# Supplementary material for: NusA directly interacts with antitermination factor Q from phage λ
Source: Sci Rep. 2020 Apr 20;10:6607. doi: 10.1038/s41598-020-63523-5 (PMC7171158; doi:10.1038/s41598-020-63523-5)
Supplement: Supplementary file 2 — Supplementary Information2. [file 41598_2020_63523_MOESM2_ESM.pdb]

REMARK FILENAME="complex_39w.pdb0"
REMARK ===============================================================
REMARK HADDOCK run for complex
REMARK initial structure: complex_39.pdb
REMARK final NOE weights: unambig 50 amb: 50
REMARK ===============================================================
REMARK            total,bonds,angles,improper,dihe,vdw,elec,air,cdih,coup,rdcs,vean,dani,xpcs,rg
REMARK energies: 164.942, 0, 0, 0, 0, -57.7212, -195.538, 418.2, 0, 0, 0, 0, 0, 0, 0
REMARK ===============================================================
REMARK            bonds,angles,impropers,dihe,air,cdih,coup,rdcs,vean,dani,xpcs
REMARK rms-dev.: 0,0,0,0,2.54433,0,0, 0, 0, 0, 0
REMARK ===============================================================
REMARK               air,cdih,coup,rdcs,vean,dani,xpcs
REMARK               >0.3,>5,>1,>0,>5,>0.2,>0.2
REMARK violations.: 10, 0, 0, 0, 0, 0, 0
REMARK ===============================================================
REMARK                        CVpartition#,violations,rms
REMARK AIRs cross-validation: 2, 15, 3.56927
REMARK ===============================================================
REMARK NCS energy: 0
REMARK ===============================================================
REMARK Symmetry energy: 0
REMARK ===============================================================
REMARK Desolvation energy: -23.5844
REMARK Internal energy free molecules: -2513.95
REMARK Internal energy complex: -7675.52
REMARK Binding energy: -5438.41
REMARK ===============================================================
REMARK buried surface area: 1529.98
REMARK ===============================================================
REMARK water - chain1: 0 0 0
REMARK water - chain2: 0 0 0
REMARK water - chain3: 0 0 0
REMARK water - chain4: 0 0 0
REMARK water - chain5: 0 0 0
REMARK water - chain6: 0 0 0
REMARK ===============================================================
REMARK water - water: 0 0 0
REMARK ===============================================================
REMARK DATE:30-Aug-2019  19:48:10       created by user: enmr049
REMARK VERSION:1.3U
ATOM      1  N   GLY A 426     -31.499  -6.161  -0.731  1.00 10.00      A   
ATOM      2  HN  GLY A 426     -32.435  -6.439  -0.600  1.00 10.00      A   
ATOM      3  CA  GLY A 426     -30.481  -7.170  -0.929  1.00 10.00      A   
ATOM      4  C   GLY A 426     -30.934  -8.241  -1.892  1.00 10.00      A   
ATOM      5  O   GLY A 426     -30.459  -9.376  -1.844  1.00 10.00      A   
ATOM      6  N   ASP A 427     -31.846  -7.870  -2.786  1.00 10.00      A   
ATOM      7  HN  ASP A 427     -32.160  -6.940  -2.784  1.00 10.00      A   
ATOM      8  CA  ASP A 427     -32.384  -8.800  -3.774  1.00 10.00      A   
ATOM      9  CB  ASP A 427     -33.512  -8.148  -4.581  1.00 10.00      A   
ATOM     10  CG  ASP A 427     -34.773  -7.935  -3.770  1.00 10.00      A   
ATOM     11  OD1 ASP A 427     -35.028  -6.784  -3.357  1.00 10.00      A   
ATOM     12  OD2 ASP A 427     -35.512  -8.912  -3.545  1.00 10.00      A   
ATOM     13  C   ASP A 427     -31.292  -9.282  -4.716  1.00 10.00      A   
ATOM     14  O   ASP A 427     -31.363 -10.392  -5.253  1.00 10.00      A   
ATOM     15  N   ASN A 428     -30.286  -8.437  -4.911  1.00 10.00      A   
ATOM     16  HN  ASN A 428     -30.307  -7.563  -4.463  1.00 10.00      A   
ATOM     17  CA  ASN A 428     -29.158  -8.754  -5.780  1.00 10.00      A   
ATOM     18  CB  ASN A 428     -28.220  -7.547  -5.869  1.00 10.00      A   
ATOM     19  CG  ASN A 428     -27.283  -7.582  -7.064  1.00 10.00      A   
ATOM     20  OD1 ASN A 428     -26.834  -8.640  -7.499  1.00 10.00      A   
ATOM     21  ND2 ASN A 428     -26.990  -6.414  -7.609  1.00 10.00      A   
ATOM     22 HD21 ASN A 428     -27.393  -5.606  -7.218  1.00 10.00      A   
ATOM     23 HD22 ASN A 428     -26.380  -6.401  -8.376  1.00 10.00      A   
ATOM     24  C   ASN A 428     -28.405  -9.971  -5.253  1.00 10.00      A   
ATOM     25  O   ASN A 428     -27.851 -10.752  -6.030  1.00 10.00      A   
ATOM     26  N   LYS A 429     -28.421 -10.131  -3.929  1.00 10.00      A   
ATOM     27  HN  LYS A 429     -28.903  -9.474  -3.384  1.00 10.00      A   
ATOM     28  CA  LYS A 429     -27.758 -11.247  -3.253  1.00 10.00      A   
ATOM     29  CB  LYS A 429     -28.175 -12.602  -3.839  1.00 10.00      A   
ATOM     30  CG  LYS A 429     -29.644 -12.939  -3.634  1.00 10.00      A   
ATOM     31  CD  LYS A 429     -29.945 -13.246  -2.175  1.00 10.00      A   
ATOM     32  CE  LYS A 429     -30.836 -14.471  -2.045  1.00 10.00      A   
ATOM     33  NZ  LYS A 429     -30.315 -15.620  -2.828  1.00 10.00      A   
ATOM     34  HZ1 LYS A 429     -29.298 -15.744  -2.649  1.00 10.00      A   
ATOM     35  HZ2 LYS A 429     -30.458 -15.456  -3.845  1.00 10.00      A   
ATOM     36  HZ3 LYS A 429     -30.811 -16.492  -2.561  1.00 10.00      A   
ATOM     37  C   LYS A 429     -26.239 -11.088  -3.222  1.00 10.00      A   
ATOM     38  O   LYS A 429     -25.580 -11.062  -4.262  1.00 10.00      A   
ATOM     39  N   PRO A 430     -25.667 -10.959  -2.016  1.00 10.00      A   
ATOM     40  CA  PRO A 430     -24.227 -10.806  -1.831  1.00 10.00      A   
ATOM     41  CB  PRO A 430     -24.098 -10.219  -0.415  1.00 10.00      A   
ATOM     42  CG  PRO A 430     -25.492 -10.072   0.110  1.00 10.00      A   
ATOM     43  CD  PRO A 430     -26.371 -10.952  -0.730  1.00 10.00      A   
ATOM     44  C   PRO A 430     -23.514 -12.153  -1.898  1.00 10.00      A   
ATOM     45  O   PRO A 430     -23.965 -13.133  -1.300  1.00 10.00      A   
ATOM     46  N   ALA A 431     -22.415 -12.206  -2.637  1.00 10.00      A   
ATOM     47  HN  ALA A 431     -22.120 -11.399  -3.117  1.00 10.00      A   
ATOM     48  CA  ALA A 431     -21.643 -13.434  -2.772  1.00 10.00      A   
ATOM     49  CB  ALA A 431     -20.670 -13.321  -3.936  1.00 10.00      A   
ATOM     50  C   ALA A 431     -20.894 -13.751  -1.479  1.00 10.00      A   
ATOM     51  O   ALA A 431     -20.760 -12.892  -0.600  1.00 10.00      A   
ATOM     52  N   ASP A 432     -20.392 -14.978  -1.375  1.00 10.00      A   
ATOM     53  HN  ASP A 432     -20.523 -15.612  -2.117  1.00 10.00      A   
ATOM     54  CA  ASP A 432     -19.656 -15.420  -0.190  1.00 10.00      A   
ATOM     55  CB  ASP A 432     -19.180 -16.861  -0.352  1.00 10.00      A   
ATOM     56  CG  ASP A 432     -20.307 -17.864  -0.276  1.00 10.00      A   
ATOM     57  OD1 ASP A 432     -20.733 -18.200   0.846  1.00 10.00      A   
ATOM     58  OD2 ASP A 432     -20.773 -18.321  -1.342  1.00 10.00      A   
ATOM     59  C   ASP A 432     -18.467 -14.517   0.096  1.00 10.00      A   
ATOM     60  O   ASP A 432     -18.131 -14.269   1.251  1.00 10.00      A   
ATOM     61  N   ASP A 433     -17.842 -14.023  -0.964  1.00 10.00      A   
ATOM     62  HN  ASP A 433     -18.160 -14.268  -1.858  1.00 10.00      A   
ATOM     63  CA  ASP A 433     -16.687 -13.138  -0.843  1.00 10.00      A   
ATOM     64  CB  ASP A 433     -16.203 -12.701  -2.228  1.00 10.00      A   
ATOM     65  CG  ASP A 433     -15.480 -13.797  -2.985  1.00 10.00      A   
ATOM     66  OD1 ASP A 433     -14.236 -13.765  -3.038  1.00 10.00      A   
ATOM     67  OD2 ASP A 433     -16.152 -14.694  -3.541  1.00 10.00      A   
ATOM     68  C   ASP A 433     -17.017 -11.907  -0.005  1.00 10.00      A   
ATOM     69  O   ASP A 433     -16.185 -11.419   0.755  1.00 10.00      A   
ATOM     70  N   LEU A 434     -18.245 -11.424  -0.135  1.00 10.00      A   
ATOM     71  HN  LEU A 434     -18.878 -11.882  -0.728  1.00 10.00      A   
ATOM     72  CA  LEU A 434     -18.690 -10.248   0.598  1.00 10.00      A   
ATOM     73  CB  LEU A 434     -19.835  -9.573  -0.166  1.00 10.00      A   
ATOM     74  CG  LEU A 434     -19.738  -8.056  -0.361  1.00 10.00      A   
ATOM     75  CD1 LEU A 434     -19.822  -7.328   0.970  1.00 10.00      A   
ATOM     76  CD2 LEU A 434     -18.465  -7.684  -1.102  1.00 10.00      A   
ATOM     77  C   LEU A 434     -19.155 -10.636   2.002  1.00 10.00      A   
ATOM     78  O   LEU A 434     -18.871  -9.945   2.980  1.00 10.00      A   
ATOM     79  N   LEU A 435     -19.853 -11.762   2.091  1.00 10.00      A   
ATOM     80  HN  LEU A 435     -20.023 -12.281   1.277  1.00 10.00      A   
ATOM     81  CA  LEU A 435     -20.378 -12.251   3.363  1.00 10.00      A   
ATOM     82  CB  LEU A 435     -21.380 -13.382   3.120  1.00 10.00      A   
ATOM     83  CG  LEU A 435     -22.714 -12.981   2.482  1.00 10.00      A   
ATOM     84  CD1 LEU A 435     -23.484 -14.215   2.035  1.00 10.00      A   
ATOM     85  CD2 LEU A 435     -23.544 -12.158   3.454  1.00 10.00      A   
ATOM     86  C   LEU A 435     -19.274 -12.724   4.310  1.00 10.00      A   
ATOM     87  O   LEU A 435     -19.454 -12.732   5.529  1.00 10.00      A   
ATOM     88  N   ASN A 436     -18.137 -13.121   3.754  1.00 10.00      A   
ATOM     89  HN  ASN A 436     -18.048 -13.102   2.775  1.00 10.00      A   
ATOM     90  CA  ASN A 436     -17.020 -13.603   4.563  1.00 10.00      A   
ATOM     91  CB  ASN A 436     -16.475 -14.927   4.018  1.00 10.00      A   
ATOM     92  CG  ASN A 436     -17.420 -16.094   4.221  1.00 10.00      A   
ATOM     93  OD1 ASN A 436     -18.259 -16.381   3.368  1.00 10.00      A   
ATOM     94  ND2 ASN A 436     -17.281 -16.788   5.341  1.00 10.00      A   
ATOM     95 HD21 ASN A 436     -16.582 -16.516   5.974  1.00 10.00      A   
ATOM     96 HD22 ASN A 436     -17.877 -17.553   5.491  1.00 10.00      A   
ATOM     97  C   ASN A 436     -15.896 -12.580   4.651  1.00 10.00      A   
ATOM     98  O   ASN A 436     -14.766 -12.922   5.006  1.00 10.00      A   
ATOM     99  N   LEU A 437     -16.197 -11.332   4.330  1.00 10.00      A   
ATOM    100  HN  LEU A 437     -17.112 -11.111   4.054  1.00 10.00      A   
ATOM    101  CA  LEU A 437     -15.193 -10.281   4.389  1.00 10.00      A   
ATOM    102  CB  LEU A 437     -15.470  -9.181   3.361  1.00 10.00      A   
ATOM    103  CG  LEU A 437     -14.367  -8.129   3.195  1.00 10.00      A   
ATOM    104  CD1 LEU A 437     -13.100  -8.756   2.629  1.00 10.00      A   
ATOM    105  CD2 LEU A 437     -14.842  -6.985   2.313  1.00 10.00      A   
ATOM    106  C   LEU A 437     -15.112  -9.686   5.788  1.00 10.00      A   
ATOM    107  O   LEU A 437     -16.125  -9.268   6.356  1.00 10.00      A   
ATOM    108  N   GLU A 438     -13.901  -9.662   6.335  1.00 10.00      A   
ATOM    109  HN  GLU A 438     -13.147 -10.026   5.824  1.00 10.00      A   
ATOM    110  CA  GLU A 438     -13.656  -9.121   7.665  1.00 10.00      A   
ATOM    111  CB  GLU A 438     -12.182  -9.290   8.042  1.00 10.00      A   
ATOM    112  CG  GLU A 438     -11.816  -8.721   9.401  1.00 10.00      A   
ATOM    113  CD  GLU A 438     -10.360  -8.939   9.745  1.00 10.00      A   
ATOM    114  OE1 GLU A 438      -9.492  -8.370   9.053  1.00 10.00      A   
ATOM    115  OE2 GLU A 438     -10.081  -9.682  10.708  1.00 10.00      A   
ATOM    116  C   GLU A 438     -14.058  -7.649   7.735  1.00 10.00      A   
ATOM    117  O   GLU A 438     -13.420  -6.790   7.125  1.00 10.00      A   
ATOM    118  N   GLY A 439     -15.122  -7.370   8.471  1.00 10.00      A   
ATOM    119  HN  GLY A 439     -15.595  -8.100   8.929  1.00 10.00      A   
ATOM    120  CA  GLY A 439     -15.597  -6.013   8.604  1.00 10.00      A   
ATOM    121  C   GLY A 439     -16.974  -5.843   8.002  1.00 10.00      A   
ATOM    122  O   GLY A 439     -17.624  -4.816   8.192  1.00 10.00      A   
ATOM    123  N   VAL A 440     -17.425  -6.846   7.272  1.00 10.00      A   
ATOM    124  HN  VAL A 440     -16.868  -7.647   7.153  1.00 10.00      A   
ATOM    125  CA  VAL A 440     -18.734  -6.792   6.647  1.00 10.00      A   
ATOM    126  CB  VAL A 440     -18.679  -7.159   5.149  1.00 10.00      A   
ATOM    127  CG1 VAL A 440     -20.074  -7.138   4.546  1.00 10.00      A   
ATOM    128  CG2 VAL A 440     -17.773  -6.198   4.399  1.00 10.00      A   
ATOM    129  C   VAL A 440     -19.723  -7.705   7.362  1.00 10.00      A   
ATOM    130  O   VAL A 440     -19.495  -8.909   7.494  1.00 10.00      A   
ATOM    131  N   ASP A 441     -20.814  -7.121   7.833  1.00 10.00      A   
ATOM    132  HN  ASP A 441     -20.927  -6.157   7.714  1.00 10.00      A   
ATOM    133  CA  ASP A 441     -21.852  -7.873   8.519  1.00 10.00      A   
ATOM    134  CB  ASP A 441     -22.536  -6.994   9.568  1.00 10.00      A   
ATOM    135  CG  ASP A 441     -21.704  -6.804  10.815  1.00 10.00      A   
ATOM    136  OD1 ASP A 441     -21.809  -7.639  11.739  1.00 10.00      A   
ATOM    137  OD2 ASP A 441     -20.952  -5.812  10.885  1.00 10.00      A   
ATOM    138  C   ASP A 441     -22.889  -8.345   7.513  1.00 10.00      A   
ATOM    139  O   ASP A 441     -22.909  -7.881   6.373  1.00 10.00      A   
ATOM    140  N   ARG A 442     -23.757  -9.254   7.937  1.00 10.00      A   
ATOM    141  HN  ARG A 442     -23.690  -9.589   8.856  1.00 10.00      A   
ATOM    142  CA  ARG A 442     -24.805  -9.772   7.068  1.00 10.00      A   
ATOM    143  CB  ARG A 442     -25.621 -10.834   7.802  1.00 10.00      A   
ATOM    144  CG  ARG A 442     -26.837 -11.314   7.036  1.00 10.00      A   
ATOM    145  CD  ARG A 442     -27.508 -12.478   7.740  1.00 10.00      A   
ATOM    146  NE  ARG A 442     -28.782 -12.816   7.117  1.00 10.00      A   
ATOM    147  HE  ARG A 442     -29.532 -12.192   7.265  1.00 10.00      A   
ATOM    148  CZ  ARG A 442     -28.988 -13.908   6.385  1.00 10.00      A   
ATOM    149  NH1 ARG A 442     -28.001 -14.776   6.188  1.00 10.00      A   
ATOM    150 HH11 ARG A 442     -28.154 -15.596   5.638  1.00 10.00      A   
ATOM    151 HH12 ARG A 442     -27.091 -14.613   6.595  1.00 10.00      A   
ATOM    152  NH2 ARG A 442     -30.181 -14.117   5.833  1.00 10.00      A   
ATOM    153 HH21 ARG A 442     -30.923 -13.452   5.969  1.00 10.00      A   
ATOM    154 HH22 ARG A 442     -30.344 -14.933   5.276  1.00 10.00      A   
ATOM    155  C   ARG A 442     -25.711  -8.637   6.605  1.00 10.00      A   
ATOM    156  O   ARG A 442     -26.018  -8.514   5.416  1.00 10.00      A   
ATOM    157  N   ASP A 443     -26.107  -7.796   7.552  1.00 10.00      A   
ATOM    158  HN  ASP A 443     -25.816  -7.950   8.477  1.00 10.00      A   
ATOM    159  CA  ASP A 443     -26.968  -6.653   7.259  1.00 10.00      A   
ATOM    160  CB  ASP A 443     -27.341  -5.915   8.550  1.00 10.00      A   
ATOM    161  CG  ASP A 443     -28.159  -6.755   9.508  1.00 10.00      A   
ATOM    162  OD1 ASP A 443     -27.557  -7.460  10.346  1.00 10.00      A   
ATOM    163  OD2 ASP A 443     -29.406  -6.709   9.437  1.00 10.00      A   
ATOM    164  C   ASP A 443     -26.262  -5.691   6.315  1.00 10.00      A   
ATOM    165  O   ASP A 443     -26.853  -5.192   5.357  1.00 10.00      A   
ATOM    166  N   LEU A 444     -24.984  -5.454   6.591  1.00 10.00      A   
ATOM    167  HN  LEU A 444     -24.579  -5.900   7.364  1.00 10.00      A   
ATOM    168  CA  LEU A 444     -24.165  -4.555   5.789  1.00 10.00      A   
ATOM    169  CB  LEU A 444     -22.785  -4.389   6.429  1.00 10.00      A   
ATOM    170  CG  LEU A 444     -21.894  -3.283   5.855  1.00 10.00      A   
ATOM    171  CD1 LEU A 444     -22.428  -1.909   6.232  1.00 10.00      A   
ATOM    172  CD2 LEU A 444     -20.461  -3.454   6.330  1.00 10.00      A   
ATOM    173  C   LEU A 444     -24.020  -5.071   4.361  1.00 10.00      A   
ATOM    174  O   LEU A 444     -24.076  -4.299   3.404  1.00 10.00      A   
ATOM    175  N   ALA A 445     -23.837  -6.380   4.228  1.00 10.00      A   
ATOM    176  HN  ALA A 445     -23.792  -6.940   5.037  1.00 10.00      A   
ATOM    177  CA  ALA A 445     -23.685  -7.011   2.926  1.00 10.00      A   
ATOM    178  CB  ALA A 445     -23.256  -8.461   3.086  1.00 10.00      A   
ATOM    179  C   ALA A 445     -24.972  -6.927   2.113  1.00 10.00      A   
ATOM    180  O   ALA A 445     -24.940  -6.642   0.917  1.00 10.00      A   
ATOM    181  N   PHE A 446     -26.101  -7.181   2.763  1.00 10.00      A   
ATOM    182  HN  PHE A 446     -26.066  -7.420   3.716  1.00 10.00      A   
ATOM    183  CA  PHE A 446     -27.391  -7.126   2.086  1.00 10.00      A   
ATOM    184  CB  PHE A 446     -28.522  -7.570   3.016  1.00 10.00      A   
ATOM    185  CG  PHE A 446     -28.879  -9.024   2.879  1.00 10.00      A   
ATOM    186  CD1 PHE A 446     -29.817  -9.434   1.949  1.00 10.00      A   
ATOM    187  CD2 PHE A 446     -28.271  -9.979   3.675  1.00 10.00      A   
ATOM    188  CE1 PHE A 446     -30.146 -10.770   1.814  1.00 10.00      A   
ATOM    189  CE2 PHE A 446     -28.594 -11.319   3.547  1.00 10.00      A   
ATOM    190  CZ  PHE A 446     -29.532 -11.715   2.613  1.00 10.00      A   
ATOM    191  C   PHE A 446     -27.666  -5.733   1.527  1.00 10.00      A   
ATOM    192  O   PHE A 446     -28.076  -5.586   0.375  1.00 10.00      A   
ATOM    193  N   LYS A 447     -27.425  -4.710   2.338  1.00 10.00      A   
ATOM    194  HN  LYS A 447     -27.096  -4.881   3.247  1.00 10.00      A   
ATOM    195  CA  LYS A 447     -27.644  -3.338   1.909  1.00 10.00      A   
ATOM    196  CB  LYS A 447     -27.493  -2.379   3.091  1.00 10.00      A   
ATOM    197  CG  LYS A 447     -28.502  -2.606   4.205  1.00 10.00      A   
ATOM    198  CD  LYS A 447     -28.256  -1.663   5.369  1.00 10.00      A   
ATOM    199  CE  LYS A 447     -29.139  -2.007   6.555  1.00 10.00      A   
ATOM    200  NZ  LYS A 447     -28.860  -1.133   7.723  1.00 10.00      A   
ATOM    201  HZ1 LYS A 447     -27.854  -1.194   7.983  1.00 10.00      A   
ATOM    202  HZ2 LYS A 447     -29.436  -1.429   8.534  1.00 10.00      A   
ATOM    203  HZ3 LYS A 447     -29.086  -0.144   7.495  1.00 10.00      A   
ATOM    204  C   LYS A 447     -26.674  -2.969   0.795  1.00 10.00      A   
ATOM    205  O   LYS A 447     -27.024  -2.240  -0.136  1.00 10.00      A   
ATOM    206  N   LEU A 448     -25.458  -3.490   0.893  1.00 10.00      A   
ATOM    207  HN  LEU A 448     -25.244  -4.056   1.668  1.00 10.00      A   
ATOM    208  CA  LEU A 448     -24.429  -3.235  -0.104  1.00 10.00      A   
ATOM    209  CB  LEU A 448     -23.077  -3.754   0.384  1.00 10.00      A   
ATOM    210  CG  LEU A 448     -21.833  -3.186  -0.305  1.00 10.00      A   
ATOM    211  CD1 LEU A 448     -21.845  -1.664  -0.272  1.00 10.00      A   
ATOM    212  CD2 LEU A 448     -20.575  -3.725   0.358  1.00 10.00      A   
ATOM    213  C   LEU A 448     -24.803  -3.894  -1.425  1.00 10.00      A   
ATOM    214  O   LEU A 448     -24.572  -3.335  -2.498  1.00 10.00      A   
ATOM    215  N   ALA A 449     -25.395  -5.079  -1.341  1.00 10.00      A   
ATOM    216  HN  ALA A 449     -25.537  -5.481  -0.454  1.00 10.00      A   
ATOM    217  CA  ALA A 449     -25.818  -5.809  -2.526  1.00 10.00      A   
ATOM    218  CB  ALA A 449     -26.356  -7.177  -2.146  1.00 10.00      A   
ATOM    219  C   ALA A 449     -26.872  -5.016  -3.281  1.00 10.00      A   
ATOM    220  O   ALA A 449     -26.879  -4.980  -4.509  1.00 10.00      A   
ATOM    221  N   ALA A 450     -27.745  -4.355  -2.531  1.00 10.00      A   
ATOM    222  HN  ALA A 450     -27.671  -4.417  -1.555  1.00 10.00      A   
ATOM    223  CA  ALA A 450     -28.808  -3.547  -3.110  1.00 10.00      A   
ATOM    224  CB  ALA A 450     -29.766  -3.070  -2.027  1.00 10.00      A   
ATOM    225  C   ALA A 450     -28.233  -2.363  -3.883  1.00 10.00      A   
ATOM    226  O   ALA A 450     -28.892  -1.804  -4.757  1.00 10.00      A   
ATOM    227  N   ARG A 451     -26.994  -1.998  -3.560  1.00 10.00      A   
ATOM    228  HN  ARG A 451     -26.523  -2.489  -2.854  1.00 10.00      A   
ATOM    229  CA  ARG A 451     -26.314  -0.891  -4.221  1.00 10.00      A   
ATOM    230  CB  ARG A 451     -25.257  -0.286  -3.289  1.00 10.00      A   
ATOM    231  CG  ARG A 451     -25.825   0.534  -2.145  1.00 10.00      A   
ATOM    232  CD  ARG A 451     -26.301   1.895  -2.626  1.00 10.00      A   
ATOM    233  NE  ARG A 451     -26.904   2.683  -1.554  1.00 10.00      A   
ATOM    234  HE  ARG A 451     -27.631   2.261  -1.039  1.00 10.00      A   
ATOM    235  CZ  ARG A 451     -26.529   3.922  -1.234  1.00 10.00      A   
ATOM    236  NH1 ARG A 451     -25.553   4.531  -1.900  1.00 10.00      A   
ATOM    237 HH11 ARG A 451     -25.282   5.465  -1.652  1.00 10.00      A   
ATOM    238 HH12 ARG A 451     -25.080   4.062  -2.652  1.00 10.00      A   
ATOM    239  NH2 ARG A 451     -27.149   4.559  -0.254  1.00 10.00      A   
ATOM    240 HH21 ARG A 451     -27.895   4.113   0.247  1.00 10.00      A   
ATOM    241 HH22 ARG A 451     -26.873   5.499   0.000  1.00 10.00      A   
ATOM    242  C   ARG A 451     -25.651  -1.358  -5.513  1.00 10.00      A   
ATOM    243  O   ARG A 451     -25.119  -0.554  -6.282  1.00 10.00      A   
ATOM    244  N   GLY A 452     -25.680  -2.665  -5.740  1.00 10.00      A   
ATOM    245  HN  GLY A 452     -26.123  -3.257  -5.091  1.00 10.00      A   
ATOM    246  CA  GLY A 452     -25.079  -3.226  -6.933  1.00 10.00      A   
ATOM    247  C   GLY A 452     -23.835  -4.030  -6.614  1.00 10.00      A   
ATOM    248  O   GLY A 452     -23.259  -4.673  -7.493  1.00 10.00      A   
ATOM    249  N   VAL A 453     -23.425  -3.999  -5.352  1.00 10.00      A   
ATOM    250  HN  VAL A 453     -23.935  -3.477  -4.695  1.00 10.00      A   
ATOM    251  CA  VAL A 453     -22.242  -4.728  -4.911  1.00 10.00      A   
ATOM    252  CB  VAL A 453     -21.567  -4.051  -3.694  1.00 10.00      A   
ATOM    253  CG1 VAL A 453     -20.295  -4.788  -3.292  1.00 10.00      A   
ATOM    254  CG2 VAL A 453     -21.262  -2.588  -3.998  1.00 10.00      A   
ATOM    255  C   VAL A 453     -22.594  -6.178  -4.586  1.00 10.00      A   
ATOM    256  O   VAL A 453     -22.969  -6.507  -3.462  1.00 10.00      A   
ATOM    257  N   CYS A 454     -22.488  -7.033  -5.588  1.00 10.00      A   
ATOM    258  HN  CYS A 454     -22.198  -6.706  -6.466  1.00 10.00      A   
ATOM    259  CA  CYS A 454     -22.799  -8.440  -5.427  1.00 10.00      A   
ATOM    260  CB  CYS A 454     -23.473  -8.973  -6.691  1.00 10.00      A   
ATOM    261  SG  CYS A 454     -22.987  -8.109  -8.206  1.00 10.00      A   
ATOM    262  HG  CYS A 454     -21.724  -7.710  -8.064  1.00 10.00      A   
ATOM    263  C   CYS A 454     -21.549  -9.247  -5.104  1.00 10.00      A   
ATOM    264  O   CYS A 454     -21.577 -10.131  -4.248  1.00 10.00      A   
ATOM    265  N   THR A 455     -20.451  -8.924  -5.773  1.00 10.00      A   
ATOM    266  HN  THR A 455     -20.481  -8.177  -6.416  1.00 10.00      A   
ATOM    267  CA  THR A 455     -19.196  -9.631  -5.563  1.00 10.00      A   
ATOM    268  CB  THR A 455     -18.566 -10.053  -6.905  1.00 10.00      A   
ATOM    269  OG1 THR A 455     -18.348  -8.896  -7.725  1.00 10.00      A   
ATOM    270  HG1 THR A 455     -19.180  -8.403  -7.824  1.00 10.00      A   
ATOM    271  CG2 THR A 455     -19.470 -11.031  -7.642  1.00 10.00      A   
ATOM    272  C   THR A 455     -18.204  -8.764  -4.795  1.00 10.00      A   
ATOM    273  O   THR A 455     -18.476  -7.597  -4.511  1.00 10.00      A   
ATOM    274  N   LEU A 456     -17.053  -9.336  -4.465  1.00 10.00      A   
ATOM    275  HN  LEU A 456     -16.888 -10.270  -4.722  1.00 10.00      A   
ATOM    276  CA  LEU A 456     -16.020  -8.610  -3.742  1.00 10.00      A   
ATOM    277  CB  LEU A 456     -14.964  -9.579  -3.212  1.00 10.00      A   
ATOM    278  CG  LEU A 456     -14.023  -9.033  -2.139  1.00 10.00      A   
ATOM    279  CD1 LEU A 456     -14.811  -8.551  -0.931  1.00 10.00      A   
ATOM    280  CD2 LEU A 456     -13.009 -10.091  -1.731  1.00 10.00      A   
ATOM    281  C   LEU A 456     -15.378  -7.586  -4.665  1.00 10.00      A   
ATOM    282  O   LEU A 456     -14.920  -6.530  -4.223  1.00 10.00      A   
ATOM    283  N   GLU A 457     -15.367  -7.904  -5.954  1.00 10.00      A   
ATOM    284  HN  GLU A 457     -15.747  -8.764  -6.238  1.00 10.00      A   
ATOM    285  CA  GLU A 457     -14.798  -7.018  -6.956  1.00 10.00      A   
ATOM    286  CB  GLU A 457     -14.727  -7.714  -8.314  1.00 10.00      A   
ATOM    287  CG  GLU A 457     -14.053  -9.073  -8.264  1.00 10.00      A   
ATOM    288  CD  GLU A 457     -13.033  -9.257  -9.363  1.00 10.00      A   
ATOM    289  OE1 GLU A 457     -13.427  -9.286 -10.546  1.00 10.00      A   
ATOM    290  OE2 GLU A 457     -11.831  -9.375  -9.051  1.00 10.00      A   
ATOM    291  C   GLU A 457     -15.617  -5.740  -7.054  1.00 10.00      A   
ATOM    292  O   GLU A 457     -15.076  -4.666  -7.297  1.00 10.00      A   
ATOM    293  N   ASP A 458     -16.925  -5.864  -6.843  1.00 10.00      A   
ATOM    294  HN  ASP A 458     -17.299  -6.750  -6.655  1.00 10.00      A   
ATOM    295  CA  ASP A 458     -17.818  -4.713  -6.892  1.00 10.00      A   
ATOM    296  CB  ASP A 458     -19.279  -5.138  -6.726  1.00 10.00      A   
ATOM    297  CG  ASP A 458     -19.823  -5.896  -7.917  1.00 10.00      A   
ATOM    298  OD1 ASP A 458     -19.784  -5.356  -9.044  1.00 10.00      A   
ATOM    299  OD2 ASP A 458     -20.293  -7.042  -7.731  1.00 10.00      A   
ATOM    300  C   ASP A 458     -17.444  -3.719  -5.804  1.00 10.00      A   
ATOM    301  O   ASP A 458     -17.495  -2.507  -6.012  1.00 10.00      A   
ATOM    302  N   LEU A 459     -17.059  -4.243  -4.644  1.00 10.00      A   
ATOM    303  HN  LEU A 459     -17.045  -5.218  -4.543  1.00 10.00      A   
ATOM    304  CA  LEU A 459     -16.659  -3.406  -3.519  1.00 10.00      A   
ATOM    305  CB  LEU A 459     -16.642  -4.212  -2.218  1.00 10.00      A   
ATOM    306  CG  LEU A 459     -16.329  -3.423  -0.943  1.00 10.00      A   
ATOM    307  CD1 LEU A 459     -17.337  -2.302  -0.742  1.00 10.00      A   
ATOM    308  CD2 LEU A 459     -16.306  -4.348   0.262  1.00 10.00      A   
ATOM    309  C   LEU A 459     -15.290  -2.798  -3.788  1.00 10.00      A   
ATOM    310  O   LEU A 459     -15.009  -1.670  -3.383  1.00 10.00      A   
ATOM    311  N   ALA A 460     -14.435  -3.558  -4.467  1.00 10.00      A   
ATOM    312  HN  ALA A 460     -14.705  -4.465  -4.731  1.00 10.00      A   
ATOM    313  CA  ALA A 460     -13.108  -3.079  -4.816  1.00 10.00      A   
ATOM    314  CB  ALA A 460     -12.271  -4.206  -5.406  1.00 10.00      A   
ATOM    315  C   ALA A 460     -13.235  -1.927  -5.806  1.00 10.00      A   
ATOM    316  O   ALA A 460     -12.488  -0.950  -5.749  1.00 10.00      A   
ATOM    317  N   GLU A 461     -14.209  -2.044  -6.700  1.00 10.00      A   
ATOM    318  HN  GLU A 461     -14.767  -2.853  -6.690  1.00 10.00      A   
ATOM    319  CA  GLU A 461     -14.470  -1.024  -7.703  1.00 10.00      A   
ATOM    320  CB  GLU A 461     -15.084  -1.668  -8.950  1.00 10.00      A   
ATOM    321  CG  GLU A 461     -14.137  -2.578  -9.717  1.00 10.00      A   
ATOM    322  CD  GLU A 461     -13.150  -1.803 -10.563  1.00 10.00      A   
ATOM    323  OE1 GLU A 461     -13.590  -0.932 -11.345  1.00 10.00      A   
ATOM    324  OE2 GLU A 461     -11.934  -2.056 -10.452  1.00 10.00      A   
ATOM    325  C   GLU A 461     -15.420   0.038  -7.150  1.00 10.00      A   
ATOM    326  O   GLU A 461     -16.285   0.544  -7.867  1.00 10.00      A   
ATOM    327  N   GLN A 462     -15.263   0.366  -5.873  1.00 10.00      A   
ATOM    328  HN  GLN A 462     -14.565  -0.076  -5.349  1.00 10.00      A   
ATOM    329  CA  GLN A 462     -16.102   1.367  -5.231  1.00 10.00      A   
ATOM    330  CB  GLN A 462     -17.000   0.729  -4.169  1.00 10.00      A   
ATOM    331  CG  GLN A 462     -18.457   0.611  -4.586  1.00 10.00      A   
ATOM    332  CD  GLN A 462     -19.034   1.937  -5.034  1.00 10.00      A   
ATOM    333  OE1 GLN A 462     -18.635   2.994  -4.548  1.00 10.00      A   
ATOM    334  NE2 GLN A 462     -19.969   1.892  -5.967  1.00 10.00      A   
ATOM    335 HE21 GLN A 462     -20.237   1.014  -6.312  1.00 10.00      A   
ATOM    336 HE22 GLN A 462     -20.347   2.739  -6.285  1.00 10.00      A   
ATOM    337  C   GLN A 462     -15.261   2.488  -4.626  1.00 10.00      A   
ATOM    338  O   GLN A 462     -14.032   2.469  -4.719  1.00 10.00      A   
ATOM    339  N   GLY A 463     -15.925   3.468  -4.017  1.00 10.00      A   
ATOM    340  HN  GLY A 463     -16.908   3.430  -3.972  1.00 10.00      A   
ATOM    341  CA  GLY A 463     -15.221   4.584  -3.417  1.00 10.00      A   
ATOM    342  C   GLY A 463     -15.731   4.922  -2.028  1.00 10.00      A   
ATOM    343  O   GLY A 463     -16.887   4.652  -1.700  1.00 10.00      A   
ATOM    344  N   ILE A 464     -14.866   5.517  -1.213  1.00 10.00      A   
ATOM    345  HN  ILE A 464     -13.957   5.696  -1.536  1.00 10.00      A   
ATOM    346  CA  ILE A 464     -15.219   5.896   0.154  1.00 10.00      A   
ATOM    347  CB  ILE A 464     -14.012   6.492   0.908  1.00 10.00      A   
ATOM    348  CG1 ILE A 464     -12.843   5.506   0.922  1.00 10.00      A   
ATOM    349  CG2 ILE A 464     -14.399   6.877   2.331  1.00 10.00      A   
ATOM    350  CD1 ILE A 464     -11.571   6.072   1.520  1.00 10.00      A   
ATOM    351  C   ILE A 464     -16.356   6.913   0.167  1.00 10.00      A   
ATOM    352  O   ILE A 464     -17.263   6.827   0.991  1.00 10.00      A   
ATOM    353  N   ASP A 465     -16.302   7.865  -0.760  1.00 10.00      A   
ATOM    354  HN  ASP A 465     -15.554   7.872  -1.390  1.00 10.00      A   
ATOM    355  CA  ASP A 465     -17.324   8.908  -0.859  1.00 10.00      A   
ATOM    356  CB  ASP A 465     -17.003   9.868  -2.009  1.00 10.00      A   
ATOM    357  CG  ASP A 465     -17.952  11.048  -2.083  1.00 10.00      A   
ATOM    358  OD1 ASP A 465     -17.911  11.911  -1.179  1.00 10.00      A   
ATOM    359  OD2 ASP A 465     -18.731  11.127  -3.056  1.00 10.00      A   
ATOM    360  C   ASP A 465     -18.712   8.301  -1.053  1.00 10.00      A   
ATOM    361  O   ASP A 465     -19.716   8.849  -0.597  1.00 10.00      A   
ATOM    362  N   ASP A 466     -18.757   7.158  -1.724  1.00 10.00      A   
ATOM    363  HN  ASP A 466     -17.922   6.770  -2.059  1.00 10.00      A   
ATOM    364  CA  ASP A 466     -20.011   6.464  -1.978  1.00 10.00      A   
ATOM    365  CB  ASP A 466     -19.835   5.439  -3.099  1.00 10.00      A   
ATOM    366  CG  ASP A 466     -19.457   6.050  -4.432  1.00 10.00      A   
ATOM    367  OD1 ASP A 466     -20.349   6.200  -5.294  1.00 10.00      A   
ATOM    368  OD2 ASP A 466     -18.265   6.371  -4.633  1.00 10.00      A   
ATOM    369  C   ASP A 466     -20.473   5.739  -0.720  1.00 10.00      A   
ATOM    370  O   ASP A 466     -21.641   5.810  -0.336  1.00 10.00      A   
ATOM    371  N   LEU A 467     -19.533   5.057  -0.070  1.00 10.00      A   
ATOM    372  HN  LEU A 467     -18.616   5.062  -0.420  1.00 10.00      A   
ATOM    373  CA  LEU A 467     -19.822   4.297   1.143  1.00 10.00      A   
ATOM    374  CB  LEU A 467     -18.706   3.289   1.425  1.00 10.00      A   
ATOM    375  CG  LEU A 467     -18.487   2.206   0.364  1.00 10.00      A   
ATOM    376  CD1 LEU A 467     -17.443   1.206   0.828  1.00 10.00      A   
ATOM    377  CD2 LEU A 467     -19.791   1.502   0.024  1.00 10.00      A   
ATOM    378  C   LEU A 467     -20.050   5.196   2.358  1.00 10.00      A   
ATOM    379  O   LEU A 467     -20.428   4.722   3.427  1.00 10.00      A   
ATOM    380  N   ALA A 468     -19.836   6.497   2.189  1.00 10.00      A   
ATOM    381  HN  ALA A 468     -19.532   6.821   1.315  1.00 10.00      A   
ATOM    382  CA  ALA A 468     -20.032   7.452   3.273  1.00 10.00      A   
ATOM    383  CB  ALA A 468     -19.399   8.790   2.921  1.00 10.00      A   
ATOM    384  C   ALA A 468     -21.519   7.625   3.571  1.00 10.00      A   
ATOM    385  O   ALA A 468     -21.901   8.189   4.598  1.00 10.00      A   
ATOM    386  N   ASP A 469     -22.351   7.131   2.660  1.00 10.00      A   
ATOM    387  HN  ASP A 469     -21.977   6.700   1.861  1.00 10.00      A   
ATOM    388  CA  ASP A 469     -23.801   7.217   2.805  1.00 10.00      A   
ATOM    389  CB  ASP A 469     -24.459   7.367   1.426  1.00 10.00      A   
ATOM    390  CG  ASP A 469     -25.956   7.637   1.495  1.00 10.00      A   
ATOM    391  OD1 ASP A 469     -26.365   8.597   2.183  1.00 10.00      A   
ATOM    392  OD2 ASP A 469     -26.730   6.901   0.847  1.00 10.00      A   
ATOM    393  C   ASP A 469     -24.351   5.983   3.522  1.00 10.00      A   
ATOM    394  O   ASP A 469     -25.546   5.888   3.799  1.00 10.00      A   
ATOM    395  N   ILE A 470     -23.471   5.042   3.835  1.00 10.00      A   
ATOM    396  HN  ILE A 470     -22.525   5.174   3.614  1.00 10.00      A   
ATOM    397  CA  ILE A 470     -23.877   3.820   4.514  1.00 10.00      A   
ATOM    398  CB  ILE A 470     -22.949   2.634   4.170  1.00 10.00      A   
ATOM    399  CG1 ILE A 470     -22.697   2.548   2.657  1.00 10.00      A   
ATOM    400  CG2 ILE A 470     -23.530   1.328   4.691  1.00 10.00      A   
ATOM    401  CD1 ILE A 470     -23.950   2.572   1.806  1.00 10.00      A   
ATOM    402  C   ILE A 470     -23.914   4.030   6.027  1.00 10.00      A   
ATOM    403  O   ILE A 470     -22.951   4.515   6.626  1.00 10.00      A   
ATOM    404  N   GLU A 471     -25.033   3.673   6.634  1.00 10.00      A   
ATOM    405  HN  GLU A 471     -25.761   3.291   6.097  1.00 10.00      A   
ATOM    406  CA  GLU A 471     -25.222   3.823   8.070  1.00 10.00      A   
ATOM    407  CB  GLU A 471     -26.690   3.582   8.416  1.00 10.00      A   
ATOM    408  CG  GLU A 471     -27.079   3.982   9.827  1.00 10.00      A   
ATOM    409  CD  GLU A 471     -28.388   3.361  10.255  1.00 10.00      A   
ATOM    410  OE1 GLU A 471     -29.453   3.894   9.886  1.00 10.00      A   
ATOM    411  OE2 GLU A 471     -28.359   2.331  10.955  1.00 10.00      A   
ATOM    412  C   GLU A 471     -24.336   2.854   8.854  1.00 10.00      A   
ATOM    413  O   GLU A 471     -24.249   1.672   8.524  1.00 10.00      A   
ATOM    414  N   GLY A 472     -23.672   3.367   9.882  1.00 10.00      A   
ATOM    415  HN  GLY A 472     -23.764   4.321  10.085  1.00 10.00      A   
ATOM    416  CA  GLY A 472     -22.807   2.539  10.704  1.00 10.00      A   
ATOM    417  C   GLY A 472     -21.457   2.312  10.062  1.00 10.00      A   
ATOM    418  O   GLY A 472     -20.713   1.415  10.459  1.00 10.00      A   
ATOM    419  N   LEU A 473     -21.139   3.124   9.067  1.00 10.00      A   
ATOM    420  HN  LEU A 473     -21.773   3.823   8.796  1.00 10.00      A   
ATOM    421  CA  LEU A 473     -19.875   3.001   8.366  1.00 10.00      A   
ATOM    422  CB  LEU A 473     -20.092   2.376   6.985  1.00 10.00      A   
ATOM    423  CG  LEU A 473     -18.830   2.037   6.185  1.00 10.00      A   
ATOM    424  CD1 LEU A 473     -17.976   1.024   6.930  1.00 10.00      A   
ATOM    425  CD2 LEU A 473     -19.199   1.515   4.807  1.00 10.00      A   
ATOM    426  C   LEU A 473     -19.185   4.349   8.235  1.00 10.00      A   
ATOM    427  O   LEU A 473     -19.593   5.200   7.442  1.00 10.00      A   
ATOM    428  N   THR A 474     -18.156   4.552   9.038  1.00 10.00      A   
ATOM    429  HN  THR A 474     -17.906   3.862   9.684  1.00 10.00      A   
ATOM    430  CA  THR A 474     -17.401   5.786   8.994  1.00 10.00      A   
ATOM    431  CB  THR A 474     -16.615   5.988  10.300  1.00 10.00      A   
ATOM    432  OG1 THR A 474     -17.225   5.207  11.343  1.00 10.00      A   
ATOM    433  HG1 THR A 474     -18.130   5.517  11.482  1.00 10.00      A   
ATOM    434  CG2 THR A 474     -16.634   7.458  10.698  1.00 10.00      A   
ATOM    435  C   THR A 474     -16.434   5.758   7.811  1.00 10.00      A   
ATOM    436  O   THR A 474     -16.059   4.683   7.337  1.00 10.00      A   
ATOM    437  N   ASP A 475     -16.034   6.935   7.346  1.00 10.00      A   
ATOM    438  HN  ASP A 475     -16.351   7.750   7.787  1.00 10.00      A   
ATOM    439  CA  ASP A 475     -15.122   7.062   6.205  1.00 10.00      A   
ATOM    440  CB  ASP A 475     -14.817   8.533   5.876  1.00 10.00      A   
ATOM    441  CG  ASP A 475     -14.496   9.399   7.085  1.00 10.00      A   
ATOM    442  OD1 ASP A 475     -14.572  10.639   6.958  1.00 10.00      A   
ATOM    443  OD2 ASP A 475     -14.182   8.851   8.165  1.00 10.00      A   
ATOM    444  C   ASP A 475     -13.832   6.259   6.373  1.00 10.00      A   
ATOM    445  O   ASP A 475     -13.411   5.551   5.455  1.00 10.00      A   
ATOM    446  N   GLU A 476     -13.209   6.365   7.537  1.00 10.00      A   
ATOM    447  HN  GLU A 476     -13.578   6.967   8.225  1.00 10.00      A   
ATOM    448  CA  GLU A 476     -11.972   5.640   7.811  1.00 10.00      A   
ATOM    449  CB  GLU A 476     -11.416   6.017   9.183  1.00 10.00      A   
ATOM    450  CG  GLU A 476      -9.988   5.560   9.426  1.00 10.00      A   
ATOM    451  CD  GLU A 476      -9.420   6.112  10.713  1.00 10.00      A   
ATOM    452  OE1 GLU A 476      -9.323   5.350  11.699  1.00 10.00      A   
ATOM    453  OE2 GLU A 476      -9.083   7.314  10.750  1.00 10.00      A   
ATOM    454  C   GLU A 476     -12.179   4.130   7.722  1.00 10.00      A   
ATOM    455  O   GLU A 476     -11.352   3.413   7.155  1.00 10.00      A   
ATOM    456  N   LYS A 477     -13.289   3.651   8.272  1.00 10.00      A   
ATOM    457  HN  LYS A 477     -13.915   4.269   8.702  1.00 10.00      A   
ATOM    458  CA  LYS A 477     -13.591   2.228   8.242  1.00 10.00      A   
ATOM    459  CB  LYS A 477     -14.710   1.879   9.224  1.00 10.00      A   
ATOM    460  CG  LYS A 477     -14.707   0.418   9.651  1.00 10.00      A   
ATOM    461  CD  LYS A 477     -16.004   0.025  10.338  1.00 10.00      A   
ATOM    462  CE  LYS A 477     -15.929  -1.400  10.868  1.00 10.00      A   
ATOM    463  NZ  LYS A 477     -17.276  -1.958  11.164  1.00 10.00      A   
ATOM    464  HZ1 LYS A 477     -17.784  -1.339  11.822  1.00 10.00      A   
ATOM    465  HZ2 LYS A 477     -17.190  -2.901  11.593  1.00 10.00      A   
ATOM    466  HZ3 LYS A 477     -17.833  -2.042  10.287  1.00 10.00      A   
ATOM    467  C   LYS A 477     -13.965   1.792   6.829  1.00 10.00      A   
ATOM    468  O   LYS A 477     -13.608   0.700   6.391  1.00 10.00      A   
ATOM    469  N   ALA A 478     -14.682   2.658   6.123  1.00 10.00      A   
ATOM    470  HN  ALA A 478     -14.949   3.510   6.538  1.00 10.00      A   
ATOM    471  CA  ALA A 478     -15.092   2.377   4.753  1.00 10.00      A   
ATOM    472  CB  ALA A 478     -15.931   3.521   4.202  1.00 10.00      A   
ATOM    473  C   ALA A 478     -13.862   2.156   3.884  1.00 10.00      A   
ATOM    474  O   ALA A 478     -13.801   1.202   3.105  1.00 10.00      A   
ATOM    475  N   GLY A 479     -12.882   3.036   4.042  1.00 10.00      A   
ATOM    476  HN  GLY A 479     -12.998   3.777   4.676  1.00 10.00      A   
ATOM    477  CA  GLY A 479     -11.655   2.926   3.284  1.00 10.00      A   
ATOM    478  C   GLY A 479     -10.929   1.633   3.578  1.00 10.00      A   
ATOM    479  O   GLY A 479     -10.423   0.980   2.665  1.00 10.00      A   
ATOM    480  N   ALA A 480     -10.899   1.256   4.854  1.00 10.00      A   
ATOM    481  HN  ALA A 480     -11.332   1.823   5.528  1.00 10.00      A   
ATOM    482  CA  ALA A 480     -10.237   0.030   5.279  1.00 10.00      A   
ATOM    483  CB  ALA A 480     -10.259  -0.092   6.797  1.00 10.00      A   
ATOM    484  C   ALA A 480     -10.886  -1.187   4.630  1.00 10.00      A   
ATOM    485  O   ALA A 480     -10.200  -2.116   4.207  1.00 10.00      A   
ATOM    486  N   LEU A 481     -12.211  -1.162   4.537  1.00 10.00      A   
ATOM    487  HN  LEU A 481     -12.701  -0.389   4.894  1.00 10.00      A   
ATOM    488  CA  LEU A 481     -12.957  -2.259   3.933  1.00 10.00      A   
ATOM    489  CB  LEU A 481     -14.458  -2.103   4.182  1.00 10.00      A   
ATOM    490  CG  LEU A 481     -15.040  -2.913   5.345  1.00 10.00      A   
ATOM    491  CD1 LEU A 481     -14.738  -4.392   5.168  1.00 10.00      A   
ATOM    492  CD2 LEU A 481     -14.506  -2.412   6.678  1.00 10.00      A   
ATOM    493  C   LEU A 481     -12.672  -2.365   2.438  1.00 10.00      A   
ATOM    494  O   LEU A 481     -12.475  -3.460   1.911  1.00 10.00      A   
ATOM    495  N   ILE A 482     -12.644  -1.224   1.757  1.00 10.00      A   
ATOM    496  HN  ILE A 482     -12.818  -0.377   2.225  1.00 10.00      A   
ATOM    497  CA  ILE A 482     -12.364  -1.204   0.325  1.00 10.00      A   
ATOM    498  CB  ILE A 482     -12.532   0.206  -0.273  1.00 10.00      A   
ATOM    499  CG1 ILE A 482     -13.937   0.739   0.005  1.00 10.00      A   
ATOM    500  CG2 ILE A 482     -12.260   0.184  -1.772  1.00 10.00      A   
ATOM    501  CD1 ILE A 482     -14.116   2.198  -0.350  1.00 10.00      A   
ATOM    502  C   ILE A 482     -10.940  -1.684   0.074  1.00 10.00      A   
ATOM    503  O   ILE A 482     -10.676  -2.429  -0.874  1.00 10.00      A   
ATOM    504  N   MET A 483     -10.027  -1.259   0.941  1.00 10.00      A   
ATOM    505  HN  MET A 483     -10.302  -0.659   1.670  1.00 10.00      A   
ATOM    506  CA  MET A 483      -8.630  -1.653   0.836  1.00 10.00      A   
ATOM    507  CB  MET A 483      -7.759  -0.902   1.846  1.00 10.00      A   
ATOM    508  CG  MET A 483      -7.532   0.560   1.506  1.00 10.00      A   
ATOM    509  SD  MET A 483      -6.255   1.317   2.526  1.00 10.00      A   
ATOM    510  CE  MET A 483      -6.975   1.153   4.158  1.00 10.00      A   
ATOM    511  C   MET A 483      -8.480  -3.154   1.039  1.00 10.00      A   
ATOM    512  O   MET A 483      -7.665  -3.794   0.381  1.00 10.00      A   
ATOM    513  N   ALA A 484      -9.279  -3.705   1.947  1.00 10.00      A   
ATOM    514  HN  ALA A 484      -9.898  -3.132   2.449  1.00 10.00      A   
ATOM    515  CA  ALA A 484      -9.250  -5.134   2.233  1.00 10.00      A   
ATOM    516  CB  ALA A 484     -10.122  -5.452   3.436  1.00 10.00      A   
ATOM    517  C   ALA A 484      -9.701  -5.935   1.014  1.00 10.00      A   
ATOM    518  O   ALA A 484      -9.148  -6.992   0.715  1.00 10.00      A   
ATOM    519  N   ALA A 485     -10.702  -5.416   0.312  1.00 10.00      A   
ATOM    520  HN  ALA A 485     -11.107  -4.572   0.610  1.00 10.00      A   
ATOM    521  CA  ALA A 485     -11.220  -6.070  -0.881  1.00 10.00      A   
ATOM    522  CB  ALA A 485     -12.532  -5.428  -1.309  1.00 10.00      A   
ATOM    523  C   ALA A 485     -10.193  -5.996  -2.004  1.00 10.00      A   
ATOM    524  O   ALA A 485      -9.866  -7.002  -2.636  1.00 10.00      A   
ATOM    525  N   ARG A 486      -9.657  -4.800  -2.226  1.00 10.00      A   
ATOM    526  HN  ARG A 486      -9.948  -4.035  -1.675  1.00 10.00      A   
ATOM    527  CA  ARG A 486      -8.654  -4.588  -3.267  1.00 10.00      A   
ATOM    528  CB  ARG A 486      -8.350  -3.095  -3.431  1.00 10.00      A   
ATOM    529  CG  ARG A 486      -9.513  -2.275  -3.972  1.00 10.00      A   
ATOM    530  CD  ARG A 486      -9.167  -0.795  -4.050  1.00 10.00      A   
ATOM    531  NE  ARG A 486     -10.246  -0.015  -4.656  1.00 10.00      A   
ATOM    532  HE  ARG A 486     -11.079  -0.501  -4.881  1.00 10.00      A   
ATOM    533  CZ  ARG A 486     -10.175   1.285  -4.935  1.00 10.00      A   
ATOM    534  NH1 ARG A 486      -9.075   1.969  -4.670  1.00 10.00      A   
ATOM    535 HH11 ARG A 486      -8.286   1.517  -4.258  1.00 10.00      A   
ATOM    536 HH12 ARG A 486      -9.033   2.950  -4.885  1.00 10.00      A   
ATOM    537  NH2 ARG A 486     -11.213   1.902  -5.477  1.00 10.00      A   
ATOM    538 HH21 ARG A 486     -11.164   2.884  -5.691  1.00 10.00      A   
ATOM    539 HH22 ARG A 486     -12.054   1.393  -5.674  1.00 10.00      A   
ATOM    540  C   ARG A 486      -7.374  -5.358  -2.951  1.00 10.00      A   
ATOM    541  O   ARG A 486      -6.622  -5.727  -3.851  1.00 10.00      A   
ATOM    542  N   ASN A 487      -7.153  -5.615  -1.667  1.00 10.00      A   
ATOM    543  HN  ASN A 487      -7.805  -5.303  -1.003  1.00 10.00      A   
ATOM    544  CA  ASN A 487      -5.975  -6.338  -1.204  1.00 10.00      A   
ATOM    545  CB  ASN A 487      -5.903  -6.298   0.324  1.00 10.00      A   
ATOM    546  CG  ASN A 487      -4.624  -5.677   0.846  1.00 10.00      A   
ATOM    547  OD1 ASN A 487      -3.700  -6.380   1.252  1.00 10.00      A   
ATOM    548  ND2 ASN A 487      -4.562  -4.353   0.846  1.00 10.00      A   
ATOM    549 HD21 ASN A 487      -5.340  -3.851   0.516  1.00 10.00      A   
ATOM    550 HD22 ASN A 487      -3.743  -3.930   1.176  1.00 10.00      A   
ATOM    551  C   ASN A 487      -5.997  -7.786  -1.676  1.00 10.00      A   
ATOM    552  O   ASN A 487      -4.955  -8.420  -1.788  1.00 10.00      A   
ATOM    553  N   ILE A 488      -7.190  -8.300  -1.956  1.00 10.00      A   
ATOM    554  HN  ILE A 488      -7.990  -7.739  -1.853  1.00 10.00      A   
ATOM    555  CA  ILE A 488      -7.338  -9.682  -2.409  1.00 10.00      A   
ATOM    556  CB  ILE A 488      -8.417 -10.437  -1.597  1.00 10.00      A   
ATOM    557  CG1 ILE A 488      -8.261 -10.159  -0.096  1.00 10.00      A   
ATOM    558  CG2 ILE A 488      -8.344 -11.935  -1.872  1.00 10.00      A   
ATOM    559  CD1 ILE A 488      -9.421 -10.650   0.746  1.00 10.00      A   
ATOM    560  C   ILE A 488      -7.694  -9.752  -3.894  1.00 10.00      A   
ATOM    561  O   ILE A 488      -7.208 -10.618  -4.621  1.00 10.00      A   
ATOM    562  N   CYS A 489      -8.540  -8.836  -4.346  1.00 10.00      A   
ATOM    563  HN  CYS A 489      -8.897  -8.160  -3.725  1.00 10.00      A   
ATOM    564  CA  CYS A 489      -8.970  -8.818  -5.741  1.00 10.00      A   
ATOM    565  CB  CYS A 489     -10.310  -8.097  -5.881  1.00 10.00      A   
ATOM    566  SG  CYS A 489     -11.623  -8.777  -4.842  1.00 10.00      A   
ATOM    567  HG  CYS A 489     -12.162  -9.803  -5.487  1.00 10.00      A   
ATOM    568  C   CYS A 489      -7.933  -8.199  -6.678  1.00 10.00      A   
ATOM    569  O   CYS A 489      -7.695  -8.710  -7.772  1.00 10.00      A   
ATOM    570  N   TRP A 490      -7.310  -7.107  -6.252  1.00 10.00      A   
ATOM    571  HN  TRP A 490      -7.510  -6.754  -5.359  1.00 10.00      A   
ATOM    572  CA  TRP A 490      -6.322  -6.430  -7.086  1.00 10.00      A   
ATOM    573  CB  TRP A 490      -6.374  -4.911  -6.885  1.00 10.00      A   
ATOM    574  CG  TRP A 490      -7.604  -4.251  -7.438  1.00 10.00      A   
ATOM    575  CD1 TRP A 490      -8.703  -4.862  -7.967  1.00 10.00      A   
ATOM    576  CD2 TRP A 490      -7.853  -2.843  -7.519  1.00 10.00      A   
ATOM    577  NE1 TRP A 490      -9.621  -3.922  -8.363  1.00 10.00      A   
ATOM    578  HE1 TRP A 490     -10.492  -4.114  -8.774  1.00 10.00      A   
ATOM    579  CE2 TRP A 490      -9.124  -2.676  -8.100  1.00 10.00      A   
ATOM    580  CE3 TRP A 490      -7.128  -1.707  -7.151  1.00 10.00      A   
ATOM    581  CZ2 TRP A 490      -9.684  -1.422  -8.323  1.00 10.00      A   
ATOM    582  CZ3 TRP A 490      -7.683  -0.464  -7.377  1.00 10.00      A   
ATOM    583  CH2 TRP A 490      -8.950  -0.329  -7.955  1.00 10.00      A   
ATOM    584  C   TRP A 490      -4.912  -6.946  -6.838  1.00 10.00      A   
ATOM    585  O   TRP A 490      -4.197  -7.300  -7.775  1.00 10.00      A   
ATOM    586  N   PHE A 491      -4.515  -6.997  -5.575  1.00 10.00      A   
ATOM    587  HN  PHE A 491      -5.133  -6.715  -4.867  1.00 10.00      A   
ATOM    588  CA  PHE A 491      -3.177  -7.455  -5.215  1.00 10.00      A   
ATOM    589  CB  PHE A 491      -2.730  -6.837  -3.888  1.00 10.00      A   
ATOM    590  CG  PHE A 491      -2.490  -5.353  -3.957  1.00 10.00      A   
ATOM    591  CD1 PHE A 491      -1.239  -4.855  -4.268  1.00 10.00      A   
ATOM    592  CD2 PHE A 491      -3.518  -4.456  -3.707  1.00 10.00      A   
ATOM    593  CE1 PHE A 491      -1.010  -3.494  -4.330  1.00 10.00      A   
ATOM    594  CE2 PHE A 491      -3.296  -3.092  -3.768  1.00 10.00      A   
ATOM    595  CZ  PHE A 491      -2.040  -2.611  -4.079  1.00 10.00      A   
ATOM    596  C   PHE A 491      -3.087  -8.979  -5.166  1.00 10.00      A   
ATOM    597  O   PHE A 491      -2.021  -9.539  -4.907  1.00 10.00      A   
ATOM    598  N   GLY A 492      -4.207  -9.643  -5.425  1.00 10.00      A   
ATOM    599  HN  GLY A 492      -5.024  -9.145  -5.623  1.00 10.00      A   
ATOM    600  CA  GLY A 492      -4.235 -11.095  -5.405  1.00 10.00      A   
ATOM    601  C   GLY A 492      -4.157 -11.646  -3.996  1.00 10.00      A   
ATOM    602  O   GLY A 492      -4.186 -10.891  -3.024  1.00 10.00      A   
ATOM    603  N   ASP A 493      -4.048 -12.959  -3.872  1.00 10.00      A   
ATOM    604  HN  ASP A 493      -4.023 -13.522  -4.677  1.00 10.00      A   
ATOM    605  CA  ASP A 493      -3.964 -13.588  -2.560  1.00 10.00      A   
ATOM    606  CB  ASP A 493      -4.573 -14.990  -2.571  1.00 10.00      A   
ATOM    607  CG  ASP A 493      -5.687 -15.137  -1.557  1.00 10.00      A   
ATOM    608  OD1 ASP A 493      -5.426 -14.948  -0.348  1.00 10.00      A   
ATOM    609  OD2 ASP A 493      -6.832 -15.438  -1.964  1.00 10.00      A   
ATOM    610  C   ASP A 493      -2.525 -13.627  -2.062  1.00 10.00      A   
ATOM    611  O   ASP A 493      -2.241 -14.149  -0.983  1.00 10.00      A   
ATOM    612  N   GLU A 494      -1.617 -13.072  -2.858  1.00 10.00      A   
ATOM    613  HN  GLU A 494      -1.903 -12.692  -3.718  1.00 10.00      A   
ATOM    614  CA  GLU A 494      -0.208 -13.026  -2.498  1.00 10.00      A   
ATOM    615  CB  GLU A 494       0.669 -12.788  -3.730  1.00 10.00      A   
ATOM    616  CG  GLU A 494       0.596 -13.885  -4.778  1.00 10.00      A   
ATOM    617  CD  GLU A 494      -0.221 -13.482  -5.987  1.00 10.00      A   
ATOM    618  OE1 GLU A 494      -1.339 -12.955  -5.808  1.00 10.00      A   
ATOM    619  OE2 GLU A 494       0.247 -13.699  -7.127  1.00 10.00      A   
ATOM    620  C   GLU A 494       0.040 -11.932  -1.466  1.00 10.00      A   
ATOM    621  O   GLU A 494       1.055 -11.937  -0.772  1.00 10.00      A   
ATOM    622  N   ALA A 495      -0.894 -10.994  -1.372  1.00 10.00      A   
ATOM    623  HN  ALA A 495      -1.683 -11.046  -1.954  1.00 10.00      A   
ATOM    624  CA  ALA A 495      -0.782  -9.893  -0.424  1.00 10.00      A   
ATOM    625  CB  ALA A 495      -1.691  -8.748  -0.841  1.00 10.00      A   
ATOM    626  C   ALA A 495      -1.108 -10.351   0.997  1.00 10.00      A   
ATOM    627  O   ALA A 495      -1.732  -9.623   1.777  1.00 10.00      A   
ATOM    628  N   ASP B  62       0.313 -10.955  11.841  1.00 10.00      B   
ATOM    629  HN  ASP B  62       1.151 -11.079  11.338  1.00 10.00      B   
ATOM    630  CA  ASP B  62      -0.576  -9.864  11.465  1.00 10.00      B   
ATOM    631  CB  ASP B  62      -1.179  -9.215  12.710  1.00 10.00      B   
ATOM    632  CG  ASP B  62      -1.836  -7.887  12.403  1.00 10.00      B   
ATOM    633  OD1 ASP B  62      -1.233  -6.841  12.712  1.00 10.00      B   
ATOM    634  OD2 ASP B  62      -2.954  -7.886  11.848  1.00 10.00      B   
ATOM    635  C   ASP B  62       0.171  -8.816  10.645  1.00 10.00      B   
ATOM    636  O   ASP B  62       1.267  -8.392  11.017  1.00 10.00      B   
ATOM    637  N   LYS B  63      -0.422  -8.404   9.531  1.00 10.00      B   
ATOM    638  HN  LYS B  63      -1.288  -8.792   9.279  1.00 10.00      B   
ATOM    639  CA  LYS B  63       0.188  -7.406   8.667  1.00 10.00      B   
ATOM    640  CB  LYS B  63      -0.079  -7.702   7.187  1.00 10.00      B   
ATOM    641  CG  LYS B  63      -1.547  -7.700   6.791  1.00 10.00      B   
ATOM    642  CD  LYS B  63      -1.712  -7.834   5.286  1.00 10.00      B   
ATOM    643  CE  LYS B  63      -3.170  -8.035   4.914  1.00 10.00      B   
ATOM    644  NZ  LYS B  63      -3.371  -8.123   3.443  1.00 10.00      B   
ATOM    645  HZ1 LYS B  63      -3.142  -7.216   2.991  1.00 10.00      B   
ATOM    646  HZ2 LYS B  63      -4.361  -8.358   3.234  1.00 10.00      B   
ATOM    647  HZ3 LYS B  63      -2.759  -8.862   3.037  1.00 10.00      B   
ATOM    648  C   LYS B  63      -0.266  -5.994   9.026  1.00 10.00      B   
ATOM    649  O   LYS B  63       0.348  -5.016   8.599  1.00 10.00      B   
ATOM    650  N   GLN B  64      -1.328  -5.892   9.823  1.00 10.00      B   
ATOM    651  HN  GLN B  64      -1.759  -6.709  10.157  1.00 10.00      B   
ATOM    652  CA  GLN B  64      -1.852  -4.594  10.235  1.00 10.00      B   
ATOM    653  CB  GLN B  64      -3.123  -4.761  11.074  1.00 10.00      B   
ATOM    654  CG  GLN B  64      -3.828  -3.456  11.420  1.00 10.00      B   
ATOM    655  CD  GLN B  64      -4.268  -2.680  10.191  1.00 10.00      B   
ATOM    656  OE1 GLN B  64      -5.363  -2.890   9.664  1.00 10.00      B   
ATOM    657  NE2 GLN B  64      -3.425  -1.770   9.729  1.00 10.00      B   
ATOM    658 HE21 GLN B  64      -2.571  -1.647  10.199  1.00 10.00      B   
ATOM    659 HE22 GLN B  64      -3.691  -1.254   8.942  1.00 10.00      B   
ATOM    660  C   GLN B  64      -0.791  -3.831  11.014  1.00 10.00      B   
ATOM    661  O   GLN B  64      -0.621  -2.625  10.832  1.00 10.00      B   
ATOM    662  N   LYS B  65      -0.074  -4.552  11.871  1.00 10.00      B   
ATOM    663  HN  LYS B  65      -0.293  -5.509  11.987  1.00 10.00      B   
ATOM    664  CA  LYS B  65       0.997  -3.971  12.669  1.00 10.00      B   
ATOM    665  CB  LYS B  65       1.636  -5.040  13.557  1.00 10.00      B   
ATOM    666  CG  LYS B  65       0.805  -5.431  14.765  1.00 10.00      B   
ATOM    667  CD  LYS B  65       1.310  -6.721  15.392  1.00 10.00      B   
ATOM    668  CE  LYS B  65       2.750  -6.593  15.870  1.00 10.00      B   
ATOM    669  NZ  LYS B  65       2.910  -5.531  16.899  1.00 10.00      B   
ATOM    670  HZ1 LYS B  65       2.119  -5.565  17.576  1.00 10.00      B   
ATOM    671  HZ2 LYS B  65       2.928  -4.594  16.452  1.00 10.00      B   
ATOM    672  HZ3 LYS B  65       3.801  -5.668  17.417  1.00 10.00      B   
ATOM    673  C   LYS B  65       2.063  -3.365  11.766  1.00 10.00      B   
ATOM    674  O   LYS B  65       2.507  -2.240  11.984  1.00 10.00      B   
ATOM    675  N   ALA B  66       2.456  -4.121  10.742  1.00 10.00      B   
ATOM    676  HN  ALA B  66       2.056  -5.009  10.623  1.00 10.00      B   
ATOM    677  CA  ALA B  66       3.466  -3.661   9.796  1.00 10.00      B   
ATOM    678  CB  ALA B  66       3.833  -4.775   8.828  1.00 10.00      B   
ATOM    679  C   ALA B  66       2.967  -2.435   9.043  1.00 10.00      B   
ATOM    680  O   ALA B  66       3.716  -1.483   8.814  1.00 10.00      B   
ATOM    681  N   ILE B  67       1.692  -2.463   8.675  1.00 10.00      B   
ATOM    682  HN  ILE B  67       1.151  -3.260   8.884  1.00 10.00      B   
ATOM    683  CA  ILE B  67       1.071  -1.352   7.967  1.00 10.00      B   
ATOM    684  CB  ILE B  67      -0.370  -1.703   7.532  1.00 10.00      B   
ATOM    685  CG1 ILE B  67      -0.351  -2.801   6.463  1.00 10.00      B   
ATOM    686  CG2 ILE B  67      -1.099  -0.471   7.014  1.00 10.00      B   
ATOM    687  CD1 ILE B  67      -1.703  -3.434   6.208  1.00 10.00      B   
ATOM    688  C   ILE B  67       1.050  -0.116   8.864  1.00 10.00      B   
ATOM    689  O   ILE B  67       1.337   0.994   8.420  1.00 10.00      B   
ATOM    690  N   ASN B  68       0.722  -0.322  10.134  1.00 10.00      B   
ATOM    691  HN  ASN B  68       0.493  -1.233  10.428  1.00 10.00      B   
ATOM    692  CA  ASN B  68       0.682   0.767  11.101  1.00 10.00      B   
ATOM    693  CB  ASN B  68       0.067   0.303  12.422  1.00 10.00      B   
ATOM    694  CG  ASN B  68      -1.390   0.696  12.541  1.00 10.00      B   
ATOM    695  OD1 ASN B  68      -2.281  -0.024  12.097  1.00 10.00      B   
ATOM    696  ND2 ASN B  68      -1.643   1.841  13.147  1.00 10.00      B   
ATOM    697 HD21 ASN B  68      -0.884   2.364  13.491  1.00 10.00      B   
ATOM    698 HD22 ASN B  68      -2.577   2.129  13.220  1.00 10.00      B   
ATOM    699  C   ASN B  68       2.079   1.323  11.332  1.00 10.00      B   
ATOM    700  O   ASN B  68       2.267   2.537  11.410  1.00 10.00      B   
ATOM    701  N   TYR B  69       3.055   0.427  11.421  1.00 10.00      B   
ATOM    702  HN  TYR B  69       2.832  -0.530  11.367  1.00 10.00      B   
ATOM    703  CA  TYR B  69       4.449   0.814  11.619  1.00 10.00      B   
ATOM    704  CB  TYR B  69       5.321  -0.439  11.757  1.00 10.00      B   
ATOM    705  CG  TYR B  69       6.543  -0.263  12.634  1.00 10.00      B   
ATOM    706  CD1 TYR B  69       6.449  -0.352  14.017  1.00 10.00      B   
ATOM    707  CD2 TYR B  69       7.792  -0.007  12.080  1.00 10.00      B   
ATOM    708  CE1 TYR B  69       7.561  -0.192  14.823  1.00 10.00      B   
ATOM    709  CE2 TYR B  69       8.909   0.152  12.877  1.00 10.00      B   
ATOM    710  CZ  TYR B  69       8.787   0.060  14.246  1.00 10.00      B   
ATOM    711  OH  TYR B  69       9.897   0.230  15.045  1.00 10.00      B   
ATOM    712  HH  TYR B  69      10.185   1.154  14.988  1.00 10.00      B   
ATOM    713  C   TYR B  69       4.917   1.653  10.432  1.00 10.00      B   
ATOM    714  O   TYR B  69       5.711   2.581  10.579  1.00 10.00      B   
ATOM    715  N   LEU B  70       4.397   1.318   9.256  1.00 10.00      B   
ATOM    716  HN  LEU B  70       3.777   0.557   9.212  1.00 10.00      B   
ATOM    717  CA  LEU B  70       4.724   2.030   8.028  1.00 10.00      B   
ATOM    718  CB  LEU B  70       4.349   1.172   6.816  1.00 10.00      B   
ATOM    719  CG  LEU B  70       4.780   1.701   5.447  1.00 10.00      B   
ATOM    720  CD1 LEU B  70       6.297   1.713   5.329  1.00 10.00      B   
ATOM    721  CD2 LEU B  70       4.159   0.870   4.334  1.00 10.00      B   
ATOM    722  C   LEU B  70       3.975   3.360   7.983  1.00 10.00      B   
ATOM    723  O   LEU B  70       4.490   4.364   7.489  1.00 10.00      B   
ATOM    724  N   MET B  71       2.756   3.354   8.512  1.00 10.00      B   
ATOM    725  HN  MET B  71       2.402   2.511   8.876  1.00 10.00      B   
ATOM    726  CA  MET B  71       1.919   4.549   8.556  1.00 10.00      B   
ATOM    727  CB  MET B  71       0.565   4.222   9.193  1.00 10.00      B   
ATOM    728  CG  MET B  71      -0.505   5.284   8.989  1.00 10.00      B   
ATOM    729  SD  MET B  71      -1.905   5.094  10.114  1.00 10.00      B   
ATOM    730  CE  MET B  71      -2.301   3.360   9.894  1.00 10.00      B   
ATOM    731  C   MET B  71       2.613   5.656   9.347  1.00 10.00      B   
ATOM    732  O   MET B  71       2.540   6.830   8.987  1.00 10.00      B   
ATOM    733  N   GLN B  72       3.292   5.264  10.423  1.00 10.00      B   
ATOM    734  HN  GLN B  72       3.295   4.312  10.664  1.00 10.00      B   
ATOM    735  CA  GLN B  72       4.018   6.212  11.264  1.00 10.00      B   
ATOM    736  CB  GLN B  72       4.599   5.510  12.495  1.00 10.00      B   
ATOM    737  CG  GLN B  72       3.584   4.717  13.304  1.00 10.00      B   
ATOM    738  CD  GLN B  72       2.628   5.591  14.096  1.00 10.00      B   
ATOM    739  OE1 GLN B  72       2.316   6.719  13.707  1.00 10.00      B   
ATOM    740  NE2 GLN B  72       2.157   5.072  15.215  1.00 10.00      B   
ATOM    741 HE21 GLN B  72       2.449   4.169  15.464  1.00 10.00      B   
ATOM    742 HE22 GLN B  72       1.530   5.604  15.749  1.00 10.00      B   
ATOM    743  C   GLN B  72       5.139   6.872  10.468  1.00 10.00      B   
ATOM    744  O   GLN B  72       5.388   8.073  10.598  1.00 10.00      B   
ATOM    745  N   PHE B  73       5.794   6.078   9.629  1.00 10.00      B   
ATOM    746  HN  PHE B  73       5.534   5.133   9.566  1.00 10.00      B   
ATOM    747  CA  PHE B  73       6.882   6.567   8.793  1.00 10.00      B   
ATOM    748  CB  PHE B  73       7.567   5.396   8.076  1.00 10.00      B   
ATOM    749  CG  PHE B  73       8.736   5.795   7.218  1.00 10.00      B   
ATOM    750  CD1 PHE B  73       9.933   6.194   7.791  1.00 10.00      B   
ATOM    751  CD2 PHE B  73       8.639   5.766   5.836  1.00 10.00      B   
ATOM    752  CE1 PHE B  73      11.008   6.559   7.004  1.00 10.00      B   
ATOM    753  CE2 PHE B  73       9.710   6.129   5.042  1.00 10.00      B   
ATOM    754  CZ  PHE B  73      10.898   6.526   5.626  1.00 10.00      B   
ATOM    755  C   PHE B  73       6.349   7.574   7.781  1.00 10.00      B   
ATOM    756  O   PHE B  73       6.950   8.626   7.556  1.00 10.00      B   
ATOM    757  N   ALA B  74       5.205   7.250   7.186  1.00 10.00      B   
ATOM    758  HN  ALA B  74       4.780   6.392   7.407  1.00 10.00      B   
ATOM    759  CA  ALA B  74       4.575   8.126   6.205  1.00 10.00      B   
ATOM    760  CB  ALA B  74       3.351   7.455   5.601  1.00 10.00      B   
ATOM    761  C   ALA B  74       4.187   9.453   6.849  1.00 10.00      B   
ATOM    762  O   ALA B  74       4.326  10.515   6.247  1.00 10.00      B   
ATOM    763  N   HIS B  75       3.708   9.376   8.082  1.00 10.00      B   
ATOM    764  HN  HIS B  75       3.611   8.493   8.501  1.00 10.00      B   
ATOM    765  CA  HIS B  75       3.301  10.559   8.827  1.00 10.00      B   
ATOM    766  CB  HIS B  75       2.505  10.147  10.072  1.00 10.00      B   
ATOM    767  CG  HIS B  75       1.727  11.260  10.710  1.00 10.00      B   
ATOM    768  ND1 HIS B  75       0.534  11.695  10.180  1.00 10.00      B   
ATOM    769  CD2 HIS B  75       2.004  11.979  11.827  1.00 10.00      B   
ATOM    770  CE1 HIS B  75       0.113  12.657  10.982  1.00 10.00      B   
ATOM    771  NE2 HIS B  75       0.969  12.862  11.987  1.00 10.00      B   
ATOM    772  HE2 HIS B  75       0.863  13.511  12.721  1.00 10.00      B   
ATOM    773  C   HIS B  75       4.518  11.391   9.224  1.00 10.00      B   
ATOM    774  O   HIS B  75       4.428  12.609   9.365  1.00 10.00      B   
ATOM    775  N   LYS B  76       5.653  10.723   9.373  1.00 10.00      B   
ATOM    776  HN  LYS B  76       5.656   9.755   9.219  1.00 10.00      B   
ATOM    777  CA  LYS B  76       6.898  11.376   9.758  1.00 10.00      B   
ATOM    778  CB  LYS B  76       7.919  10.312  10.187  1.00 10.00      B   
ATOM    779  CG  LYS B  76       9.121  10.843  10.949  1.00 10.00      B   
ATOM    780  CD  LYS B  76       9.937   9.702  11.530  1.00 10.00      B   
ATOM    781  CE  LYS B  76      11.004  10.208  12.486  1.00 10.00      B   
ATOM    782  NZ  LYS B  76      12.135  10.855  11.769  1.00 10.00      B   
ATOM    783  HZ1 LYS B  76      11.804  11.698  11.263  1.00 10.00      B   
ATOM    784  HZ2 LYS B  76      12.556  10.195  11.082  1.00 10.00      B   
ATOM    785  HZ3 LYS B  76      12.871  11.140  12.446  1.00 10.00      B   
ATOM    786  C   LYS B  76       7.464  12.212   8.609  1.00 10.00      B   
ATOM    787  O   LYS B  76       7.893  13.351   8.806  1.00 10.00      B   
ATOM    788  N   VAL B  77       7.450  11.652   7.406  1.00 10.00      B   
ATOM    789  HN  VAL B  77       7.075  10.748   7.302  1.00 10.00      B   
ATOM    790  CA  VAL B  77       7.985  12.343   6.236  1.00 10.00      B   
ATOM    791  CB  VAL B  77       8.837  11.406   5.354  1.00 10.00      B   
ATOM    792  CG1 VAL B  77      10.059  10.915   6.116  1.00 10.00      B   
ATOM    793  CG2 VAL B  77       8.008  10.236   4.845  1.00 10.00      B   
ATOM    794  C   VAL B  77       6.894  12.996   5.390  1.00 10.00      B   
ATOM    795  O   VAL B  77       7.129  13.361   4.238  1.00 10.00      B   
ATOM    796  N   SER B  78       5.712  13.173   5.972  1.00 10.00      B   
ATOM    797  HN  SER B  78       5.589  12.888   6.899  1.00 10.00      B   
ATOM    798  CA  SER B  78       4.592  13.780   5.259  1.00 10.00      B   
ATOM    799  CB  SER B  78       3.293  13.610   6.055  1.00 10.00      B   
ATOM    800  OG  SER B  78       3.436  14.108   7.377  1.00 10.00      B   
ATOM    801  HG  SER B  78       3.652  13.379   7.975  1.00 10.00      B   
ATOM    802  C   SER B  78       4.849  15.257   4.973  1.00 10.00      B   
ATOM    803  O   SER B  78       4.240  15.845   4.079  1.00 10.00      B   
ATOM    804  N   GLY B  79       5.775  15.845   5.723  1.00 10.00      B   
ATOM    805  HN  GLY B  79       6.248  15.318   6.398  1.00 10.00      B   
ATOM    806  CA  GLY B  79       6.099  17.246   5.551  1.00 10.00      B   
ATOM    807  C   GLY B  79       6.838  17.525   4.256  1.00 10.00      B   
ATOM    808  O   GLY B  79       6.957  18.677   3.837  1.00 10.00      B   
ATOM    809  N   LYS B  80       7.341  16.475   3.620  1.00 10.00      B   
ATOM    810  HN  LYS B  80       7.227  15.578   4.004  1.00 10.00      B   
ATOM    811  CA  LYS B  80       8.064  16.627   2.363  1.00 10.00      B   
ATOM    812  CB  LYS B  80       9.184  15.593   2.246  1.00 10.00      B   
ATOM    813  CG  LYS B  80      10.482  16.019   2.912  1.00 10.00      B   
ATOM    814  CD  LYS B  80      11.634  15.110   2.518  1.00 10.00      B   
ATOM    815  CE  LYS B  80      12.971  15.706   2.926  1.00 10.00      B   
ATOM    816  NZ  LYS B  80      14.106  14.812   2.585  1.00 10.00      B   
ATOM    817  HZ1 LYS B  80      14.154  14.668   1.555  1.00 10.00      B   
ATOM    818  HZ2 LYS B  80      13.989  13.887   3.046  1.00 10.00      B   
ATOM    819  HZ3 LYS B  80      15.002  15.233   2.906  1.00 10.00      B   
ATOM    820  C   LYS B  80       7.120  16.517   1.173  1.00 10.00      B   
ATOM    821  O   LYS B  80       7.539  16.656   0.022  1.00 10.00      B   
ATOM    822  N   TYR B  81       5.849  16.268   1.456  1.00 10.00      B   
ATOM    823  HN  TYR B  81       5.577  16.174   2.395  1.00 10.00      B   
ATOM    824  CA  TYR B  81       4.844  16.132   0.417  1.00 10.00      B   
ATOM    825  CB  TYR B  81       4.379  14.677   0.311  1.00 10.00      B   
ATOM    826  CG  TYR B  81       5.495  13.735  -0.083  1.00 10.00      B   
ATOM    827  CD1 TYR B  81       5.927  13.658  -1.399  1.00 10.00      B   
ATOM    828  CD2 TYR B  81       6.128  12.935   0.861  1.00 10.00      B   
ATOM    829  CE1 TYR B  81       6.955  12.814  -1.766  1.00 10.00      B   
ATOM    830  CE2 TYR B  81       7.158  12.084   0.502  1.00 10.00      B   
ATOM    831  CZ  TYR B  81       7.568  12.028  -0.816  1.00 10.00      B   
ATOM    832  OH  TYR B  81       8.595  11.187  -1.184  1.00 10.00      B   
ATOM    833  HH  TYR B  81       9.130  11.614  -1.868  1.00 10.00      B   
ATOM    834  C   TYR B  81       3.679  17.079   0.674  1.00 10.00      B   
ATOM    835  O   TYR B  81       2.768  16.772   1.445  1.00 10.00      B   
ATOM    836  N   ARG B  82       3.727  18.232   0.017  1.00 10.00      B   
ATOM    837  HN  ARG B  82       4.482  18.393  -0.593  1.00 10.00      B   
ATOM    838  CA  ARG B  82       2.712  19.276   0.165  1.00 10.00      B   
ATOM    839  CB  ARG B  82       3.051  20.470  -0.735  1.00 10.00      B   
ATOM    840  CG  ARG B  82       2.776  20.232  -2.213  1.00 10.00      B   
ATOM    841  CD  ARG B  82       3.363  21.331  -3.081  1.00 10.00      B   
ATOM    842  NE  ARG B  82       4.779  21.107  -3.365  1.00 10.00      B   
ATOM    843  HE  ARG B  82       5.399  21.131  -2.602  1.00 10.00      B   
ATOM    844  CZ  ARG B  82       5.269  20.875  -4.585  1.00 10.00      B   
ATOM    845  NH1 ARG B  82       4.456  20.833  -5.633  1.00 10.00      B   
ATOM    846 HH11 ARG B  82       3.470  20.977  -5.514  1.00 10.00      B   
ATOM    847 HH12 ARG B  82       4.823  20.660  -6.550  1.00 10.00      B   
ATOM    848  NH2 ARG B  82       6.572  20.684  -4.755  1.00 10.00      B   
ATOM    849 HH21 ARG B  82       6.944  20.515  -5.672  1.00 10.00      B   
ATOM    850 HH22 ARG B  82       7.193  20.710  -3.966  1.00 10.00      B   
ATOM    851  C   ARG B  82       1.292  18.779  -0.125  1.00 10.00      B   
ATOM    852  O   ARG B  82       0.324  19.313   0.419  1.00 10.00      B   
ATOM    853  N   GLY B  83       1.172  17.761  -0.972  1.00 10.00      B   
ATOM    854  HN  GLY B  83       1.977  17.359  -1.356  1.00 10.00      B   
ATOM    855  CA  GLY B  83      -0.130  17.232  -1.326  1.00 10.00      B   
ATOM    856  C   GLY B  83      -0.893  16.681  -0.138  1.00 10.00      B   
ATOM    857  O   GLY B  83      -2.118  16.784  -0.082  1.00 10.00      B   
ATOM    858  N   VAL B  84      -0.177  16.108   0.819  1.00 10.00      B   
ATOM    859  HN  VAL B  84       0.801  16.074   0.733  1.00 10.00      B   
ATOM    860  CA  VAL B  84      -0.815  15.538   1.998  1.00 10.00      B   
ATOM    861  CB  VAL B  84      -0.375  14.078   2.248  1.00 10.00      B   
ATOM    862  CG1 VAL B  84      -0.822  13.181   1.103  1.00 10.00      B   
ATOM    863  CG2 VAL B  84       1.130  13.987   2.445  1.00 10.00      B   
ATOM    864  C   VAL B  84      -0.549  16.383   3.242  1.00 10.00      B   
ATOM    865  O   VAL B  84      -1.277  16.300   4.230  1.00 10.00      B   
ATOM    866  N   ALA B  85       0.487  17.213   3.178  1.00 10.00      B   
ATOM    867  HN  ALA B  85       1.026  17.243   2.358  1.00 10.00      B   
ATOM    868  CA  ALA B  85       0.859  18.067   4.303  1.00 10.00      B   
ATOM    869  CB  ALA B  85       2.249  18.651   4.095  1.00 10.00      B   
ATOM    870  C   ALA B  85      -0.157  19.182   4.549  1.00 10.00      B   
ATOM    871  O   ALA B  85      -0.139  19.823   5.602  1.00 10.00      B   
ATOM    872  N   LYS B  86      -1.042  19.411   3.585  1.00 10.00      B   
ATOM    873  HN  LYS B  86      -1.018  18.864   2.773  1.00 10.00      B   
ATOM    874  CA  LYS B  86      -2.049  20.460   3.712  1.00 10.00      B   
ATOM    875  CB  LYS B  86      -2.088  21.333   2.453  1.00 10.00      B   
ATOM    876  CG  LYS B  86      -2.564  20.612   1.198  1.00 10.00      B   
ATOM    877  CD  LYS B  86      -2.860  21.597   0.077  1.00 10.00      B   
ATOM    878  CE  LYS B  86      -1.612  22.359  -0.334  1.00 10.00      B   
ATOM    879  NZ  LYS B  86      -1.937  23.683  -0.918  1.00 10.00      B   
ATOM    880  HZ1 LYS B  86      -2.467  23.563  -1.804  1.00 10.00      B   
ATOM    881  HZ2 LYS B  86      -1.064  24.209  -1.117  1.00 10.00      B   
ATOM    882  HZ3 LYS B  86      -2.518  24.234  -0.252  1.00 10.00      B   
ATOM    883  C   LYS B  86      -3.436  19.885   4.002  1.00 10.00      B   
ATOM    884  O   LYS B  86      -4.440  20.599   3.956  1.00 10.00      B   
ATOM    885  N   LEU B  87      -3.491  18.596   4.294  1.00 10.00      B   
ATOM    886  HN  LEU B  87      -2.662  18.071   4.328  1.00 10.00      B   
ATOM    887  CA  LEU B  87      -4.761  17.945   4.582  1.00 10.00      B   
ATOM    888  CB  LEU B  87      -4.752  16.495   4.091  1.00 10.00      B   
ATOM    889  CG  LEU B  87      -4.592  16.294   2.582  1.00 10.00      B   
ATOM    890  CD1 LEU B  87      -4.535  14.812   2.241  1.00 10.00      B   
ATOM    891  CD2 LEU B  87      -5.724  16.976   1.827  1.00 10.00      B   
ATOM    892  C   LEU B  87      -5.073  18.004   6.072  1.00 10.00      B   
ATOM    893  O   LEU B  87      -4.168  18.151   6.899  1.00 10.00      B   
ATOM    894  N   GLU B  88      -6.353  17.910   6.408  1.00 10.00      B   
ATOM    895  HN  GLU B  88      -7.027  17.812   5.700  1.00 10.00      B   
ATOM    896  CA  GLU B  88      -6.783  17.942   7.799  1.00 10.00      B   
ATOM    897  CB  GLU B  88      -8.309  17.966   7.883  1.00 10.00      B   
ATOM    898  CG  GLU B  88      -8.948  19.224   7.312  1.00 10.00      B   
ATOM    899  CD  GLU B  88      -8.508  20.482   8.033  1.00 10.00      B   
ATOM    900  OE1 GLU B  88      -8.438  20.465   9.279  1.00 10.00      B   
ATOM    901  OE2 GLU B  88      -8.238  21.498   7.356  1.00 10.00      B   
ATOM    902  C   GLU B  88      -6.223  16.737   8.551  1.00 10.00      B   
ATOM    903  O   GLU B  88      -6.016  15.680   7.960  1.00 10.00      B   
ATOM    904  N   GLY B  89      -5.985  16.906   9.849  1.00 10.00      B   
ATOM    905  HN  GLY B  89      -6.187  17.774  10.262  1.00 10.00      B   
ATOM    906  CA  GLY B  89      -5.430  15.839  10.670  1.00 10.00      B   
ATOM    907  C   GLY B  89      -6.150  14.511  10.531  1.00 10.00      B   
ATOM    908  O   GLY B  89      -5.513  13.469  10.363  1.00 10.00      B   
ATOM    909  N   ASN B  90      -7.470  14.546  10.570  1.00 10.00      B   
ATOM    910  HN  ASN B  90      -7.924  15.411  10.663  1.00 10.00      B   
ATOM    911  CA  ASN B  90      -8.269  13.331  10.464  1.00 10.00      B   
ATOM    912  CB  ASN B  90      -9.723  13.572  10.886  1.00 10.00      B   
ATOM    913  CG  ASN B  90     -10.468  14.553  10.000  1.00 10.00      B   
ATOM    914  OD1 ASN B  90      -9.881  15.479   9.433  1.00 10.00      B   
ATOM    915  ND2 ASN B  90     -11.767  14.356   9.874  1.00 10.00      B   
ATOM    916 HD21 ASN B  90     -12.172  13.596  10.349  1.00 10.00      B   
ATOM    917 HD22 ASN B  90     -12.281  14.976   9.312  1.00 10.00      B   
ATOM    918  C   ASN B  90      -8.198  12.711   9.071  1.00 10.00      B   
ATOM    919  O   ASN B  90      -8.144  11.489   8.933  1.00 10.00      B   
ATOM    920  N   THR B  91      -8.188  13.553   8.051  1.00 10.00      B   
ATOM    921  HN  THR B  91      -8.232  14.518   8.228  1.00 10.00      B   
ATOM    922  CA  THR B  91      -8.127  13.090   6.673  1.00 10.00      B   
ATOM    923  CB  THR B  91      -8.515  14.223   5.704  1.00 10.00      B   
ATOM    924  OG1 THR B  91      -9.511  15.053   6.325  1.00 10.00      B   
ATOM    925  HG1 THR B  91     -10.223  14.493   6.662  1.00 10.00      B   
ATOM    926  CG2 THR B  91      -9.081  13.646   4.416  1.00 10.00      B   
ATOM    927  C   THR B  91      -6.726  12.586   6.328  1.00 10.00      B   
ATOM    928  O   THR B  91      -6.569  11.532   5.714  1.00 10.00      B   
ATOM    929  N   LYS B  92      -5.722  13.342   6.757  1.00 10.00      B   
ATOM    930  HN  LYS B  92      -5.933  14.166   7.258  1.00 10.00      B   
ATOM    931  CA  LYS B  92      -4.321  13.016   6.511  1.00 10.00      B   
ATOM    932  CB  LYS B  92      -3.424  14.037   7.220  1.00 10.00      B   
ATOM    933  CG  LYS B  92      -1.934  13.884   6.955  1.00 10.00      B   
ATOM    934  CD  LYS B  92      -1.154  15.075   7.494  1.00 10.00      B   
ATOM    935  CE  LYS B  92      -1.384  15.259   8.986  1.00 10.00      B   
ATOM    936  NZ  LYS B  92      -0.702  16.468   9.514  1.00 10.00      B   
ATOM    937  HZ1 LYS B  92      -1.012  17.313   8.993  1.00 10.00      B   
ATOM    938  HZ2 LYS B  92       0.326  16.373   9.417  1.00 10.00      B   
ATOM    939  HZ3 LYS B  92      -0.931  16.597  10.522  1.00 10.00      B   
ATOM    940  C   LYS B  92      -3.982  11.599   6.968  1.00 10.00      B   
ATOM    941  O   LYS B  92      -3.336  10.843   6.241  1.00 10.00      B   
ATOM    942  N   ALA B  93      -4.435  11.242   8.164  1.00 10.00      B   
ATOM    943  HN  ALA B  93      -4.955  11.886   8.692  1.00 10.00      B   
ATOM    944  CA  ALA B  93      -4.177   9.917   8.717  1.00 10.00      B   
ATOM    945  CB  ALA B  93      -4.742   9.818  10.125  1.00 10.00      B   
ATOM    946  C   ALA B  93      -4.761   8.821   7.825  1.00 10.00      B   
ATOM    947  O   ALA B  93      -4.120   7.797   7.574  1.00 10.00      B   
ATOM    948  N   LYS B  94      -5.968   9.061   7.325  1.00 10.00      B   
ATOM    949  HN  LYS B  94      -6.404   9.914   7.532  1.00 10.00      B   
ATOM    950  CA  LYS B  94      -6.656   8.104   6.464  1.00 10.00      B   
ATOM    951  CB  LYS B  94      -8.100   8.553   6.229  1.00 10.00      B   
ATOM    952  CG  LYS B  94      -8.956   8.536   7.483  1.00 10.00      B   
ATOM    953  CD  LYS B  94     -10.093   9.537   7.396  1.00 10.00      B   
ATOM    954  CE  LYS B  94     -10.923   9.544   8.670  1.00 10.00      B   
ATOM    955  NZ  LYS B  94     -10.084   9.622   9.899  1.00 10.00      B   
ATOM    956  HZ1 LYS B  94      -9.683   8.682  10.125  1.00 10.00      B   
ATOM    957  HZ2 LYS B  94     -10.660   9.940  10.705  1.00 10.00      B   
ATOM    958  HZ3 LYS B  94      -9.301  10.293   9.757  1.00 10.00      B   
ATOM    959  C   LYS B  94      -5.929   7.945   5.134  1.00 10.00      B   
ATOM    960  O   LYS B  94      -5.719   6.828   4.661  1.00 10.00      B   
ATOM    961  N   VAL B  95      -5.542   9.068   4.540  1.00 10.00      B   
ATOM    962  HN  VAL B  95      -5.746   9.931   4.968  1.00 10.00      B   
ATOM    963  CA  VAL B  95      -4.832   9.059   3.264  1.00 10.00      B   
ATOM    964  CB  VAL B  95      -4.530  10.491   2.770  1.00 10.00      B   
ATOM    965  CG1 VAL B  95      -3.773  10.464   1.449  1.00 10.00      B   
ATOM    966  CG2 VAL B  95      -5.814  11.294   2.627  1.00 10.00      B   
ATOM    967  C   VAL B  95      -3.525   8.278   3.385  1.00 10.00      B   
ATOM    968  O   VAL B  95      -3.179   7.480   2.511  1.00 10.00      B   
ATOM    969  N   LEU B  96      -2.818   8.493   4.489  1.00 10.00      B   
ATOM    970  HN  LEU B  96      -3.159   9.125   5.161  1.00 10.00      B   
ATOM    971  CA  LEU B  96      -1.554   7.810   4.729  1.00 10.00      B   
ATOM    972  CB  LEU B  96      -0.827   8.414   5.932  1.00 10.00      B   
ATOM    973  CG  LEU B  96      -0.350   9.857   5.766  1.00 10.00      B   
ATOM    974  CD1 LEU B  96       0.203  10.392   7.072  1.00 10.00      B   
ATOM    975  CD2 LEU B  96       0.691   9.960   4.661  1.00 10.00      B   
ATOM    976  C   LEU B  96      -1.772   6.313   4.924  1.00 10.00      B   
ATOM    977  O   LEU B  96      -0.982   5.496   4.449  1.00 10.00      B   
ATOM    978  N   GLN B  97      -2.855   5.959   5.615  1.00 10.00      B   
ATOM    979  HN  GLN B  97      -3.447   6.657   5.974  1.00 10.00      B   
ATOM    980  CA  GLN B  97      -3.177   4.558   5.857  1.00 10.00      B   
ATOM    981  CB  GLN B  97      -4.396   4.418   6.772  1.00 10.00      B   
ATOM    982  CG  GLN B  97      -4.693   2.978   7.177  1.00 10.00      B   
ATOM    983  CD  GLN B  97      -5.955   2.837   8.008  1.00 10.00      B   
ATOM    984  OE1 GLN B  97      -6.358   3.760   8.713  1.00 10.00      B   
ATOM    985  NE2 GLN B  97      -6.589   1.678   7.935  1.00 10.00      B   
ATOM    986 HE21 GLN B  97      -6.218   0.980   7.356  1.00 10.00      B   
ATOM    987 HE22 GLN B  97      -7.404   1.562   8.472  1.00 10.00      B   
ATOM    988  C   GLN B  97      -3.434   3.840   4.538  1.00 10.00      B   
ATOM    989  O   GLN B  97      -2.977   2.716   4.336  1.00 10.00      B   
ATOM    990  N   VAL B  98      -4.157   4.508   3.643  1.00 10.00      B   
ATOM    991  HN  VAL B  98      -4.490   5.405   3.872  1.00 10.00      B   
ATOM    992  CA  VAL B  98      -4.481   3.947   2.337  1.00 10.00      B   
ATOM    993  CB  VAL B  98      -5.306   4.939   1.483  1.00 10.00      B   
ATOM    994  CG1 VAL B  98      -5.459   4.431   0.058  1.00 10.00      B   
ATOM    995  CG2 VAL B  98      -6.672   5.175   2.109  1.00 10.00      B   
ATOM    996  C   VAL B  98      -3.217   3.552   1.578  1.00 10.00      B   
ATOM    997  O   VAL B  98      -3.094   2.426   1.088  1.00 10.00      B   
ATOM    998  N   LEU B  99      -2.273   4.477   1.509  1.00 10.00      B   
ATOM    999  HN  LEU B  99      -2.421   5.344   1.946  1.00 10.00      B   
ATOM   1000  CA  LEU B  99      -1.022   4.236   0.806  1.00 10.00      B   
ATOM   1001  CB  LEU B  99      -0.199   5.522   0.714  1.00 10.00      B   
ATOM   1002  CG  LEU B  99      -0.836   6.675  -0.067  1.00 10.00      B   
ATOM   1003  CD1 LEU B  99      -0.001   7.938   0.066  1.00 10.00      B   
ATOM   1004  CD2 LEU B  99      -1.009   6.301  -1.531  1.00 10.00      B   
ATOM   1005  C   LEU B  99      -0.207   3.131   1.475  1.00 10.00      B   
ATOM   1006  O   LEU B  99       0.328   2.257   0.799  1.00 10.00      B   
ATOM   1007  N   ALA B 100      -0.138   3.165   2.803  1.00 10.00      B   
ATOM   1008  HN  ALA B 100      -0.609   3.877   3.285  1.00 10.00      B   
ATOM   1009  CA  ALA B 100       0.623   2.177   3.564  1.00 10.00      B   
ATOM   1010  CB  ALA B 100       0.714   2.587   5.025  1.00 10.00      B   
ATOM   1011  C   ALA B 100       0.045   0.767   3.435  1.00 10.00      B   
ATOM   1012  O   ALA B 100       0.786  -0.202   3.259  1.00 10.00      B   
ATOM   1013  N   THR B 101      -1.277   0.661   3.508  1.00 10.00      B   
ATOM   1014  HN  THR B 101      -1.814   1.475   3.623  1.00 10.00      B   
ATOM   1015  CA  THR B 101      -1.952  -0.632   3.418  1.00 10.00      B   
ATOM   1016  CB  THR B 101      -3.467  -0.496   3.678  1.00 10.00      B   
ATOM   1017  OG1 THR B 101      -3.671   0.229   4.900  1.00 10.00      B   
ATOM   1018  HG1 THR B 101      -3.507   1.167   4.744  1.00 10.00      B   
ATOM   1019  CG2 THR B 101      -4.127  -1.863   3.795  1.00 10.00      B   
ATOM   1020  C   THR B 101      -1.709  -1.310   2.071  1.00 10.00      B   
ATOM   1021  O   THR B 101      -1.435  -2.511   2.010  1.00 10.00      B   
ATOM   1022  N   PHE B 102      -1.797  -0.542   0.994  1.00 10.00      B   
ATOM   1023  HN  PHE B 102      -2.006   0.413   1.095  1.00 10.00      B   
ATOM   1024  CA  PHE B 102      -1.591  -1.093  -0.337  1.00 10.00      B   
ATOM   1025  CB  PHE B 102      -2.232  -0.207  -1.402  1.00 10.00      B   
ATOM   1026  CG  PHE B 102      -3.727  -0.349  -1.476  1.00 10.00      B   
ATOM   1027  CD1 PHE B 102      -4.350  -1.515  -1.041  1.00 10.00      B   
ATOM   1028  CD2 PHE B 102      -4.511   0.673  -1.985  1.00 10.00      B   
ATOM   1029  CE1 PHE B 102      -5.721  -1.653  -1.114  1.00 10.00      B   
ATOM   1030  CE2 PHE B 102      -5.882   0.541  -2.060  1.00 10.00      B   
ATOM   1031  CZ  PHE B 102      -6.490  -0.624  -1.625  1.00 10.00      B   
ATOM   1032  C   PHE B 102      -0.114  -1.334  -0.627  1.00 10.00      B   
ATOM   1033  O   PHE B 102       0.245  -2.263  -1.354  1.00 10.00      B   
ATOM   1034  N   ALA B 103       0.738  -0.503  -0.039  1.00 10.00      B   
ATOM   1035  HN  ALA B 103       0.389   0.220   0.528  1.00 10.00      B   
ATOM   1036  CA  ALA B 103       2.177  -0.630  -0.224  1.00 10.00      B   
ATOM   1037  CB  ALA B 103       2.902   0.514   0.468  1.00 10.00      B   
ATOM   1038  C   ALA B 103       2.671  -1.967   0.312  1.00 10.00      B   
ATOM   1039  O   ALA B 103       3.423  -2.679  -0.357  1.00 10.00      B   
ATOM   1040  N   TYR B 104       2.239  -2.306   1.523  1.00 10.00      B   
ATOM   1041  HN  TYR B 104       1.645  -1.695   2.010  1.00 10.00      B   
ATOM   1042  CA  TYR B 104       2.633  -3.561   2.142  1.00 10.00      B   
ATOM   1043  CB  TYR B 104       2.279  -3.577   3.631  1.00 10.00      B   
ATOM   1044  CG  TYR B 104       2.996  -4.662   4.403  1.00 10.00      B   
ATOM   1045  CD1 TYR B 104       4.339  -4.532   4.729  1.00 10.00      B   
ATOM   1046  CD2 TYR B 104       2.335  -5.817   4.797  1.00 10.00      B   
ATOM   1047  CE1 TYR B 104       5.006  -5.522   5.423  1.00 10.00      B   
ATOM   1048  CE2 TYR B 104       2.993  -6.812   5.494  1.00 10.00      B   
ATOM   1049  CZ  TYR B 104       4.329  -6.661   5.803  1.00 10.00      B   
ATOM   1050  OH  TYR B 104       4.991  -7.653   6.491  1.00 10.00      B   
ATOM   1051  HH  TYR B 104       4.701  -8.518   6.165  1.00 10.00      B   
ATOM   1052  C   TYR B 104       1.989  -4.737   1.421  1.00 10.00      B   
ATOM   1053  O   TYR B 104       2.547  -5.835   1.378  1.00 10.00      B   
ATOM   1054  N   ALA B 105       0.820  -4.495   0.842  1.00 10.00      B   
ATOM   1055  HN  ALA B 105       0.432  -3.597   0.906  1.00 10.00      B   
ATOM   1056  CA  ALA B 105       0.103  -5.524   0.108  1.00 10.00      B   
ATOM   1057  CB  ALA B 105      -1.251  -5.005  -0.341  1.00 10.00      B   
ATOM   1058  C   ALA B 105       0.924  -5.979  -1.089  1.00 10.00      B   
ATOM   1059  O   ALA B 105       1.114  -7.176  -1.312  1.00 10.00      B   
ATOM   1060  N   ASP B 106       1.429  -5.012  -1.846  1.00 10.00      B   
ATOM   1061  HN  ASP B 106       1.244  -4.074  -1.617  1.00 10.00      B   
ATOM   1062  CA  ASP B 106       2.246  -5.313  -3.015  1.00 10.00      B   
ATOM   1063  CB  ASP B 106       2.525  -4.057  -3.839  1.00 10.00      B   
ATOM   1064  CG  ASP B 106       3.231  -4.387  -5.136  1.00 10.00      B   
ATOM   1065  OD1 ASP B 106       2.732  -5.257  -5.875  1.00 10.00      B   
ATOM   1066  OD2 ASP B 106       4.291  -3.781  -5.416  1.00 10.00      B   
ATOM   1067  C   ASP B 106       3.559  -5.959  -2.600  1.00 10.00      B   
ATOM   1068  O   ASP B 106       4.114  -6.783  -3.326  1.00 10.00      B   
ATOM   1069  N   TYR B 107       4.047  -5.585  -1.423  1.00 10.00      B   
ATOM   1070  HN  TYR B 107       3.558  -4.913  -0.897  1.00 10.00      B   
ATOM   1071  CA  TYR B 107       5.286  -6.136  -0.894  1.00 10.00      B   
ATOM   1072  CB  TYR B 107       5.613  -5.512   0.468  1.00 10.00      B   
ATOM   1073  CG  TYR B 107       6.608  -6.302   1.288  1.00 10.00      B   
ATOM   1074  CD1 TYR B 107       7.947  -6.366   0.925  1.00 10.00      B   
ATOM   1075  CD2 TYR B 107       6.205  -6.992   2.423  1.00 10.00      B   
ATOM   1076  CE1 TYR B 107       8.853  -7.095   1.667  1.00 10.00      B   
ATOM   1077  CE2 TYR B 107       7.104  -7.722   3.174  1.00 10.00      B   
ATOM   1078  CZ  TYR B 107       8.426  -7.771   2.790  1.00 10.00      B   
ATOM   1079  OH  TYR B 107       9.328  -8.503   3.528  1.00 10.00      B   
ATOM   1080  HH  TYR B 107      10.129  -8.647   2.995  1.00 10.00      B   
ATOM   1081  C   TYR B 107       5.198  -7.660  -0.789  1.00 10.00      B   
ATOM   1082  O   TYR B 107       6.038  -8.377  -1.334  1.00 10.00      B   
ATOM   1083  N   CYS B 108       4.171  -8.151  -0.105  1.00 10.00      B   
ATOM   1084  HN  CYS B 108       3.527  -7.533   0.308  1.00 10.00      B   
ATOM   1085  CA  CYS B 108       3.982  -9.587   0.054  1.00 10.00      B   
ATOM   1086  CB  CYS B 108       2.809  -9.866   0.995  1.00 10.00      B   
ATOM   1087  SG  CYS B 108       2.881  -8.969   2.563  1.00 10.00      B   
ATOM   1088  HG  CYS B 108       2.448  -9.781   3.519  1.00 10.00      B   
ATOM   1089  C   CYS B 108       3.733 -10.239  -1.303  1.00 10.00      B   
ATOM   1090  O   CYS B 108       4.198 -11.350  -1.569  1.00 10.00      B   
ATOM   1091  N   ARG B 109       3.020  -9.520  -2.161  1.00 10.00      B   
ATOM   1092  HN  ARG B 109       2.698  -8.633  -1.884  1.00 10.00      B   
ATOM   1093  CA  ARG B 109       2.689  -9.999  -3.496  1.00 10.00      B   
ATOM   1094  CB  ARG B 109       1.773  -8.989  -4.188  1.00 10.00      B   
ATOM   1095  CG  ARG B 109       1.248  -9.429  -5.543  1.00 10.00      B   
ATOM   1096  CD  ARG B 109       0.685  -8.249  -6.316  1.00 10.00      B   
ATOM   1097  NE  ARG B 109      -0.276  -8.665  -7.336  1.00 10.00      B   
ATOM   1098  HE  ARG B 109      -0.950  -9.341  -7.076  1.00 10.00      B   
ATOM   1099  CZ  ARG B 109      -0.291  -8.191  -8.577  1.00 10.00      B   
ATOM   1100  NH1 ARG B 109       0.607  -7.286  -8.961  1.00 10.00      B   
ATOM   1101 HH11 ARG B 109       0.591  -6.929  -9.899  1.00 10.00      B   
ATOM   1102 HH12 ARG B 109       1.306  -6.960  -8.317  1.00 10.00      B   
ATOM   1103  NH2 ARG B 109      -1.207  -8.615  -9.440  1.00 10.00      B   
ATOM   1104 HH21 ARG B 109      -1.220  -8.258 -10.378  1.00 10.00      B   
ATOM   1105 HH22 ARG B 109      -1.892  -9.297  -9.158  1.00 10.00      B   
ATOM   1106  C   ARG B 109       3.941 -10.231  -4.339  1.00 10.00      B   
ATOM   1107  O   ARG B 109       4.218 -11.355  -4.755  1.00 10.00      B   
ATOM   1108  N   SER B 110       4.706  -9.168  -4.561  1.00 10.00      B   
ATOM   1109  HN  SER B 110       4.443  -8.303  -4.171  1.00 10.00      B   
ATOM   1110  CA  SER B 110       5.918  -9.243  -5.371  1.00 10.00      B   
ATOM   1111  CB  SER B 110       6.517  -7.849  -5.567  1.00 10.00      B   
ATOM   1112  OG  SER B 110       6.549  -7.125  -4.344  1.00 10.00      B   
ATOM   1113  HG  SER B 110       5.641  -6.957  -4.042  1.00 10.00      B   
ATOM   1114  C   SER B 110       6.957 -10.205  -4.797  1.00 10.00      B   
ATOM   1115  O   SER B 110       7.728 -10.810  -5.541  1.00 10.00      B   
ATOM   1116  N   ALA B 111       6.968 -10.351  -3.476  1.00 10.00      B   
ATOM   1117  HN  ALA B 111       6.328  -9.839  -2.933  1.00 10.00      B   
ATOM   1118  CA  ALA B 111       7.912 -11.242  -2.812  1.00 10.00      B   
ATOM   1119  CB  ALA B 111       7.919 -10.990  -1.311  1.00 10.00      B   
ATOM   1120  C   ALA B 111       7.592 -12.704  -3.110  1.00 10.00      B   
ATOM   1121  O   ALA B 111       8.478 -13.560  -3.104  1.00 10.00      B   
ATOM   1122  N   ALA B 112       6.325 -12.982  -3.381  1.00 10.00      B   
ATOM   1123  HN  ALA B 112       5.664 -12.254  -3.386  1.00 10.00      B   
ATOM   1124  CA  ALA B 112       5.890 -14.341  -3.679  1.00 10.00      B   
ATOM   1125  CB  ALA B 112       4.505 -14.598  -3.102  1.00 10.00      B   
ATOM   1126  C   ALA B 112       5.900 -14.606  -5.183  1.00 10.00      B   
ATOM   1127  O   ALA B 112       5.750 -15.747  -5.621  1.00 10.00      B   
ATOM   1128  N   THR B 113       6.092 -13.554  -5.969  1.00 10.00      B   
ATOM   1129  HN  THR B 113       6.241 -12.674  -5.565  1.00 10.00      B   
ATOM   1130  CA  THR B 113       6.108 -13.683  -7.420  1.00 10.00      B   
ATOM   1131  CB  THR B 113       5.487 -12.445  -8.088  1.00 10.00      B   
ATOM   1132  OG1 THR B 113       4.285 -12.080  -7.393  1.00 10.00      B   
ATOM   1133  HG1 THR B 113       4.317 -12.425  -6.491  1.00 10.00      B   
ATOM   1134  CG2 THR B 113       5.157 -12.726  -9.547  1.00 10.00      B   
ATOM   1135  C   THR B 113       7.532 -13.883  -7.938  1.00 10.00      B   
ATOM   1136  O   THR B 113       8.362 -12.971  -7.876  1.00 10.00      B   
ATOM   1137  N   PRO B 114       7.837 -15.084  -8.454  1.00 10.00      B   
ATOM   1138  CA  PRO B 114       9.163 -15.405  -8.982  1.00 10.00      B   
ATOM   1139  CB  PRO B 114       9.087 -16.909  -9.284  1.00 10.00      B   
ATOM   1140  CG  PRO B 114       7.853 -17.390  -8.596  1.00 10.00      B   
ATOM   1141  CD  PRO B 114       6.916 -16.222  -8.563  1.00 10.00      B   
ATOM   1142  C   PRO B 114       9.458 -14.626 -10.260  1.00 10.00      B   
ATOM   1143  O   PRO B 114       8.861 -14.883 -11.306  1.00 10.00      B   
ATOM   1144  N   GLY B 115      10.368 -13.667 -10.167  1.00 10.00      B   
ATOM   1145  HN  GLY B 115      10.806 -13.502  -9.306  1.00 10.00      B   
ATOM   1146  CA  GLY B 115      10.721 -12.871 -11.323  1.00 10.00      B   
ATOM   1147  C   GLY B 115      10.298 -11.427 -11.170  1.00 10.00      B   
ATOM   1148  O   GLY B 115      10.714 -10.565 -11.944  1.00 10.00      B   
ATOM   1149  N   ALA B 116       9.473 -11.163 -10.165  1.00 10.00      B   
ATOM   1150  HN  ALA B 116       9.176 -11.898  -9.584  1.00 10.00      B   
ATOM   1151  CA  ALA B 116       8.989  -9.814  -9.909  1.00 10.00      B   
ATOM   1152  CB  ALA B 116       7.772  -9.860  -9.007  1.00 10.00      B   
ATOM   1153  C   ALA B 116      10.078  -8.951  -9.288  1.00 10.00      B   
ATOM   1154  O   ALA B 116      10.379  -7.860  -9.775  1.00 10.00      B   
ATOM   1155  N   ARG B 117      10.666  -9.447  -8.209  1.00 10.00      B   
ATOM   1156  HN  ARG B 117      10.391 -10.324  -7.877  1.00 10.00      B   
ATOM   1157  CA  ARG B 117      11.724  -8.724  -7.522  1.00 10.00      B   
ATOM   1158  CB  ARG B 117      11.756  -9.082  -6.033  1.00 10.00      B   
ATOM   1159  CG  ARG B 117      10.485  -8.747  -5.272  1.00 10.00      B   
ATOM   1160  CD  ARG B 117      10.787  -8.422  -3.821  1.00 10.00      B   
ATOM   1161  NE  ARG B 117      11.521  -9.493  -3.151  1.00 10.00      B   
ATOM   1162  HE  ARG B 117      12.003 -10.137  -3.719  1.00 10.00      B   
ATOM   1163  CZ  ARG B 117      11.573  -9.641  -1.831  1.00 10.00      B   
ATOM   1164  NH1 ARG B 117      10.928  -8.801  -1.032  1.00 10.00      B   
ATOM   1165 HH11 ARG B 117      10.398  -8.042  -1.419  1.00 10.00      B   
ATOM   1166 HH12 ARG B 117      10.971  -8.921  -0.027  1.00 10.00      B   
ATOM   1167  NH2 ARG B 117      12.279 -10.634  -1.308  1.00 10.00      B   
ATOM   1168 HH21 ARG B 117      12.774 -11.269  -1.904  1.00 10.00      B   
ATOM   1169 HH22 ARG B 117      12.325 -10.749  -0.303  1.00 10.00      B   
ATOM   1170  C   ARG B 117      13.071  -9.050  -8.144  1.00 10.00      B   
ATOM   1171  O   ARG B 117      13.292 -10.168  -8.615  1.00 10.00      B   
ATOM   1172  N   CYS B 118      13.963  -8.067  -8.158  1.00 10.00      B   
ATOM   1173  HN  CYS B 118      13.706  -7.186  -7.811  1.00 10.00      B   
ATOM   1174  CA  CYS B 118      15.296  -8.252  -8.701  1.00 10.00      B   
ATOM   1175  CB  CYS B 118      16.058  -6.925  -8.699  1.00 10.00      B   
ATOM   1176  SG  CYS B 118      17.752  -7.035  -9.318  1.00 10.00      B   
ATOM   1177  HG  CYS B 118      17.762  -7.894 -10.328  1.00 10.00      B   
ATOM   1178  C   CYS B 118      16.059  -9.297  -7.891  1.00 10.00      B   
ATOM   1179  O   CYS B 118      16.322  -9.102  -6.699  1.00 10.00      B   
ATOM   1180  N   ARG B 119      16.404 -10.403  -8.546  1.00 10.00      B   
ATOM   1181  HN  ARG B 119      16.148 -10.491  -9.489  1.00 10.00      B   
ATOM   1182  CA  ARG B 119      17.137 -11.496  -7.913  1.00 10.00      B   
ATOM   1183  CB  ARG B 119      17.042 -12.767  -8.764  1.00 10.00      B   
ATOM   1184  CG  ARG B 119      15.622 -13.257  -8.996  1.00 10.00      B   
ATOM   1185  CD  ARG B 119      15.602 -14.524  -9.836  1.00 10.00      B   
ATOM   1186  NE  ARG B 119      16.117 -14.301 -11.189  1.00 10.00      B   
ATOM   1187  HE  ARG B 119      17.095 -14.220 -11.289  1.00 10.00      B   
ATOM   1188  CZ  ARG B 119      15.351 -14.220 -12.279  1.00 10.00      B   
ATOM   1189  NH1 ARG B 119      14.031 -14.338 -12.182  1.00 10.00      B   
ATOM   1190 HH11 ARG B 119      13.602 -14.494 -11.288  1.00 10.00      B   
ATOM   1191 HH12 ARG B 119      13.457 -14.279 -13.003  1.00 10.00      B   
ATOM   1192  NH2 ARG B 119      15.908 -14.023 -13.468  1.00 10.00      B   
ATOM   1193 HH21 ARG B 119      16.903 -13.943 -13.551  1.00 10.00      B   
ATOM   1194 HH22 ARG B 119      15.333 -13.960 -14.291  1.00 10.00      B   
ATOM   1195  C   ARG B 119      18.600 -11.118  -7.713  1.00 10.00      B   
ATOM   1196  O   ARG B 119      19.497 -11.717  -8.301  1.00 10.00      B   
ATOM   1197  N   ASP B 120      18.821 -10.112  -6.885  1.00 10.00      B   
ATOM   1198  HN  ASP B 120      18.055  -9.687  -6.446  1.00 10.00      B   
ATOM   1199  CA  ASP B 120      20.159  -9.625  -6.594  1.00 10.00      B   
ATOM   1200  CB  ASP B 120      20.661  -8.743  -7.740  1.00 10.00      B   
ATOM   1201  CG  ASP B 120      22.170  -8.614  -7.764  1.00 10.00      B   
ATOM   1202  OD1 ASP B 120      22.697  -7.681  -7.131  1.00 10.00      B   
ATOM   1203  OD2 ASP B 120      22.832  -9.450  -8.423  1.00 10.00      B   
ATOM   1204  C   ASP B 120      20.137  -8.820  -5.306  1.00 10.00      B   
ATOM   1205  O   ASP B 120      20.836  -9.136  -4.347  1.00 10.00      B   
ATOM   1206  N   CYS B 121      19.317  -7.779  -5.289  1.00 10.00      B   
ATOM   1207  HN  CYS B 121      18.802  -7.561  -6.092  1.00 10.00      B   
ATOM   1208  CA  CYS B 121      19.191  -6.928  -4.119  1.00 10.00      B   
ATOM   1209  CB  CYS B 121      19.220  -5.466  -4.549  1.00 10.00      B   
ATOM   1210  SG  CYS B 121      18.757  -5.208  -6.277  1.00 10.00      B   
ATOM   1211  HG  CYS B 121      19.879  -5.101  -6.982  1.00 10.00      B   
ATOM   1212  C   CYS B 121      17.903  -7.234  -3.357  1.00 10.00      B   
ATOM   1213  O   CYS B 121      17.717  -6.774  -2.233  1.00 10.00      B   
ATOM   1214  N   HIS B 122      17.022  -8.005  -3.994  1.00 10.00      B   
ATOM   1215  HN  HIS B 122      17.241  -8.322  -4.895  1.00 10.00      B   
ATOM   1216  CA  HIS B 122      15.741  -8.407  -3.404  1.00 10.00      B   
ATOM   1217  CB  HIS B 122      15.906  -9.080  -2.032  1.00 10.00      B   
ATOM   1218  CG  HIS B 122      16.558 -10.427  -2.091  1.00 10.00      B   
ATOM   1219  ND1 HIS B 122      16.015 -11.455  -2.827  1.00 10.00      B   
ATOM   1220  CD2 HIS B 122      17.699 -10.857  -1.497  1.00 10.00      B   
ATOM   1221  CE1 HIS B 122      16.833 -12.480  -2.669  1.00 10.00      B   
ATOM   1222  NE2 HIS B 122      17.861 -12.164  -1.873  1.00 10.00      B   
ATOM   1223  HE2 HIS B 122      18.596 -12.759  -1.603  1.00 10.00      B   
ATOM   1224  C   HIS B 122      14.710  -7.278  -3.356  1.00 10.00      B   
ATOM   1225  O   HIS B 122      14.025  -7.094  -2.353  1.00 10.00      B   
ATOM   1226  N   GLY B 123      14.617  -6.509  -4.438  1.00 10.00      B   
ATOM   1227  HN  GLY B 123      15.226  -6.661  -5.186  1.00 10.00      B   
ATOM   1228  CA  GLY B 123      13.629  -5.443  -4.508  1.00 10.00      B   
ATOM   1229  C   GLY B 123      14.135  -4.065  -4.119  1.00 10.00      B   
ATOM   1230  O   GLY B 123      13.678  -3.063  -4.666  1.00 10.00      B   
ATOM   1231  N   THR B 124      15.083  -4.005  -3.194  1.00 10.00      B   
ATOM   1232  HN  THR B 124      15.429  -4.834  -2.802  1.00 10.00      B   
ATOM   1233  CA  THR B 124      15.616  -2.726  -2.736  1.00 10.00      B   
ATOM   1234  CB  THR B 124      16.641  -2.921  -1.610  1.00 10.00      B   
ATOM   1235  OG1 THR B 124      17.490  -4.028  -1.935  1.00 10.00      B   
ATOM   1236  HG1 THR B 124      17.619  -4.577  -1.150  1.00 10.00      B   
ATOM   1237  CG2 THR B 124      15.935  -3.191  -0.293  1.00 10.00      B   
ATOM   1238  C   THR B 124      16.255  -1.922  -3.865  1.00 10.00      B   
ATOM   1239  O   THR B 124      16.063  -0.708  -3.962  1.00 10.00      B   
ATOM   1240  N   GLY B 125      17.010  -2.604  -4.716  1.00 10.00      B   
ATOM   1241  HN  GLY B 125      17.115  -3.571  -4.595  1.00 10.00      B   
ATOM   1242  CA  GLY B 125      17.674  -1.935  -5.817  1.00 10.00      B   
ATOM   1243  C   GLY B 125      19.000  -1.343  -5.383  1.00 10.00      B   
ATOM   1244  O   GLY B 125      19.643  -0.604  -6.133  1.00 10.00      B   
ATOM   1245  N   ARG B 126      19.404  -1.677  -4.165  1.00 10.00      B   
ATOM   1246  HN  ARG B 126      18.852  -2.286  -3.634  1.00 10.00      B   
ATOM   1247  CA  ARG B 126      20.648  -1.189  -3.600  1.00 10.00      B   
ATOM   1248  CB  ARG B 126      20.369  -0.366  -2.335  1.00 10.00      B   
ATOM   1249  CG  ARG B 126      19.403   0.796  -2.534  1.00 10.00      B   
ATOM   1250  CD  ARG B 126      20.085   1.998  -3.170  1.00 10.00      B   
ATOM   1251  NE  ARG B 126      20.848   2.774  -2.194  1.00 10.00      B   
ATOM   1252  HE  ARG B 126      20.786   2.499  -1.247  1.00 10.00      B   
ATOM   1253  CZ  ARG B 126      21.601   3.828  -2.496  1.00 10.00      B   
ATOM   1254  NH1 ARG B 126      21.700   4.247  -3.752  1.00 10.00      B   
ATOM   1255 HH11 ARG B 126      21.204   3.771  -4.483  1.00 10.00      B   
ATOM   1256 HH12 ARG B 126      22.266   5.045  -3.975  1.00 10.00      B   
ATOM   1257  NH2 ARG B 126      22.248   4.465  -1.532  1.00 10.00      B   
ATOM   1258 HH21 ARG B 126      22.822   5.263  -1.743  1.00 10.00      B   
ATOM   1259 HH22 ARG B 126      22.165   4.152  -0.581  1.00 10.00      B   
ATOM   1260  C   ARG B 126      21.557  -2.363  -3.261  1.00 10.00      B   
ATOM   1261  O   ARG B 126      21.080  -3.443  -2.914  1.00 10.00      B   
ATOM   1262  N   ALA B 127      22.855  -2.150  -3.377  1.00 10.00      B   
ATOM   1263  HN  ALA B 127      23.169  -1.265  -3.669  1.00 10.00      B   
ATOM   1264  CA  ALA B 127      23.836  -3.186  -3.078  1.00 10.00      B   
ATOM   1265  CB  ALA B 127      24.480  -3.686  -4.364  1.00 10.00      B   
ATOM   1266  C   ALA B 127      24.896  -2.636  -2.138  1.00 10.00      B   
ATOM   1267  O   ALA B 127      25.257  -1.465  -2.228  1.00 10.00      B   
ATOM   1268  N   VAL B 128      25.382  -3.472  -1.237  1.00 10.00      B   
ATOM   1269  HN  VAL B 128      25.050  -4.395  -1.215  1.00 10.00      B   
ATOM   1270  CA  VAL B 128      26.400  -3.060  -0.282  1.00 10.00      B   
ATOM   1271  CB  VAL B 128      26.440  -3.998   0.947  1.00 10.00      B   
ATOM   1272  CG1 VAL B 128      27.502  -3.546   1.943  1.00 10.00      B   
ATOM   1273  CG2 VAL B 128      25.074  -4.067   1.614  1.00 10.00      B   
ATOM   1274  C   VAL B 128      27.774  -3.033  -0.943  1.00 10.00      B   
ATOM   1275  O   VAL B 128      28.224  -4.034  -1.502  1.00 10.00      B   
ATOM   1276  N   ASP B 129      28.428  -1.881  -0.893  1.00 10.00      B   
ATOM   1277  HN  ASP B 129      28.014  -1.109  -0.444  1.00 10.00      B   
ATOM   1278  CA  ASP B 129      29.756  -1.735  -1.477  1.00 10.00      B   
ATOM   1279  CB  ASP B 129      29.962  -0.318  -2.006  1.00 10.00      B   
ATOM   1280  CG  ASP B 129      31.206  -0.204  -2.861  1.00 10.00      B   
ATOM   1281  OD1 ASP B 129      32.288   0.073  -2.310  1.00 10.00      B   
ATOM   1282  OD2 ASP B 129      31.104  -0.393  -4.091  1.00 10.00      B   
ATOM   1283  C   ASP B 129      30.814  -2.060  -0.435  1.00 10.00      B   
ATOM   1284  O   ASP B 129      30.991  -1.318   0.532  1.00 10.00      B   
ATOM   1285  N   ILE B 130      31.510  -3.171  -0.636  1.00 10.00      B   
ATOM   1286  HN  ILE B 130      31.327  -3.708  -1.438  1.00 10.00      B   
ATOM   1287  CA  ILE B 130      32.538  -3.625   0.299  1.00 10.00      B   
ATOM   1288  CB  ILE B 130      33.085  -5.015  -0.101  1.00 10.00      B   
ATOM   1289  CG1 ILE B 130      31.937  -6.014  -0.294  1.00 10.00      B   
ATOM   1290  CG2 ILE B 130      34.071  -5.536   0.935  1.00 10.00      B   
ATOM   1291  CD1 ILE B 130      31.045  -6.178   0.922  1.00 10.00      B   
ATOM   1292  C   ILE B 130      33.693  -2.628   0.431  1.00 10.00      B   
ATOM   1293  O   ILE B 130      34.248  -2.452   1.519  1.00 10.00      B   
ATOM   1294  N   ALA B 131      34.037  -1.966  -0.667  1.00 10.00      B   
ATOM   1295  HN  ALA B 131      33.537  -2.120  -1.497  1.00 10.00      B   
ATOM   1296  CA  ALA B 131      35.132  -1.001  -0.665  1.00 10.00      B   
ATOM   1297  CB  ALA B 131      35.475  -0.570  -2.083  1.00 10.00      B   
ATOM   1298  C   ALA B 131      34.808   0.209   0.206  1.00 10.00      B   
ATOM   1299  O   ALA B 131      35.590   0.580   1.084  1.00 10.00      B   
ATOM   1300  N   LYS B 132      33.649   0.816  -0.035  1.00 10.00      B   
ATOM   1301  HN  LYS B 132      33.063   0.468  -0.754  1.00 10.00      B   
ATOM   1302  CA  LYS B 132      33.223   1.989   0.727  1.00 10.00      B   
ATOM   1303  CB  LYS B 132      32.008   2.659   0.076  1.00 10.00      B   
ATOM   1304  CG  LYS B 132      32.257   3.177  -1.334  1.00 10.00      B   
ATOM   1305  CD  LYS B 132      31.021   3.858  -1.902  1.00 10.00      B   
ATOM   1306  CE  LYS B 132      31.087   3.971  -3.420  1.00 10.00      B   
ATOM   1307  NZ  LYS B 132      32.284   4.718  -3.882  1.00 10.00      B   
ATOM   1308  HZ1 LYS B 132      32.183   4.964  -4.888  1.00 10.00      B   
ATOM   1309  HZ2 LYS B 132      33.139   4.136  -3.768  1.00 10.00      B   
ATOM   1310  HZ3 LYS B 132      32.395   5.594  -3.330  1.00 10.00      B   
ATOM   1311  C   LYS B 132      32.909   1.626   2.176  1.00 10.00      B   
ATOM   1312  O   LYS B 132      33.252   2.369   3.095  1.00 10.00      B   
ATOM   1313  N   THR B 133      32.271   0.478   2.374  1.00 10.00      B   
ATOM   1314  HN  THR B 133      32.034  -0.076   1.599  1.00 10.00      B   
ATOM   1315  CA  THR B 133      31.907   0.014   3.709  1.00 10.00      B   
ATOM   1316  CB  THR B 133      31.127  -1.317   3.648  1.00 10.00      B   
ATOM   1317  OG1 THR B 133      29.897  -1.111   2.937  1.00 10.00      B   
ATOM   1318  HG1 THR B 133      30.060  -1.204   1.988  1.00 10.00      B   
ATOM   1319  CG2 THR B 133      30.818  -1.841   5.045  1.00 10.00      B   
ATOM   1320  C   THR B 133      33.132  -0.134   4.615  1.00 10.00      B   
ATOM   1321  O   THR B 133      33.138   0.345   5.751  1.00 10.00      B   
ATOM   1322  N   GLU B 134      34.179  -0.768   4.100  1.00 10.00      B   
ATOM   1323  HN  GLU B 134      34.126  -1.114   3.181  1.00 10.00      B   
ATOM   1324  CA  GLU B 134      35.399  -0.973   4.871  1.00 10.00      B   
ATOM   1325  CB  GLU B 134      36.304  -2.002   4.190  1.00 10.00      B   
ATOM   1326  CG  GLU B 134      37.338  -2.628   5.114  1.00 10.00      B   
ATOM   1327  CD  GLU B 134      37.956  -3.882   4.531  1.00 10.00      B   
ATOM   1328  OE1 GLU B 134      38.880  -3.761   3.699  1.00 10.00      B   
ATOM   1329  OE2 GLU B 134      37.515  -4.996   4.898  1.00 10.00      B   
ATOM   1330  C   GLU B 134      36.145   0.345   5.095  1.00 10.00      B   
ATOM   1331  O   GLU B 134      36.876   0.495   6.075  1.00 10.00      B   
ATOM   1332  N   LEU B 135      35.939   1.298   4.194  1.00 10.00      B   
ATOM   1333  HN  LEU B 135      35.334   1.120   3.444  1.00 10.00      B   
ATOM   1334  CA  LEU B 135      36.586   2.599   4.294  1.00 10.00      B   
ATOM   1335  CB  LEU B 135      36.561   3.323   2.946  1.00 10.00      B   
ATOM   1336  CG  LEU B 135      37.095   4.757   2.945  1.00 10.00      B   
ATOM   1337  CD1 LEU B 135      38.603   4.772   3.150  1.00 10.00      B   
ATOM   1338  CD2 LEU B 135      36.719   5.470   1.658  1.00 10.00      B   
ATOM   1339  C   LEU B 135      35.922   3.463   5.360  1.00 10.00      B   
ATOM   1340  O   LEU B 135      36.583   3.956   6.273  1.00 10.00      B   
ATOM   1341  N   TRP B 136      34.612   3.638   5.241  1.00 10.00      B   
ATOM   1342  HN  TRP B 136      34.135   3.207   4.496  1.00 10.00      B   
ATOM   1343  CA  TRP B 136      33.861   4.452   6.187  1.00 10.00      B   
ATOM   1344  CB  TRP B 136      32.455   4.741   5.656  1.00 10.00      B   
ATOM   1345  CG  TRP B 136      32.422   5.721   4.524  1.00 10.00      B   
ATOM   1346  CD1 TRP B 136      32.362   5.436   3.189  1.00 10.00      B   
ATOM   1347  CD2 TRP B 136      32.444   7.148   4.629  1.00 10.00      B   
ATOM   1348  NE1 TRP B 136      32.342   6.596   2.457  1.00 10.00      B   
ATOM   1349  HE1 TRP B 136      32.298   6.654   1.478  1.00 10.00      B   
ATOM   1350  CE2 TRP B 136      32.396   7.662   3.318  1.00 10.00      B   
ATOM   1351  CE3 TRP B 136      32.500   8.040   5.703  1.00 10.00      B   
ATOM   1352  CZ2 TRP B 136      32.402   9.029   3.054  1.00 10.00      B   
ATOM   1353  CZ3 TRP B 136      32.506   9.396   5.439  1.00 10.00      B   
ATOM   1354  CH2 TRP B 136      32.456   9.877   4.126  1.00 10.00      B   
ATOM   1355  C   TRP B 136      33.772   3.789   7.556  1.00 10.00      B   
ATOM   1356  O   TRP B 136      33.879   4.454   8.585  1.00 10.00      B   
ATOM   1357  N   GLY B 137      33.583   2.478   7.562  1.00 10.00      B   
ATOM   1358  HN  GLY B 137      33.529   1.993   6.710  1.00 10.00      B   
ATOM   1359  CA  GLY B 137      33.466   1.754   8.811  1.00 10.00      B   
ATOM   1360  C   GLY B 137      32.030   1.368   9.093  1.00 10.00      B   
ATOM   1361  O   GLY B 137      31.712   0.836  10.157  1.00 10.00      B   
ATOM   1362  N   ARG B 138      31.164   1.639   8.127  1.00 10.00      B   
ATOM   1363  HN  ARG B 138      31.488   2.054   7.302  1.00 10.00      B   
ATOM   1364  CA  ARG B 138      29.749   1.322   8.241  1.00 10.00      B   
ATOM   1365  CB  ARG B 138      28.951   2.555   8.687  1.00 10.00      B   
ATOM   1366  CG  ARG B 138      28.837   3.648   7.633  1.00 10.00      B   
ATOM   1367  CD  ARG B 138      27.917   4.767   8.095  1.00 10.00      B   
ATOM   1368  NE  ARG B 138      27.640   5.728   7.027  1.00 10.00      B   
ATOM   1369  HE  ARG B 138      27.281   5.372   6.182  1.00 10.00      B   
ATOM   1370  CZ  ARG B 138      27.843   7.044   7.136  1.00 10.00      B   
ATOM   1371  NH1 ARG B 138      28.327   7.555   8.263  1.00 10.00      B   
ATOM   1372 HH11 ARG B 138      28.543   6.955   9.036  1.00 10.00      B   
ATOM   1373 HH12 ARG B 138      28.477   8.546   8.348  1.00 10.00      B   
ATOM   1374  NH2 ARG B 138      27.558   7.849   6.121  1.00 10.00      B   
ATOM   1375 HH21 ARG B 138      27.710   8.840   6.202  1.00 10.00      B   
ATOM   1376 HH22 ARG B 138      27.189   7.472   5.268  1.00 10.00      B   
ATOM   1377  C   ARG B 138      29.238   0.823   6.899  1.00 10.00      B   
ATOM   1378  O   ARG B 138      29.862   1.075   5.869  1.00 10.00      B   
ATOM   1379  N   VAL B 139      28.115   0.117   6.915  1.00 10.00      B   
ATOM   1380  HN  VAL B 139      27.662  -0.038   7.769  1.00 10.00      B   
ATOM   1381  CA  VAL B 139      27.527  -0.424   5.693  1.00 10.00      B   
ATOM   1382  CB  VAL B 139      26.323  -1.346   5.993  1.00 10.00      B   
ATOM   1383  CG1 VAL B 139      25.634  -1.783   4.705  1.00 10.00      B   
ATOM   1384  CG2 VAL B 139      26.772  -2.561   6.789  1.00 10.00      B   
ATOM   1385  C   VAL B 139      27.107   0.692   4.738  1.00 10.00      B   
ATOM   1386  O   VAL B 139      26.175   1.455   5.016  1.00 10.00      B   
ATOM   1387  N   VAL B 140      27.813   0.789   3.622  1.00 10.00      B   
ATOM   1388  HN  VAL B 140      28.554   0.158   3.467  1.00 10.00      B   
ATOM   1389  CA  VAL B 140      27.526   1.796   2.616  1.00 10.00      B   
ATOM   1390  CB  VAL B 140      28.807   2.512   2.139  1.00 10.00      B   
ATOM   1391  CG1 VAL B 140      28.476   3.565   1.091  1.00 10.00      B   
ATOM   1392  CG2 VAL B 140      29.533   3.143   3.317  1.00 10.00      B   
ATOM   1393  C   VAL B 140      26.827   1.154   1.425  1.00 10.00      B   
ATOM   1394  O   VAL B 140      27.396   0.300   0.742  1.00 10.00      B   
ATOM   1395  N   GLU B 141      25.592   1.562   1.190  1.00 10.00      B   
ATOM   1396  HN  GLU B 141      25.198   2.252   1.765  1.00 10.00      B   
ATOM   1397  CA  GLU B 141      24.808   1.023   0.093  1.00 10.00      B   
ATOM   1398  CB  GLU B 141      23.332   0.931   0.487  1.00 10.00      B   
ATOM   1399  CG  GLU B 141      22.850   2.087   1.349  1.00 10.00      B   
ATOM   1400  CD  GLU B 141      21.346   2.243   1.337  1.00 10.00      B   
ATOM   1401  OE1 GLU B 141      20.669   1.575   2.137  1.00 10.00      B   
ATOM   1402  OE2 GLU B 141      20.840   3.056   0.534  1.00 10.00      B   
ATOM   1403  C   GLU B 141      24.958   1.861  -1.172  1.00 10.00      B   
ATOM   1404  O   GLU B 141      24.967   3.094  -1.120  1.00 10.00      B   
ATOM   1405  N   LYS B 142      25.087   1.183  -2.304  1.00 10.00      B   
ATOM   1406  HN  LYS B 142      25.094   0.197  -2.274  1.00 10.00      B   
ATOM   1407  CA  LYS B 142      25.212   1.846  -3.589  1.00 10.00      B   
ATOM   1408  CB  LYS B 142      26.583   1.584  -4.224  1.00 10.00      B   
ATOM   1409  CG  LYS B 142      26.859   0.127  -4.566  1.00 10.00      B   
ATOM   1410  CD  LYS B 142      28.101  -0.016  -5.431  1.00 10.00      B   
ATOM   1411  CE  LYS B 142      28.446  -1.480  -5.656  1.00 10.00      B   
ATOM   1412  NZ  LYS B 142      29.528  -1.654  -6.660  1.00 10.00      B   
ATOM   1413  HZ1 LYS B 142      30.430  -1.301  -6.284  1.00 10.00      B   
ATOM   1414  HZ2 LYS B 142      29.299  -1.131  -7.529  1.00 10.00      B   
ATOM   1415  HZ3 LYS B 142      29.633  -2.662  -6.898  1.00 10.00      B   
ATOM   1416  C   LYS B 142      24.094   1.385  -4.515  1.00 10.00      B   
ATOM   1417  O   LYS B 142      23.301   0.512  -4.155  1.00 10.00      B   
ATOM   1418  N   GLU B 143      24.038   1.966  -5.700  1.00 10.00      B   
ATOM   1419  HN  GLU B 143      24.711   2.641  -5.932  1.00 10.00      B   
ATOM   1420  CA  GLU B 143      23.015   1.626  -6.678  1.00 10.00      B   
ATOM   1421  CB  GLU B 143      22.964   2.718  -7.745  1.00 10.00      B   
ATOM   1422  CG  GLU B 143      21.622   2.878  -8.433  1.00 10.00      B   
ATOM   1423  CD  GLU B 143      21.397   4.301  -8.890  1.00 10.00      B   
ATOM   1424  OE1 GLU B 143      21.693   4.611 -10.062  1.00 10.00      B   
ATOM   1425  OE2 GLU B 143      20.942   5.123  -8.067  1.00 10.00      B   
ATOM   1426  C   GLU B 143      23.323   0.280  -7.328  1.00 10.00      B   
ATOM   1427  O   GLU B 143      24.446   0.046  -7.776  1.00 10.00      B   
ATOM   1428  N   CYS B 144      22.335  -0.606  -7.359  1.00 10.00      B   
ATOM   1429  HN  CYS B 144      21.464  -0.373  -6.966  1.00 10.00      B   
ATOM   1430  CA  CYS B 144      22.509  -1.918  -7.972  1.00 10.00      B   
ATOM   1431  CB  CYS B 144      21.508  -2.924  -7.392  1.00 10.00      B   
ATOM   1432  SG  CYS B 144      21.555  -4.570  -8.145  1.00 10.00      B   
ATOM   1433  HG  CYS B 144      22.424  -5.311  -7.464  1.00 10.00      B   
ATOM   1434  C   CYS B 144      22.349  -1.805  -9.485  1.00 10.00      B   
ATOM   1435  O   CYS B 144      21.267  -1.489  -9.980  1.00 10.00      B   
ATOM   1436  N   GLY B 145      23.432  -2.069 -10.208  1.00 10.00      B   
ATOM   1437  HN  GLY B 145      24.256  -2.340  -9.750  1.00 10.00      B   
ATOM   1438  CA  GLY B 145      23.418  -1.974 -11.656  1.00 10.00      B   
ATOM   1439  C   GLY B 145      22.583  -3.050 -12.317  1.00 10.00      B   
ATOM   1440  O   GLY B 145      22.140  -2.883 -13.453  1.00 10.00      B   
ATOM   1441  N   ARG B 146      22.368  -4.153 -11.607  1.00 10.00      B   
ATOM   1442  HN  ARG B 146      22.762  -4.226 -10.711  1.00 10.00      B   
ATOM   1443  CA  ARG B 146      21.576  -5.265 -12.129  1.00 10.00      B   
ATOM   1444  CB  ARG B 146      21.514  -6.407 -11.105  1.00 10.00      B   
ATOM   1445  CG  ARG B 146      21.190  -7.778 -11.687  1.00 10.00      B   
ATOM   1446  CD  ARG B 146      19.714  -7.920 -12.022  1.00 10.00      B   
ATOM   1447  NE  ARG B 146      19.280  -9.314 -12.032  1.00 10.00      B   
ATOM   1448  HE  ARG B 146      19.923  -9.983 -11.700  1.00 10.00      B   
ATOM   1449  CZ  ARG B 146      18.087  -9.723 -12.467  1.00 10.00      B   
ATOM   1450  NH1 ARG B 146      17.208  -8.845 -12.934  1.00 10.00      B   
ATOM   1451 HH11 ARG B 146      17.437  -7.869 -12.970  1.00 10.00      B   
ATOM   1452 HH12 ARG B 146      16.309  -9.157 -13.257  1.00 10.00      B   
ATOM   1453  NH2 ARG B 146      17.774 -11.010 -12.447  1.00 10.00      B   
ATOM   1454 HH21 ARG B 146      18.434 -11.688 -12.112  1.00 10.00      B   
ATOM   1455 HH22 ARG B 146      16.873 -11.314 -12.773  1.00 10.00      B   
ATOM   1456  C   ARG B 146      20.168  -4.798 -12.502  1.00 10.00      B   
ATOM   1457  O   ARG B 146      19.657  -5.123 -13.574  1.00 10.00      B   
ATOM   1458  N   CYS B 147      19.547  -4.033 -11.618  1.00 10.00      B   
ATOM   1459  HN  CYS B 147      20.001  -3.801 -10.781  1.00 10.00      B   
ATOM   1460  CA  CYS B 147      18.203  -3.529 -11.867  1.00 10.00      B   
ATOM   1461  CB  CYS B 147      17.292  -3.839 -10.679  1.00 10.00      B   
ATOM   1462  SG  CYS B 147      17.993  -3.382  -9.078  1.00 10.00      B   
ATOM   1463  HG  CYS B 147      18.127  -4.489  -8.360  1.00 10.00      B   
ATOM   1464  C   CYS B 147      18.226  -2.027 -12.132  1.00 10.00      B   
ATOM   1465  O   CYS B 147      17.195  -1.422 -12.412  1.00 10.00      B   
ATOM   1466  N   LYS B 148      19.413  -1.435 -12.021  1.00 10.00      B   
ATOM   1467  HN  LYS B 148      20.189  -1.979 -11.774  1.00 10.00      B   
ATOM   1468  CA  LYS B 148      19.605  -0.002 -12.242  1.00 10.00      B   
ATOM   1469  CB  LYS B 148      19.291   0.396 -13.689  1.00 10.00      B   
ATOM   1470  CG  LYS B 148      20.327  -0.092 -14.691  1.00 10.00      B   
ATOM   1471  CD  LYS B 148      19.951   0.274 -16.116  1.00 10.00      B   
ATOM   1472  CE  LYS B 148      21.090  -0.018 -17.081  1.00 10.00      B   
ATOM   1473  NZ  LYS B 148      22.244   0.894 -16.871  1.00 10.00      B   
ATOM   1474  HZ1 LYS B 148      22.407   1.043 -15.853  1.00 10.00      B   
ATOM   1475  HZ2 LYS B 148      22.055   1.815 -17.315  1.00 10.00      B   
ATOM   1476  HZ3 LYS B 148      23.103   0.487 -17.291  1.00 10.00      B   
ATOM   1477  C   LYS B 148      18.828   0.848 -11.237  1.00 10.00      B   
ATOM   1478  O   LYS B 148      18.477   1.995 -11.514  1.00 10.00      B   
ATOM   1479  N   GLY B 149      18.562   0.274 -10.069  1.00 10.00      B   
ATOM   1480  HN  GLY B 149      18.864  -0.642  -9.908  1.00 10.00      B   
ATOM   1481  CA  GLY B 149      17.845   0.990  -9.032  1.00 10.00      B   
ATOM   1482  C   GLY B 149      16.344   0.765  -9.056  1.00 10.00      B   
ATOM   1483  O   GLY B 149      15.637   1.235  -8.162  1.00 10.00      B   
ATOM   1484  N   VAL B 150      15.852   0.058 -10.073  1.00 10.00      B   
ATOM   1485  HN  VAL B 150      16.463  -0.274 -10.765  1.00 10.00      B   
ATOM   1486  CA  VAL B 150      14.421  -0.223 -10.189  1.00 10.00      B   
ATOM   1487  CB  VAL B 150      14.069  -0.891 -11.537  1.00 10.00      B   
ATOM   1488  CG1 VAL B 150      12.589  -1.245 -11.602  1.00 10.00      B   
ATOM   1489  CG2 VAL B 150      14.438   0.028 -12.692  1.00 10.00      B   
ATOM   1490  C   VAL B 150      13.938  -1.090  -9.023  1.00 10.00      B   
ATOM   1491  O   VAL B 150      12.985  -0.733  -8.327  1.00 10.00      B   
ATOM   1492  N   GLY B 151      14.590  -2.229  -8.822  1.00 10.00      B   
ATOM   1493  HN  GLY B 151      15.318  -2.475  -9.427  1.00 10.00      B   
ATOM   1494  CA  GLY B 151      14.235  -3.111  -7.722  1.00 10.00      B   
ATOM   1495  C   GLY B 151      12.989  -3.948  -7.958  1.00 10.00      B   
ATOM   1496  O   GLY B 151      13.044  -5.177  -7.878  1.00 10.00      B   
ATOM   1497  N   TYR B 152      11.871  -3.287  -8.233  1.00 10.00      B   
ATOM   1498  HN  TYR B 152      11.901  -2.307  -8.292  1.00 10.00      B   
ATOM   1499  CA  TYR B 152      10.603  -3.970  -8.464  1.00 10.00      B   
ATOM   1500  CB  TYR B 152       9.853  -4.190  -7.140  1.00 10.00      B   
ATOM   1501  CG  TYR B 152       9.646  -2.935  -6.321  1.00 10.00      B   
ATOM   1502  CD1 TYR B 152      10.609  -2.503  -5.417  1.00 10.00      B   
ATOM   1503  CD2 TYR B 152       8.488  -2.179  -6.448  1.00 10.00      B   
ATOM   1504  CE1 TYR B 152      10.427  -1.359  -4.668  1.00 10.00      B   
ATOM   1505  CE2 TYR B 152       8.296  -1.034  -5.704  1.00 10.00      B   
ATOM   1506  CZ  TYR B 152       9.269  -0.626  -4.815  1.00 10.00      B   
ATOM   1507  OH  TYR B 152       9.086   0.519  -4.077  1.00 10.00      B   
ATOM   1508  HH  TYR B 152       8.156   0.762  -4.086  1.00 10.00      B   
ATOM   1509  C   TYR B 152       9.732  -3.182  -9.434  1.00 10.00      B   
ATOM   1510  O   TYR B 152      10.006  -2.011  -9.715  1.00 10.00      B   
ATOM   1511  N   SER B 153       8.678  -3.822  -9.929  1.00 10.00      B   
ATOM   1512  HN  SER B 153       8.504  -4.747  -9.647  1.00 10.00      B   
ATOM   1513  CA  SER B 153       7.768  -3.192 -10.875  1.00 10.00      B   
ATOM   1514  CB  SER B 153       6.860  -4.247 -11.516  1.00 10.00      B   
ATOM   1515  OG  SER B 153       7.591  -5.410 -11.872  1.00 10.00      B   
ATOM   1516  HG  SER B 153       7.725  -5.958 -11.087  1.00 10.00      B   
ATOM   1517  C   SER B 153       6.918  -2.113 -10.202  1.00 10.00      B   
ATOM   1518  O   SER B 153       6.467  -2.274  -9.068  1.00 10.00      B   
ATOM   1519  N   ARG B 154       6.702  -1.013 -10.914  1.00 10.00      B   
ATOM   1520  HN  ARG B 154       7.096  -0.941 -11.812  1.00 10.00      B   
ATOM   1521  CA  ARG B 154       5.902   0.096 -10.402  1.00 10.00      B   
ATOM   1522  CB  ARG B 154       6.612   1.431 -10.663  1.00 10.00      B   
ATOM   1523  CG  ARG B 154       8.081   1.448 -10.257  1.00 10.00      B   
ATOM   1524  CD  ARG B 154       8.257   1.252  -8.758  1.00 10.00      B   
ATOM   1525  NE  ARG B 154       9.650   0.967  -8.411  1.00 10.00      B   
ATOM   1526  HE  ARG B 154      10.120   0.303  -8.962  1.00 10.00      B   
ATOM   1527  CZ  ARG B 154      10.305   1.544  -7.398  1.00 10.00      B   
ATOM   1528  NH1 ARG B 154       9.702   2.437  -6.626  1.00 10.00      B   
ATOM   1529 HH11 ARG B 154       8.733   2.689  -6.792  1.00 10.00      B   
ATOM   1530 HH12 ARG B 154      10.201   2.867  -5.871  1.00 10.00      B   
ATOM   1531  NH2 ARG B 154      11.569   1.223  -7.153  1.00 10.00      B   
ATOM   1532 HH21 ARG B 154      12.062   1.653  -6.393  1.00 10.00      B   
ATOM   1533 HH22 ARG B 154      12.042   0.544  -7.727  1.00 10.00      B   
ATOM   1534  C   ARG B 154       4.519   0.093 -11.054  1.00 10.00      B   
ATOM   1535  O   ARG B 154       3.862   1.129 -11.167  1.00 10.00      B   
ATOM   1536  N   MET B 155       4.093  -1.089 -11.483  1.00 10.00      B   
ATOM   1537  HN  MET B 155       4.667  -1.869 -11.355  1.00 10.00      B   
ATOM   1538  CA  MET B 155       2.794  -1.269 -12.132  1.00 10.00      B   
ATOM   1539  CB  MET B 155       2.742  -2.615 -12.870  1.00 10.00      B   
ATOM   1540  CG  MET B 155       1.455  -2.869 -13.644  1.00 10.00      B   
ATOM   1541  SD  MET B 155       1.197  -4.619 -14.011  1.00 10.00      B   
ATOM   1542  CE  MET B 155       2.738  -5.033 -14.830  1.00 10.00      B   
ATOM   1543  C   MET B 155       1.618  -1.143 -11.150  1.00 10.00      B   
ATOM   1544  O   MET B 155       0.694  -0.369 -11.396  1.00 10.00      B   
ATOM   1545  N   PRO B 156       1.632  -1.888 -10.016  1.00 10.00      B   
ATOM   1546  CA  PRO B 156       0.542  -1.848  -9.020  1.00 10.00      B   
ATOM   1547  CB  PRO B 156       1.000  -2.824  -7.933  1.00 10.00      B   
ATOM   1548  CG  PRO B 156       1.970  -3.712  -8.620  1.00 10.00      B   
ATOM   1549  CD  PRO B 156       2.683  -2.841  -9.608  1.00 10.00      B   
ATOM   1550  C   PRO B 156       0.302  -0.464  -8.414  1.00 10.00      B   
ATOM   1551  O   PRO B 156      -0.692  -0.254  -7.718  1.00 10.00      B   
ATOM   1552  N   ALA B 157       1.207   0.475  -8.673  1.00 10.00      B   
ATOM   1553  HN  ALA B 157       1.989   0.246  -9.216  1.00 10.00      B   
ATOM   1554  CA  ALA B 157       1.071   1.834  -8.157  1.00 10.00      B   
ATOM   1555  CB  ALA B 157       2.256   2.689  -8.582  1.00 10.00      B   
ATOM   1556  C   ALA B 157      -0.237   2.471  -8.624  1.00 10.00      B   
ATOM   1557  O   ALA B 157      -0.816   3.306  -7.927  1.00 10.00      B   
ATOM   1558  N   SER B 158      -0.710   2.053  -9.795  1.00 10.00      B   
ATOM   1559  HN  SER B 158      -0.210   1.373 -10.299  1.00 10.00      B   
ATOM   1560  CA  SER B 158      -1.946   2.578 -10.358  1.00 10.00      B   
ATOM   1561  CB  SER B 158      -2.093   2.131 -11.810  1.00 10.00      B   
ATOM   1562  OG  SER B 158      -0.953   2.501 -12.571  1.00 10.00      B   
ATOM   1563  HG  SER B 158      -1.221   3.107 -13.271  1.00 10.00      B   
ATOM   1564  C   SER B 158      -3.167   2.165  -9.533  1.00 10.00      B   
ATOM   1565  O   SER B 158      -4.230   2.787  -9.623  1.00 10.00      B   
ATOM   1566  N   ALA B 159      -3.016   1.129  -8.717  1.00 10.00      B   
ATOM   1567  HN  ALA B 159      -2.148   0.667  -8.678  1.00 10.00      B   
ATOM   1568  CA  ALA B 159      -4.106   0.662  -7.873  1.00 10.00      B   
ATOM   1569  CB  ALA B 159      -3.766  -0.685  -7.255  1.00 10.00      B   
ATOM   1570  C   ALA B 159      -4.396   1.689  -6.787  1.00 10.00      B   
ATOM   1571  O   ALA B 159      -5.551   1.922  -6.422  1.00 10.00      B   
ATOM   1572  N   ALA B 160      -3.337   2.320  -6.292  1.00 10.00      B   
ATOM   1573  HN  ALA B 160      -2.444   2.094  -6.634  1.00 10.00      B   
ATOM   1574  CA  ALA B 160      -3.461   3.333  -5.253  1.00 10.00      B   
ATOM   1575  CB  ALA B 160      -2.104   3.622  -4.630  1.00 10.00      B   
ATOM   1576  C   ALA B 160      -4.078   4.604  -5.819  1.00 10.00      B   
ATOM   1577  O   ALA B 160      -4.732   5.365  -5.105  1.00 10.00      B   
ATOM   1578  N   TYR B 161      -3.888   4.813  -7.117  1.00 10.00      B   
ATOM   1579  HN  TYR B 161      -3.369   4.159  -7.633  1.00 10.00      B   
ATOM   1580  CA  TYR B 161      -4.428   5.986  -7.794  1.00 10.00      B   
ATOM   1581  CB  TYR B 161      -3.962   6.031  -9.253  1.00 10.00      B   
ATOM   1582  CG  TYR B 161      -4.462   7.237 -10.020  1.00 10.00      B   
ATOM   1583  CD1 TYR B 161      -4.006   8.511  -9.716  1.00 10.00      B   
ATOM   1584  CD2 TYR B 161      -5.387   7.103 -11.048  1.00 10.00      B   
ATOM   1585  CE1 TYR B 161      -4.457   9.618 -10.405  1.00 10.00      B   
ATOM   1586  CE2 TYR B 161      -5.845   8.205 -11.745  1.00 10.00      B   
ATOM   1587  CZ  TYR B 161      -5.375   9.460 -11.420  1.00 10.00      B   
ATOM   1588  OH  TYR B 161      -5.828  10.564 -12.105  1.00 10.00      B   
ATOM   1589  HH  TYR B 161      -6.692  10.823 -11.757  1.00 10.00      B   
ATOM   1590  C   TYR B 161      -5.949   5.990  -7.723  1.00 10.00      B   
ATOM   1591  O   TYR B 161      -6.572   7.044  -7.599  1.00 10.00      B   
ATOM   1592  N   ARG B 162      -6.540   4.799  -7.771  1.00 10.00      B   
ATOM   1593  HN  ARG B 162      -5.983   3.993  -7.851  1.00 10.00      B   
ATOM   1594  CA  ARG B 162      -7.989   4.653  -7.704  1.00 10.00      B   
ATOM   1595  CB  ARG B 162      -8.427   3.346  -8.373  1.00 10.00      B   
ATOM   1596  CG  ARG B 162      -8.242   3.315  -9.883  1.00 10.00      B   
ATOM   1597  CD  ARG B 162      -9.278   4.171 -10.597  1.00 10.00      B   
ATOM   1598  NE  ARG B 162      -9.209   4.004 -12.050  1.00 10.00      B   
ATOM   1599  HE  ARG B 162      -8.506   3.413 -12.405  1.00 10.00      B   
ATOM   1600  CZ  ARG B 162     -10.042   4.590 -12.912  1.00 10.00      B   
ATOM   1601  NH1 ARG B 162     -11.012   5.378 -12.470  1.00 10.00      B   
ATOM   1602 HH11 ARG B 162     -11.637   5.821 -13.116  1.00 10.00      B   
ATOM   1603 HH12 ARG B 162     -11.125   5.534 -11.485  1.00 10.00      B   
ATOM   1604  NH2 ARG B 162      -9.907   4.378 -14.217  1.00 10.00      B   
ATOM   1605 HH21 ARG B 162     -10.532   4.818 -14.868  1.00 10.00      B   
ATOM   1606 HH22 ARG B 162      -9.179   3.774 -14.558  1.00 10.00      B   
ATOM   1607  C   ARG B 162      -8.470   4.685  -6.253  1.00 10.00      B   
ATOM   1608  O   ARG B 162      -9.642   4.451  -5.966  1.00 10.00      B   
ATOM   1609  N   ALA B 163      -7.550   4.943  -5.336  1.00 10.00      B   
ATOM   1610  HN  ALA B 163      -6.622   5.090  -5.619  1.00 10.00      B   
ATOM   1611  CA  ALA B 163      -7.876   5.009  -3.921  1.00 10.00      B   
ATOM   1612  CB  ALA B 163      -6.955   4.102  -3.122  1.00 10.00      B   
ATOM   1613  C   ALA B 163      -7.792   6.444  -3.417  1.00 10.00      B   
ATOM   1614  O   ALA B 163      -8.666   6.908  -2.690  1.00 10.00      B   
ATOM   1615  N   VAL B 164      -6.742   7.148  -3.820  1.00 10.00      B   
ATOM   1616  HN  VAL B 164      -6.075   6.720  -4.398  1.00 10.00      B   
ATOM   1617  CA  VAL B 164      -6.546   8.538  -3.415  1.00 10.00      B   
ATOM   1618  CB  VAL B 164      -5.165   9.069  -3.866  1.00 10.00      B   
ATOM   1619  CG1 VAL B 164      -4.882  10.432  -3.251  1.00 10.00      B   
ATOM   1620  CG2 VAL B 164      -4.066   8.086  -3.494  1.00 10.00      B   
ATOM   1621  C   VAL B 164      -7.652   9.424  -3.990  1.00 10.00      B   
ATOM   1622  O   VAL B 164      -8.023  10.443  -3.406  1.00 10.00      B   
ATOM   1623  N   THR B 165      -8.203   9.002  -5.124  1.00 10.00      B   
ATOM   1624  HN  THR B 165      -7.891   8.163  -5.521  1.00 10.00      B   
ATOM   1625  CA  THR B 165      -9.267   9.745  -5.795  1.00 10.00      B   
ATOM   1626  CB  THR B 165      -9.461   9.237  -7.233  1.00 10.00      B   
ATOM   1627  OG1 THR B 165      -9.047   7.868  -7.295  1.00 10.00      B   
ATOM   1628  HG1 THR B 165      -8.165   7.819  -7.690  1.00 10.00      B   
ATOM   1629  CG2 THR B 165      -8.630  10.056  -8.214  1.00 10.00      B   
ATOM   1630  C   THR B 165     -10.594   9.641  -5.038  1.00 10.00      B   
ATOM   1631  O   THR B 165     -11.563  10.331  -5.362  1.00 10.00      B   
ATOM   1632  N   MET B 166     -10.630   8.781  -4.025  1.00 10.00      B   
ATOM   1633  HN  MET B 166      -9.830   8.258  -3.814  1.00 10.00      B   
ATOM   1634  CA  MET B 166     -11.832   8.600  -3.222  1.00 10.00      B   
ATOM   1635  CB  MET B 166     -11.823   7.237  -2.524  1.00 10.00      B   
ATOM   1636  CG  MET B 166     -11.749   6.050  -3.472  1.00 10.00      B   
ATOM   1637  SD  MET B 166     -12.010   4.469  -2.636  1.00 10.00      B   
ATOM   1638  CE  MET B 166     -10.518   4.330  -1.655  1.00 10.00      B   
ATOM   1639  C   MET B 166     -11.957   9.719  -2.195  1.00 10.00      B   
ATOM   1640  O   MET B 166     -13.040   9.987  -1.671  1.00 10.00      B   
ATOM   1641  N   LEU B 167     -10.833  10.359  -1.905  1.00 10.00      B   
ATOM   1642  HN  LEU B 167     -10.002  10.081  -2.341  1.00 10.00      B   
ATOM   1643  CA  LEU B 167     -10.796  11.462  -0.957  1.00 10.00      B   
ATOM   1644  CB  LEU B 167      -9.776  11.199   0.156  1.00 10.00      B   
ATOM   1645  CG  LEU B 167     -10.004   9.949   1.014  1.00 10.00      B   
ATOM   1646  CD1 LEU B 167      -9.232   8.764   0.456  1.00 10.00      B   
ATOM   1647  CD2 LEU B 167      -9.617  10.210   2.460  1.00 10.00      B   
ATOM   1648  C   LEU B 167     -10.463  12.754  -1.689  1.00 10.00      B   
ATOM   1649  O   LEU B 167     -10.964  13.828  -1.350  1.00 10.00      B   
ATOM   1650  N   ILE B 168      -9.610  12.637  -2.698  1.00 10.00      B   
ATOM   1651  HN  ILE B 168      -9.234  11.755  -2.904  1.00 10.00      B   
ATOM   1652  CA  ILE B 168      -9.215  13.777  -3.511  1.00 10.00      B   
ATOM   1653  CB  ILE B 168      -7.694  14.045  -3.434  1.00 10.00      B   
ATOM   1654  CG1 ILE B 168      -7.240  14.140  -1.971  1.00 10.00      B   
ATOM   1655  CG2 ILE B 168      -7.334  15.318  -4.189  1.00 10.00      B   
ATOM   1656  CD1 ILE B 168      -5.742  14.266  -1.794  1.00 10.00      B   
ATOM   1657  C   ILE B 168      -9.623  13.522  -4.964  1.00 10.00      B   
ATOM   1658  O   ILE B 168      -8.848  12.987  -5.758  1.00 10.00      B   
ATOM   1659  N   PRO B 169     -10.862  13.894  -5.323  1.00 10.00      B   
ATOM   1660  CA  PRO B 169     -11.404  13.689  -6.674  1.00 10.00      B   
ATOM   1661  CB  PRO B 169     -12.880  14.087  -6.534  1.00 10.00      B   
ATOM   1662  CG  PRO B 169     -13.141  14.129  -5.068  1.00 10.00      B   
ATOM   1663  CD  PRO B 169     -11.845  14.536  -4.438  1.00 10.00      B   
ATOM   1664  C   PRO B 169     -10.728  14.558  -7.732  1.00 10.00      B   
ATOM   1665  O   PRO B 169     -10.866  14.310  -8.929  1.00 10.00      B   
ATOM   1666  N   ASN B 170      -9.990  15.564  -7.292  1.00 10.00      B   
ATOM   1667  HN  ASN B 170      -9.900  15.704  -6.327  1.00 10.00      B   
ATOM   1668  CA  ASN B 170      -9.307  16.470  -8.210  1.00 10.00      B   
ATOM   1669  CB  ASN B 170      -9.372  17.911  -7.698  1.00 10.00      B   
ATOM   1670  CG  ASN B 170      -8.713  18.087  -6.349  1.00 10.00      B   
ATOM   1671  OD1 ASN B 170      -9.331  17.856  -5.311  1.00 10.00      B   
ATOM   1672  ND2 ASN B 170      -7.459  18.508  -6.353  1.00 10.00      B   
ATOM   1673 HD21 ASN B 170      -7.032  18.686  -7.218  1.00 10.00      B   
ATOM   1674 HD22 ASN B 170      -7.002  18.610  -5.490  1.00 10.00      B   
ATOM   1675  C   ASN B 170      -7.860  16.052  -8.449  1.00 10.00      B   
ATOM   1676  O   ASN B 170      -7.054  16.831  -8.961  1.00 10.00      B   
ATOM   1677  N   LEU B 171      -7.526  14.823  -8.083  1.00 10.00      B   
ATOM   1678  HN  LEU B 171      -8.203  14.238  -7.681  1.00 10.00      B   
ATOM   1679  CA  LEU B 171      -6.171  14.327  -8.271  1.00 10.00      B   
ATOM   1680  CB  LEU B 171      -5.867  13.179  -7.311  1.00 10.00      B   
ATOM   1681  CG  LEU B 171      -4.430  12.651  -7.346  1.00 10.00      B   
ATOM   1682  CD1 LEU B 171      -3.472  13.642  -6.703  1.00 10.00      B   
ATOM   1683  CD2 LEU B 171      -4.334  11.289  -6.680  1.00 10.00      B   
ATOM   1684  C   LEU B 171      -5.954  13.880  -9.711  1.00 10.00      B   
ATOM   1685  O   LEU B 171      -6.612  12.959 -10.195  1.00 10.00      B   
ATOM   1686  N   THR B 172      -5.052  14.553 -10.399  1.00 10.00      B   
ATOM   1687  HN  THR B 172      -4.579  15.298  -9.972  1.00 10.00      B   
ATOM   1688  CA  THR B 172      -4.747  14.224 -11.780  1.00 10.00      B   
ATOM   1689  CB  THR B 172      -4.446  15.498 -12.585  1.00 10.00      B   
ATOM   1690  OG1 THR B 172      -3.966  16.517 -11.692  1.00 10.00      B   
ATOM   1691  HG1 THR B 172      -4.159  17.385 -12.069  1.00 10.00      B   
ATOM   1692  CG2 THR B 172      -5.702  15.993 -13.282  1.00 10.00      B   
ATOM   1693  C   THR B 172      -3.553  13.280 -11.852  1.00 10.00      B   
ATOM   1694  O   THR B 172      -2.659  13.342 -11.009  1.00 10.00      B   
ATOM   1695  N   GLN B 173      -3.548  12.414 -12.861  1.00 10.00      B   
ATOM   1696  HN  GLN B 173      -4.302  12.420 -13.490  1.00 10.00      B   
ATOM   1697  CA  GLN B 173      -2.471  11.440 -13.060  1.00 10.00      B   
ATOM   1698  CB  GLN B 173      -2.676  10.647 -14.358  1.00 10.00      B   
ATOM   1699  CG  GLN B 173      -1.615   9.589 -14.627  1.00 10.00      B   
ATOM   1700  CD  GLN B 173      -1.881   8.287 -13.895  1.00 10.00      B   
ATOM   1701  OE1 GLN B 173      -3.031   7.916 -13.665  1.00 10.00      B   
ATOM   1702  NE2 GLN B 173      -0.822   7.583 -13.536  1.00 10.00      B   
ATOM   1703 HE21 GLN B 173       0.068   7.933 -13.754  1.00 10.00      B   
ATOM   1704 HE22 GLN B 173      -0.968   6.737 -13.062  1.00 10.00      B   
ATOM   1705  C   GLN B 173      -1.072  12.069 -13.023  1.00 10.00      B   
ATOM   1706  O   GLN B 173      -0.225  11.640 -12.236  1.00 10.00      B   
ATOM   1707  N   PRO B 174      -0.796  13.101 -13.857  1.00 10.00      B   
ATOM   1708  CA  PRO B 174       0.521  13.754 -13.889  1.00 10.00      B   
ATOM   1709  CB  PRO B 174       0.345  14.873 -14.919  1.00 10.00      B   
ATOM   1710  CG  PRO B 174      -0.796  14.431 -15.764  1.00 10.00      B   
ATOM   1711  CD  PRO B 174      -1.720  13.700 -14.840  1.00 10.00      B   
ATOM   1712  C   PRO B 174       0.924  14.328 -12.530  1.00 10.00      B   
ATOM   1713  O   PRO B 174       2.100  14.326 -12.169  1.00 10.00      B   
ATOM   1714  N   THR B 175      -0.054  14.803 -11.776  1.00 10.00      B   
ATOM   1715  HN  THR B 175      -0.974  14.763 -12.108  1.00 10.00      B   
ATOM   1716  CA  THR B 175       0.204  15.371 -10.462  1.00 10.00      B   
ATOM   1717  CB  THR B 175      -0.965  16.268 -10.019  1.00 10.00      B   
ATOM   1718  OG1 THR B 175      -1.385  17.065 -11.137  1.00 10.00      B   
ATOM   1719  HG1 THR B 175      -2.336  16.941 -11.276  1.00 10.00      B   
ATOM   1720  CG2 THR B 175      -0.537  17.186  -8.882  1.00 10.00      B   
ATOM   1721  C   THR B 175       0.422  14.262  -9.433  1.00 10.00      B   
ATOM   1722  O   THR B 175       1.289  14.364  -8.563  1.00 10.00      B   
ATOM   1723  N   TRP B 176      -0.348  13.190  -9.558  1.00 10.00      B   
ATOM   1724  HN  TRP B 176      -1.013  13.158 -10.283  1.00 10.00      B   
ATOM   1725  CA  TRP B 176      -0.241  12.059  -8.650  1.00 10.00      B   
ATOM   1726  CB  TRP B 176      -1.317  11.004  -8.968  1.00 10.00      B   
ATOM   1727  CG  TRP B 176      -0.813   9.597  -9.144  1.00 10.00      B   
ATOM   1728  CD1 TRP B 176      -0.499   8.980 -10.322  1.00 10.00      B   
ATOM   1729  CD2 TRP B 176      -0.589   8.624  -8.115  1.00 10.00      B   
ATOM   1730  NE1 TRP B 176      -0.065   7.697 -10.089  1.00 10.00      B   
ATOM   1731  HE1 TRP B 176       0.229   7.056 -10.776  1.00 10.00      B   
ATOM   1732  CE2 TRP B 176      -0.117   7.453  -8.740  1.00 10.00      B   
ATOM   1733  CE3 TRP B 176      -0.731   8.633  -6.724  1.00 10.00      B   
ATOM   1734  CZ2 TRP B 176       0.210   6.305  -8.022  1.00 10.00      B   
ATOM   1735  CZ3 TRP B 176      -0.407   7.493  -6.014  1.00 10.00      B   
ATOM   1736  CH2 TRP B 176       0.059   6.345  -6.663  1.00 10.00      B   
ATOM   1737  C   TRP B 176       1.163  11.463  -8.682  1.00 10.00      B   
ATOM   1738  O   TRP B 176       1.752  11.193  -7.638  1.00 10.00      B   
ATOM   1739  N   SER B 177       1.712  11.304  -9.880  1.00 10.00      B   
ATOM   1740  HN  SER B 177       1.202  11.569 -10.679  1.00 10.00      B   
ATOM   1741  CA  SER B 177       3.042  10.731 -10.042  1.00 10.00      B   
ATOM   1742  CB  SER B 177       3.234  10.244 -11.479  1.00 10.00      B   
ATOM   1743  OG  SER B 177       2.066   9.588 -11.949  1.00 10.00      B   
ATOM   1744  HG  SER B 177       1.638   9.127 -11.218  1.00 10.00      B   
ATOM   1745  C   SER B 177       4.153  11.713  -9.656  1.00 10.00      B   
ATOM   1746  O   SER B 177       5.336  11.376  -9.713  1.00 10.00      B   
ATOM   1747  N   ARG B 178       3.776  12.915  -9.242  1.00 10.00      B   
ATOM   1748  HN  ARG B 178       2.820  13.130  -9.183  1.00 10.00      B   
ATOM   1749  CA  ARG B 178       4.760  13.921  -8.868  1.00 10.00      B   
ATOM   1750  CB  ARG B 178       4.449  15.269  -9.525  1.00 10.00      B   
ATOM   1751  CG  ARG B 178       4.915  15.385 -10.965  1.00 10.00      B   
ATOM   1752  CD  ARG B 178       4.904  16.832 -11.434  1.00 10.00      B   
ATOM   1753  NE  ARG B 178       3.549  17.389 -11.516  1.00 10.00      B   
ATOM   1754  HE  ARG B 178       2.937  16.991 -12.180  1.00 10.00      B   
ATOM   1755  CZ  ARG B 178       3.108  18.394 -10.753  1.00 10.00      B   
ATOM   1756  NH1 ARG B 178       3.907  18.954  -9.848  1.00 10.00      B   
ATOM   1757 HH11 ARG B 178       3.574  19.709  -9.276  1.00 10.00      B   
ATOM   1758 HH12 ARG B 178       4.850  18.624  -9.732  1.00 10.00      B   
ATOM   1759  NH2 ARG B 178       1.872  18.854 -10.907  1.00 10.00      B   
ATOM   1760 HH21 ARG B 178       1.539  19.608 -10.336  1.00 10.00      B   
ATOM   1761 HH22 ARG B 178       1.264  18.453 -11.597  1.00 10.00      B   
ATOM   1762  C   ARG B 178       4.886  14.090  -7.358  1.00 10.00      B   
ATOM   1763  O   ARG B 178       5.994  14.120  -6.824  1.00 10.00      B   
ATOM   1764  N   THR B 179       3.761  14.190  -6.662  1.00 10.00      B   
ATOM   1765  HN  THR B 179       2.896  14.149  -7.125  1.00 10.00      B   
ATOM   1766  CA  THR B 179       3.795  14.401  -5.216  1.00 10.00      B   
ATOM   1767  CB  THR B 179       3.067  15.702  -4.841  1.00 10.00      B   
ATOM   1768  OG1 THR B 179       2.026  15.947  -5.795  1.00 10.00      B   
ATOM   1769  HG1 THR B 179       1.620  16.799  -5.611  1.00 10.00      B   
ATOM   1770  CG2 THR B 179       4.034  16.875  -4.844  1.00 10.00      B   
ATOM   1771  C   THR B 179       3.226  13.245  -4.390  1.00 10.00      B   
ATOM   1772  O   THR B 179       3.565  13.100  -3.216  1.00 10.00      B   
ATOM   1773  N   VAL B 180       2.377  12.417  -4.982  1.00 10.00      B   
ATOM   1774  HN  VAL B 180       2.152  12.543  -5.929  1.00 10.00      B   
ATOM   1775  CA  VAL B 180       1.776  11.313  -4.237  1.00 10.00      B   
ATOM   1776  CB  VAL B 180       0.277  11.144  -4.560  1.00 10.00      B   
ATOM   1777  CG1 VAL B 180      -0.393  10.246  -3.529  1.00 10.00      B   
ATOM   1778  CG2 VAL B 180      -0.418  12.497  -4.624  1.00 10.00      B   
ATOM   1779  C   VAL B 180       2.509   9.991  -4.463  1.00 10.00      B   
ATOM   1780  O   VAL B 180       2.828   9.275  -3.510  1.00 10.00      B   
ATOM   1781  N   LYS B 181       2.776   9.682  -5.724  1.00 10.00      B   
ATOM   1782  HN  LYS B 181       2.492  10.302  -6.433  1.00 10.00      B   
ATOM   1783  CA  LYS B 181       3.464   8.448  -6.097  1.00 10.00      B   
ATOM   1784  CB  LYS B 181       3.644   8.333  -7.616  1.00 10.00      B   
ATOM   1785  CG  LYS B 181       4.099   6.959  -8.080  1.00 10.00      B   
ATOM   1786  CD  LYS B 181       4.276   6.904  -9.587  1.00 10.00      B   
ATOM   1787  CE  LYS B 181       5.034   5.655 -10.006  1.00 10.00      B   
ATOM   1788  NZ  LYS B 181       6.407   5.626  -9.435  1.00 10.00      B   
ATOM   1789  HZ1 LYS B 181       6.365   5.498  -8.397  1.00 10.00      B   
ATOM   1790  HZ2 LYS B 181       6.897   6.519  -9.638  1.00 10.00      B   
ATOM   1791  HZ3 LYS B 181       6.951   4.844  -9.847  1.00 10.00      B   
ATOM   1792  C   LYS B 181       4.794   8.247  -5.356  1.00 10.00      B   
ATOM   1793  O   LYS B 181       5.011   7.181  -4.785  1.00 10.00      B   
ATOM   1794  N   PRO B 182       5.704   9.254  -5.342  1.00 10.00      B   
ATOM   1795  CA  PRO B 182       6.995   9.138  -4.642  1.00 10.00      B   
ATOM   1796  CB  PRO B 182       7.567  10.553  -4.711  1.00 10.00      B   
ATOM   1797  CG  PRO B 182       6.964  11.130  -5.941  1.00 10.00      B   
ATOM   1798  CD  PRO B 182       5.575  10.560  -6.021  1.00 10.00      B   
ATOM   1799  C   PRO B 182       6.831   8.704  -3.185  1.00 10.00      B   
ATOM   1800  O   PRO B 182       7.662   7.964  -2.652  1.00 10.00      B   
ATOM   1801  N   LEU B 183       5.753   9.159  -2.551  1.00 10.00      B   
ATOM   1802  HN  LEU B 183       5.123   9.734  -3.031  1.00 10.00      B   
ATOM   1803  CA  LEU B 183       5.477   8.806  -1.163  1.00 10.00      B   
ATOM   1804  CB  LEU B 183       4.374   9.700  -0.584  1.00 10.00      B   
ATOM   1805  CG  LEU B 183       3.897   9.368   0.835  1.00 10.00      B   
ATOM   1806  CD1 LEU B 183       5.047   9.445   1.830  1.00 10.00      B   
ATOM   1807  CD2 LEU B 183       2.766  10.298   1.245  1.00 10.00      B   
ATOM   1808  C   LEU B 183       5.075   7.338  -1.077  1.00 10.00      B   
ATOM   1809  O   LEU B 183       5.552   6.599  -0.214  1.00 10.00      B   
ATOM   1810  N   TYR B 184       4.206   6.923  -1.991  1.00 10.00      B   
ATOM   1811  HN  TYR B 184       3.868   7.567  -2.652  1.00 10.00      B   
ATOM   1812  CA  TYR B 184       3.747   5.544  -2.045  1.00 10.00      B   
ATOM   1813  CB  TYR B 184       2.683   5.382  -3.140  1.00 10.00      B   
ATOM   1814  CG  TYR B 184       2.205   3.960  -3.347  1.00 10.00      B   
ATOM   1815  CD1 TYR B 184       2.576   3.246  -4.478  1.00 10.00      B   
ATOM   1816  CD2 TYR B 184       1.384   3.338  -2.418  1.00 10.00      B   
ATOM   1817  CE1 TYR B 184       2.146   1.949  -4.677  1.00 10.00      B   
ATOM   1818  CE2 TYR B 184       0.949   2.038  -2.608  1.00 10.00      B   
ATOM   1819  CZ  TYR B 184       1.334   1.348  -3.740  1.00 10.00      B   
ATOM   1820  OH  TYR B 184       0.906   0.056  -3.935  1.00 10.00      B   
ATOM   1821  HH  TYR B 184       1.625  -0.468  -4.307  1.00 10.00      B   
ATOM   1822  C   TYR B 184       4.932   4.618  -2.309  1.00 10.00      B   
ATOM   1823  O   TYR B 184       5.103   3.605  -1.628  1.00 10.00      B   
ATOM   1824  N   ASP B 185       5.760   4.996  -3.281  1.00 10.00      B   
ATOM   1825  HN  ASP B 185       5.563   5.825  -3.777  1.00 10.00      B   
ATOM   1826  CA  ASP B 185       6.944   4.220  -3.641  1.00 10.00      B   
ATOM   1827  CB  ASP B 185       7.702   4.893  -4.791  1.00 10.00      B   
ATOM   1828  CG  ASP B 185       7.138   4.559  -6.158  1.00 10.00      B   
ATOM   1829  OD1 ASP B 185       7.239   3.390  -6.581  1.00 10.00      B   
ATOM   1830  OD2 ASP B 185       6.612   5.473  -6.828  1.00 10.00      B   
ATOM   1831  C   ASP B 185       7.874   4.075  -2.442  1.00 10.00      B   
ATOM   1832  O   ASP B 185       8.392   2.989  -2.170  1.00 10.00      B   
ATOM   1833  N   ALA B 186       8.057   5.177  -1.714  1.00 10.00      B   
ATOM   1834  HN  ALA B 186       7.589   6.000  -1.974  1.00 10.00      B   
ATOM   1835  CA  ALA B 186       8.923   5.196  -0.539  1.00 10.00      B   
ATOM   1836  CB  ALA B 186       9.045   6.604   0.020  1.00 10.00      B   
ATOM   1837  C   ALA B 186       8.423   4.236   0.534  1.00 10.00      B   
ATOM   1838  O   ALA B 186       9.215   3.628   1.254  1.00 10.00      B   
ATOM   1839  N   LEU B 187       7.108   4.097   0.631  1.00 10.00      B   
ATOM   1840  HN  LEU B 187       6.526   4.612   0.032  1.00 10.00      B   
ATOM   1841  CA  LEU B 187       6.508   3.202   1.610  1.00 10.00      B   
ATOM   1842  CB  LEU B 187       5.015   3.491   1.772  1.00 10.00      B   
ATOM   1843  CG  LEU B 187       4.653   4.866   2.334  1.00 10.00      B   
ATOM   1844  CD1 LEU B 187       3.145   5.016   2.447  1.00 10.00      B   
ATOM   1845  CD2 LEU B 187       5.317   5.082   3.685  1.00 10.00      B   
ATOM   1846  C   LEU B 187       6.730   1.748   1.215  1.00 10.00      B   
ATOM   1847  O   LEU B 187       7.018   0.902   2.064  1.00 10.00      B   
ATOM   1848  N   VAL B 188       6.600   1.464  -0.076  1.00 10.00      B   
ATOM   1849  HN  VAL B 188       6.356   2.181  -0.703  1.00 10.00      B   
ATOM   1850  CA  VAL B 188       6.800   0.114  -0.581  1.00 10.00      B   
ATOM   1851  CB  VAL B 188       6.440  -0.015  -2.079  1.00 10.00      B   
ATOM   1852  CG1 VAL B 188       6.471  -1.472  -2.510  1.00 10.00      B   
ATOM   1853  CG2 VAL B 188       5.080   0.594  -2.368  1.00 10.00      B   
ATOM   1854  C   VAL B 188       8.250  -0.312  -0.376  1.00 10.00      B   
ATOM   1855  O   VAL B 188       8.518  -1.355   0.221  1.00 10.00      B   
ATOM   1856  N   VAL B 189       9.182   0.516  -0.845  1.00 10.00      B   
ATOM   1857  HN  VAL B 189       8.907   1.344  -1.303  1.00 10.00      B   
ATOM   1858  CA  VAL B 189      10.603   0.216  -0.711  1.00 10.00      B   
ATOM   1859  CB  VAL B 189      11.500   1.228  -1.465  1.00 10.00      B   
ATOM   1860  CG1 VAL B 189      11.539   2.579  -0.768  1.00 10.00      B   
ATOM   1861  CG2 VAL B 189      12.903   0.672  -1.666  1.00 10.00      B   
ATOM   1862  C   VAL B 189      11.018   0.101   0.758  1.00 10.00      B   
ATOM   1863  O   VAL B 189      11.946  -0.633   1.092  1.00 10.00      B   
ATOM   1864  N   GLN B 190      10.307   0.807   1.636  1.00 10.00      B   
ATOM   1865  HN  GLN B 190       9.575   1.372   1.311  1.00 10.00      B   
ATOM   1866  CA  GLN B 190      10.589   0.763   3.068  1.00 10.00      B   
ATOM   1867  CB  GLN B 190       9.710   1.766   3.819  1.00 10.00      B   
ATOM   1868  CG  GLN B 190      10.018   1.895   5.305  1.00 10.00      B   
ATOM   1869  CD  GLN B 190      11.409   2.438   5.573  1.00 10.00      B   
ATOM   1870  OE1 GLN B 190      11.956   3.201   4.776  1.00 10.00      B   
ATOM   1871  NE2 GLN B 190      11.994   2.049   6.695  1.00 10.00      B   
ATOM   1872 HE21 GLN B 190      11.505   1.437   7.288  1.00 10.00      B   
ATOM   1873 HE22 GLN B 190      12.893   2.389   6.893  1.00 10.00      B   
ATOM   1874  C   GLN B 190      10.340  -0.647   3.590  1.00 10.00      B   
ATOM   1875  O   GLN B 190      11.076  -1.148   4.440  1.00 10.00      B   
ATOM   1876  N   CYS B 191       9.310  -1.289   3.049  1.00 10.00      B   
ATOM   1877  HN  CYS B 191       8.774  -0.839   2.361  1.00 10.00      B   
ATOM   1878  CA  CYS B 191       8.963  -2.646   3.440  1.00 10.00      B   
ATOM   1879  CB  CYS B 191       7.588  -3.025   2.891  1.00 10.00      B   
ATOM   1880  SG  CYS B 191       6.287  -1.849   3.326  1.00 10.00      B   
ATOM   1881  HG  CYS B 191       6.639  -0.655   2.857  1.00 10.00      B   
ATOM   1882  C   CYS B 191      10.024  -3.615   2.938  1.00 10.00      B   
ATOM   1883  O   CYS B 191      10.339  -4.606   3.597  1.00 10.00      B   
ATOM   1884  N   HIS B 192      10.574  -3.312   1.763  1.00 10.00      B   
ATOM   1885  HN  HIS B 192      10.262  -2.514   1.285  1.00 10.00      B   
ATOM   1886  CA  HIS B 192      11.624  -4.131   1.170  1.00 10.00      B   
ATOM   1887  CB  HIS B 192      11.957  -3.658  -0.254  1.00 10.00      B   
ATOM   1888  CG  HIS B 192      10.946  -4.033  -1.297  1.00 10.00      B   
ATOM   1889  ND1 HIS B 192      11.246  -4.924  -2.298  1.00 10.00      B   
ATOM   1890  CD2 HIS B 192       9.671  -3.601  -1.456  1.00 10.00      B   
ATOM   1891  CE1 HIS B 192      10.160  -5.012  -3.041  1.00 10.00      B   
ATOM   1892  NE2 HIS B 192       9.182  -4.235  -2.569  1.00 10.00      B   
ATOM   1893  HE2 HIS B 192       8.280  -4.137  -2.948  1.00 10.00      B   
ATOM   1894  C   HIS B 192      12.872  -4.039   2.036  1.00 10.00      B   
ATOM   1895  O   HIS B 192      13.534  -5.040   2.302  1.00 10.00      B   
ATOM   1896  N   LYS B 193      13.171  -2.815   2.475  1.00 10.00      B   
ATOM   1897  HN  LYS B 193      12.596  -2.063   2.205  1.00 10.00      B   
ATOM   1898  CA  LYS B 193      14.325  -2.545   3.326  1.00 10.00      B   
ATOM   1899  CB  LYS B 193      14.442  -1.045   3.605  1.00 10.00      B   
ATOM   1900  CG  LYS B 193      14.856  -0.215   2.403  1.00 10.00      B   
ATOM   1901  CD  LYS B 193      14.430   1.235   2.565  1.00 10.00      B   
ATOM   1902  CE  LYS B 193      15.588   2.188   2.326  1.00 10.00      B   
ATOM   1903  NZ  LYS B 193      16.518   2.236   3.487  1.00 10.00      B   
ATOM   1904  HZ1 LYS B 193      17.163   3.044   3.396  1.00 10.00      B   
ATOM   1905  HZ2 LYS B 193      17.082   1.364   3.533  1.00 10.00      B   
ATOM   1906  HZ3 LYS B 193      15.979   2.336   4.373  1.00 10.00      B   
ATOM   1907  C   LYS B 193      14.225  -3.308   4.640  1.00 10.00      B   
ATOM   1908  O   LYS B 193      15.221  -3.834   5.135  1.00 10.00      B   
ATOM   1909  N   GLU B 194      13.018  -3.357   5.201  1.00 10.00      B   
ATOM   1910  HN  GLU B 194      12.268  -2.895   4.767  1.00 10.00      B   
ATOM   1911  CA  GLU B 194      12.783  -4.074   6.450  1.00 10.00      B   
ATOM   1912  CB  GLU B 194      11.314  -3.961   6.869  1.00 10.00      B   
ATOM   1913  CG  GLU B 194      11.021  -2.796   7.803  1.00 10.00      B   
ATOM   1914  CD  GLU B 194      11.517  -3.038   9.217  1.00 10.00      B   
ATOM   1915  OE1 GLU B 194      10.773  -3.647  10.019  1.00 10.00      B   
ATOM   1916  OE2 GLU B 194      12.652  -2.621   9.537  1.00 10.00      B   
ATOM   1917  C   GLU B 194      13.180  -5.535   6.290  1.00 10.00      B   
ATOM   1918  O   GLU B 194      13.765  -6.135   7.195  1.00 10.00      B   
ATOM   1919  N   GLU B 195      12.887  -6.094   5.120  1.00 10.00      B   
ATOM   1920  HN  GLU B 195      12.427  -5.560   4.435  1.00 10.00      B   
ATOM   1921  CA  GLU B 195      13.230  -7.475   4.832  1.00 10.00      B   
ATOM   1922  CB  GLU B 195      12.578  -7.946   3.533  1.00 10.00      B   
ATOM   1923  CG  GLU B 195      12.733  -9.438   3.277  1.00 10.00      B   
ATOM   1924  CD  GLU B 195      12.063  -9.888   1.995  1.00 10.00      B   
ATOM   1925  OE1 GLU B 195      11.014  -9.317   1.635  1.00 10.00      B   
ATOM   1926  OE2 GLU B 195      12.573 -10.824   1.347  1.00 10.00      B   
ATOM   1927  C   GLU B 195      14.742  -7.639   4.748  1.00 10.00      B   
ATOM   1928  O   GLU B 195      15.295  -8.594   5.290  1.00 10.00      B   
ATOM   1929  N   SER B 196      15.404  -6.699   4.073  1.00 10.00      B   
ATOM   1930  HN  SER B 196      14.902  -5.958   3.663  1.00 10.00      B   
ATOM   1931  CA  SER B 196      16.853  -6.737   3.921  1.00 10.00      B   
ATOM   1932  CB  SER B 196      17.334  -5.538   3.102  1.00 10.00      B   
ATOM   1933  OG  SER B 196      16.399  -5.208   2.092  1.00 10.00      B   
ATOM   1934  HG  SER B 196      16.168  -6.002   1.594  1.00 10.00      B   
ATOM   1935  C   SER B 196      17.538  -6.742   5.282  1.00 10.00      B   
ATOM   1936  O   SER B 196      18.461  -7.521   5.516  1.00 10.00      B   
ATOM   1937  N   ILE B 197      17.069  -5.881   6.181  1.00 10.00      B   
ATOM   1938  HN  ILE B 197      16.327  -5.287   5.930  1.00 10.00      B   
ATOM   1939  CA  ILE B 197      17.631  -5.789   7.522  1.00 10.00      B   
ATOM   1940  CB  ILE B 197      17.092  -4.563   8.290  1.00 10.00      B   
ATOM   1941  CG1 ILE B 197      17.375  -3.280   7.502  1.00 10.00      B   
ATOM   1942  CG2 ILE B 197      17.724  -4.485   9.674  1.00 10.00      B   
ATOM   1943  CD1 ILE B 197      16.722  -2.044   8.081  1.00 10.00      B   
ATOM   1944  C   ILE B 197      17.351  -7.065   8.316  1.00 10.00      B   
ATOM   1945  O   ILE B 197      18.253  -7.632   8.934  1.00 10.00      B   
ATOM   1946  N   ALA B 198      16.104  -7.526   8.275  1.00 10.00      B   
ATOM   1947  HN  ALA B 198      15.426  -7.033   7.759  1.00 10.00      B   
ATOM   1948  CA  ALA B 198      15.712  -8.739   8.985  1.00 10.00      B   
ATOM   1949  CB  ALA B 198      14.220  -8.976   8.828  1.00 10.00      B   
ATOM   1950  C   ALA B 198      16.499  -9.945   8.476  1.00 10.00      B   
ATOM   1951  O   ALA B 198      16.964 -10.777   9.258  1.00 10.00      B   
ATOM   1952  N   ASP B 199      16.642 -10.023   7.157  1.00 10.00      B   
ATOM   1953  HN  ASP B 199      16.228  -9.330   6.592  1.00 10.00      B   
ATOM   1954  CA  ASP B 199      17.377 -11.111   6.520  1.00 10.00      B   
ATOM   1955  CB  ASP B 199      17.194 -11.052   4.997  1.00 10.00      B   
ATOM   1956  CG  ASP B 199      18.177 -11.920   4.237  1.00 10.00      B   
ATOM   1957  OD1 ASP B 199      17.913 -13.132   4.090  1.00 10.00      B   
ATOM   1958  OD2 ASP B 199      19.211 -11.390   3.777  1.00 10.00      B   
ATOM   1959  C   ASP B 199      18.857 -11.029   6.869  1.00 10.00      B   
ATOM   1960  O   ASP B 199      19.515 -12.048   7.078  1.00 10.00      B   
ATOM   1961  N   ASN B 200      19.363  -9.803   6.943  1.00 10.00      B   
ATOM   1962  HN  ASN B 200      18.776  -9.035   6.762  1.00 10.00      B   
ATOM   1963  CA  ASN B 200      20.764  -9.560   7.268  1.00 10.00      B   
ATOM   1964  CB  ASN B 200      21.086  -8.066   7.180  1.00 10.00      B   
ATOM   1965  CG  ASN B 200      22.570  -7.798   7.029  1.00 10.00      B   
ATOM   1966  OD1 ASN B 200      23.282  -8.550   6.365  1.00 10.00      B   
ATOM   1967  ND2 ASN B 200      23.047  -6.734   7.649  1.00 10.00      B   
ATOM   1968 HD21 ASN B 200      22.424  -6.182   8.170  1.00 10.00      B   
ATOM   1969 HD22 ASN B 200      24.003  -6.537   7.562  1.00 10.00      B   
ATOM   1970  C   ASN B 200      21.097 -10.068   8.663  1.00 10.00      B   
ATOM   1971  O   ASN B 200      22.102 -10.751   8.859  1.00 10.00      B   
ATOM   1972  N   ILE B 201      20.243  -9.731   9.626  1.00 10.00      B   
ATOM   1973  HN  ILE B 201      19.462  -9.176   9.401  1.00 10.00      B   
ATOM   1974  CA  ILE B 201      20.436 -10.158  11.007  1.00 10.00      B   
ATOM   1975  CB  ILE B 201      19.455  -9.445  11.965  1.00 10.00      B   
ATOM   1976  CG1 ILE B 201      19.614  -7.926  11.848  1.00 10.00      B   
ATOM   1977  CG2 ILE B 201      19.686  -9.893  13.404  1.00 10.00      B   
ATOM   1978  CD1 ILE B 201      18.566  -7.134  12.602  1.00 10.00      B   
ATOM   1979  C   ILE B 201      20.260 -11.670  11.131  1.00 10.00      B   
ATOM   1980  O   ILE B 201      21.015 -12.333  11.838  1.00 10.00      B   
ATOM   1981  N   LEU B 202      19.271 -12.208  10.423  1.00 10.00      B   
ATOM   1982  HN  LEU B 202      18.701 -11.622   9.875  1.00 10.00      B   
ATOM   1983  CA  LEU B 202      18.997 -13.646  10.448  1.00 10.00      B   
ATOM   1984  CB  LEU B 202      17.719 -13.958   9.664  1.00 10.00      B   
ATOM   1985  CG  LEU B 202      17.222 -15.404   9.721  1.00 10.00      B   
ATOM   1986  CD1 LEU B 202      16.473 -15.666  11.019  1.00 10.00      B   
ATOM   1987  CD2 LEU B 202      16.349 -15.720   8.518  1.00 10.00      B   
ATOM   1988  C   LEU B 202      20.164 -14.442   9.867  1.00 10.00      B   
ATOM   1989  O   LEU B 202      20.428 -15.573  10.279  1.00 10.00      B   
ATOM   1990  N   ASN B 203      20.856 -13.842   8.908  1.00 10.00      B   
ATOM   1991  HN  ASN B 203      20.593 -12.938   8.626  1.00 10.00      B   
ATOM   1992  CA  ASN B 203      21.992 -14.482   8.257  1.00 10.00      B   
ATOM   1993  CB  ASN B 203      21.777 -14.543   6.744  1.00 10.00      B   
ATOM   1994  CG  ASN B 203      20.674 -15.498   6.338  1.00 10.00      B   
ATOM   1995  OD1 ASN B 203      20.902 -16.696   6.186  1.00 10.00      B   
ATOM   1996  ND2 ASN B 203      19.472 -14.973   6.159  1.00 10.00      B   
ATOM   1997 HD21 ASN B 203      19.363 -14.007   6.292  1.00 10.00      B   
ATOM   1998 HD22 ASN B 203      18.744 -15.570   5.883  1.00 10.00      B   
ATOM   1999  C   ASN B 203      23.283 -13.736   8.565  1.00 10.00      B   
ATOM   2000  O   ASN B 203      24.098 -13.474   7.675  1.00 10.00      B   
ATOM   2001  N   ALA B 204      23.467 -13.381   9.828  1.00 10.00      B   
ATOM   2002  HN  ALA B 204      22.784 -13.612  10.494  1.00 10.00      B   
ATOM   2003  CA  ALA B 204      24.661 -12.663  10.250  1.00 10.00      B   
ATOM   2004  CB  ALA B 204      24.323 -11.650  11.334  1.00 10.00      B   
ATOM   2005  C   ALA B 204      25.728 -13.632  10.739  1.00 10.00      B   
ATOM   2006  O   ALA B 204      25.515 -14.370  11.704  1.00 10.00      B   
ATOM   2007  N   VAL B 205      26.872 -13.633  10.065  1.00 10.00      B   
ATOM   2008  HN  VAL B 205      26.977 -13.026   9.303  1.00 10.00      B   
ATOM   2009  CA  VAL B 205      27.973 -14.511  10.433  1.00 10.00      B   
ATOM   2010  CB  VAL B 205      29.044 -14.594   9.323  1.00 10.00      B   
ATOM   2011  CG1 VAL B 205      30.134 -15.584   9.706  1.00 10.00      B   
ATOM   2012  CG2 VAL B 205      28.414 -14.986   7.996  1.00 10.00      B   
ATOM   2013  C   VAL B 205      28.619 -14.035  11.728  1.00 10.00      B   
ATOM   2014  O   VAL B 205      29.291 -13.000  11.760  1.00 10.00      B   
ATOM   2015  N   THR B 206      28.398 -14.786  12.793  1.00 10.00      B   
ATOM   2016  HN  THR B 206      27.849 -15.594  12.703  1.00 10.00      B   
ATOM   2017  CA  THR B 206      28.953 -14.447  14.095  1.00 10.00      B   
ATOM   2018  CB  THR B 206      27.887 -14.598  15.196  1.00 10.00      B   
ATOM   2019  OG1 THR B 206      26.648 -14.034  14.735  1.00 10.00      B   
ATOM   2020  HG1 THR B 206      26.359 -14.499  13.940  1.00 10.00      B   
ATOM   2021  CG2 THR B 206      28.320 -13.879  16.466  1.00 10.00      B   
ATOM   2022  C   THR B 206      30.151 -15.338  14.421  1.00 10.00      B   
ATOM   2023  O   THR B 206      30.651 -16.063  13.554  1.00 10.00      B   
END
