# Supplementary material for: NusA directly interacts with antitermination factor Q from phage λ
Source: Sci Rep. 2020 Apr 20;10:6607. doi: 10.1038/s41598-020-63523-5 (PMC7171158; doi:10.1038/s41598-020-63523-5)
Supplement: Supplementary file 3 — Supplementary Information3. [file 41598_2020_63523_MOESM3_ESM.pdb]

REMARK FILENAME="complex_101w.pdb0"
REMARK ===============================================================
REMARK HADDOCK run for complex
REMARK initial structure: complex_101.pdb
REMARK final NOE weights: unambig 50 amb: 50
REMARK ===============================================================
REMARK            total,bonds,angles,improper,dihe,vdw,elec,air,cdih,coup,rdcs,vean,dani,xpcs,rg
REMARK energies: -65.2942, 0, 0, 0, 0, -67.4115, -473.425, 475.542, 0, 0, 0, 0, 0, 0, 0
REMARK ===============================================================
REMARK            bonds,angles,impropers,dihe,air,cdih,coup,rdcs,vean,dani,xpcs
REMARK rms-dev.: 0,0,0,0,1.96262,0,0, 0, 0, 0, 0
REMARK ===============================================================
REMARK               air,cdih,coup,rdcs,vean,dani,xpcs
REMARK               >0.3,>5,>1,>0,>5,>0.2,>0.2
REMARK violations.: 12, 0, 0, 0, 0, 0, 0
REMARK ===============================================================
REMARK                        CVpartition#,violations,rms
REMARK AIRs cross-validation: 1, 17, 3.88099
REMARK ===============================================================
REMARK NCS energy: 0
REMARK ===============================================================
REMARK Symmetry energy: 0
REMARK ===============================================================
REMARK Desolvation energy: 8.29839
REMARK Internal energy free molecules: -2836.99
REMARK Internal energy complex: -9742.98
REMARK Binding energy: -7438.54
REMARK ===============================================================
REMARK buried surface area: 2013.41
REMARK ===============================================================
REMARK water - chain1: 0 0 0
REMARK water - chain2: 0 0 0
REMARK water - chain3: 0 0 0
REMARK water - chain4: 0 0 0
REMARK water - chain5: 0 0 0
REMARK water - chain6: 0 0 0
REMARK ===============================================================
REMARK water - water: 0 0 0
REMARK ===============================================================
REMARK DATE:05-May-2019  05:33:09       created by user: enm009
REMARK VERSION:1.3U
ATOM      1  N   MET A   1     -17.389   7.750  14.292  1.00 10.00      A   
ATOM      2  HN  MET A   1     -17.559   8.709  14.148  1.00 10.00      A   
ATOM      3  CA  MET A   1     -18.482   6.804  14.115  1.00 10.00      A   
ATOM      4  CB  MET A   1     -18.793   6.086  15.430  1.00 10.00      A   
ATOM      5  CG  MET A   1     -17.631   5.297  16.011  1.00 10.00      A   
ATOM      6  SD  MET A   1     -18.081   4.404  17.512  1.00 10.00      A   
ATOM      7  CE  MET A   1     -18.531   5.757  18.597  1.00 10.00      A   
ATOM      8  C   MET A   1     -19.729   7.518  13.609  1.00 10.00      A   
ATOM      9  O   MET A   1     -20.502   8.073  14.396  1.00 10.00      A   
ATOM     10  N   ASN A   2     -19.905   7.524  12.298  1.00 10.00      A   
ATOM     11  HN  ASN A   2     -19.237   7.083  11.723  1.00 10.00      A   
ATOM     12  CA  ASN A   2     -21.061   8.171  11.684  1.00 10.00      A   
ATOM     13  CB  ASN A   2     -20.879   8.266  10.166  1.00 10.00      A   
ATOM     14  CG  ASN A   2     -22.065   8.896   9.462  1.00 10.00      A   
ATOM     15  OD1 ASN A   2     -23.000   8.205   9.066  1.00 10.00      A   
ATOM     16  ND2 ASN A   2     -22.037  10.211   9.306  1.00 10.00      A   
ATOM     17 HD21 ASN A   2     -21.260  10.704   9.655  1.00 10.00      A   
ATOM     18 HD22 ASN A   2     -22.789  10.642   8.844  1.00 10.00      A   
ATOM     19  C   ASN A   2     -22.341   7.415  12.025  1.00 10.00      A   
ATOM     20  O   ASN A   2     -22.414   6.198  11.871  1.00 10.00      A   
ATOM     21  N   LYS A   3     -23.344   8.136  12.503  1.00 10.00      A   
ATOM     22  HN  LYS A   3     -23.227   9.104  12.611  1.00 10.00      A   
ATOM     23  CA  LYS A   3     -24.613   7.521  12.882  1.00 10.00      A   
ATOM     24  CB  LYS A   3     -25.171   8.160  14.155  1.00 10.00      A   
ATOM     25  CG  LYS A   3     -24.573   7.620  15.444  1.00 10.00      A   
ATOM     26  CD  LYS A   3     -25.319   8.147  16.659  1.00 10.00      A   
ATOM     27  CE  LYS A   3     -26.798   7.790  16.603  1.00 10.00      A   
ATOM     28  NZ  LYS A   3     -27.579   8.478  17.663  1.00 10.00      A   
ATOM     29  HZ1 LYS A   3     -27.322   8.109  18.601  1.00 10.00      A   
ATOM     30  HZ2 LYS A   3     -28.596   8.325  17.514  1.00 10.00      A   
ATOM     31  HZ3 LYS A   3     -27.390   9.500  17.642  1.00 10.00      A   
ATOM     32  C   LYS A   3     -25.648   7.598  11.766  1.00 10.00      A   
ATOM     33  O   LYS A   3     -26.702   6.964  11.843  1.00 10.00      A   
ATOM     34  N   GLU A   4     -25.345   8.368  10.731  1.00 10.00      A   
ATOM     35  HN  GLU A   4     -24.488   8.841  10.721  1.00 10.00      A   
ATOM     36  CA  GLU A   4     -26.253   8.524   9.605  1.00 10.00      A   
ATOM     37  CB  GLU A   4     -25.804   9.671   8.696  1.00 10.00      A   
ATOM     38  CG  GLU A   4     -25.552  10.972   9.444  1.00 10.00      A   
ATOM     39  CD  GLU A   4     -25.435  12.171   8.531  1.00 10.00      A   
ATOM     40  OE1 GLU A   4     -24.326  12.430   8.019  1.00 10.00      A   
ATOM     41  OE2 GLU A   4     -26.449  12.874   8.336  1.00 10.00      A   
ATOM     42  C   GLU A   4     -26.367   7.215   8.834  1.00 10.00      A   
ATOM     43  O   GLU A   4     -27.430   6.884   8.309  1.00 10.00      A   
ATOM     44  N   ILE A   5     -25.267   6.466   8.791  1.00 10.00      A   
ATOM     45  HN  ILE A   5     -24.446   6.801   9.214  1.00 10.00      A   
ATOM     46  CA  ILE A   5     -25.241   5.176   8.112  1.00 10.00      A   
ATOM     47  CB  ILE A   5     -23.832   4.544   8.148  1.00 10.00      A   
ATOM     48  CG1 ILE A   5     -22.819   5.464   7.459  1.00 10.00      A   
ATOM     49  CG2 ILE A   5     -23.841   3.173   7.482  1.00 10.00      A   
ATOM     50  CD1 ILE A   5     -21.375   5.090   7.715  1.00 10.00      A   
ATOM     51  C   ILE A   5     -26.240   4.224   8.766  1.00 10.00      A   
ATOM     52  O   ILE A   5     -27.041   3.588   8.087  1.00 10.00      A   
ATOM     53  N   LEU A   6     -26.213   4.164  10.093  1.00 10.00      A   
ATOM     54  HN  LEU A   6     -25.566   4.711  10.583  1.00 10.00      A   
ATOM     55  CA  LEU A   6     -27.121   3.298  10.838  1.00 10.00      A   
ATOM     56  CB  LEU A   6     -26.777   3.304  12.329  1.00 10.00      A   
ATOM     57  CG  LEU A   6     -25.474   2.606  12.726  1.00 10.00      A   
ATOM     58  CD1 LEU A   6     -25.203   2.787  14.212  1.00 10.00      A   
ATOM     59  CD2 LEU A   6     -25.523   1.129  12.364  1.00 10.00      A   
ATOM     60  C   LEU A   6     -28.570   3.724  10.630  1.00 10.00      A   
ATOM     61  O   LEU A   6     -29.485   2.906  10.697  1.00 10.00      A   
ATOM     62  N   ALA A   7     -28.772   5.009  10.376  1.00 10.00      A   
ATOM     63  HN  ALA A   7     -28.004   5.617  10.338  1.00 10.00      A   
ATOM     64  CA  ALA A   7     -30.107   5.536  10.154  1.00 10.00      A   
ATOM     65  CB  ALA A   7     -30.119   7.048  10.315  1.00 10.00      A   
ATOM     66  C   ALA A   7     -30.629   5.138   8.780  1.00 10.00      A   
ATOM     67  O   ALA A   7     -31.759   4.670   8.653  1.00 10.00      A   
ATOM     68  N   VAL A   8     -29.797   5.306   7.757  1.00 10.00      A   
ATOM     69  HN  VAL A   8     -28.898   5.667   7.924  1.00 10.00      A   
ATOM     70  CA  VAL A   8     -30.188   4.975   6.391  1.00 10.00      A   
ATOM     71  CB  VAL A   8     -29.264   5.629   5.330  1.00 10.00      A   
ATOM     72  CG1 VAL A   8     -27.821   5.175   5.476  1.00 10.00      A   
ATOM     73  CG2 VAL A   8     -29.774   5.365   3.922  1.00 10.00      A   
ATOM     74  C   VAL A   8     -30.308   3.465   6.164  1.00 10.00      A   
ATOM     75  O   VAL A   8     -31.251   3.003   5.522  1.00 10.00      A   
ATOM     76  N   VAL A   9     -29.370   2.697   6.710  1.00 10.00      A   
ATOM     77  HN  VAL A   9     -28.649   3.119   7.231  1.00 10.00      A   
ATOM     78  CA  VAL A   9     -29.381   1.244   6.547  1.00 10.00      A   
ATOM     79  CB  VAL A   9     -28.114   0.580   7.131  1.00 10.00      A   
ATOM     80  CG1 VAL A   9     -28.225  -0.937   7.086  1.00 10.00      A   
ATOM     81  CG2 VAL A   9     -26.885   1.030   6.361  1.00 10.00      A   
ATOM     82  C   VAL A   9     -30.634   0.615   7.152  1.00 10.00      A   
ATOM     83  O   VAL A   9     -31.351  -0.124   6.478  1.00 10.00      A   
ATOM     84  N   GLU A  10     -30.913   0.931   8.411  1.00 10.00      A   
ATOM     85  HN  GLU A  10     -30.321   1.546   8.897  1.00 10.00      A   
ATOM     86  CA  GLU A  10     -32.083   0.380   9.088  1.00 10.00      A   
ATOM     87  CB  GLU A  10     -32.065   0.714  10.579  1.00 10.00      A   
ATOM     88  CG  GLU A  10     -30.873   0.124  11.314  1.00 10.00      A   
ATOM     89  CD  GLU A  10     -31.219  -0.322  12.717  1.00 10.00      A   
ATOM     90  OE1 GLU A  10     -30.951   0.435  13.673  1.00 10.00      A   
ATOM     91  OE2 GLU A  10     -31.762  -1.437  12.871  1.00 10.00      A   
ATOM     92  C   GLU A  10     -33.380   0.839   8.427  1.00 10.00      A   
ATOM     93  O   GLU A  10     -34.373   0.108   8.411  1.00 10.00      A   
ATOM     94  N   ALA A  11     -33.362   2.043   7.863  1.00 10.00      A   
ATOM     95  HN  ALA A  11     -32.543   2.581   7.906  1.00 10.00      A   
ATOM     96  CA  ALA A  11     -34.532   2.582   7.187  1.00 10.00      A   
ATOM     97  CB  ALA A  11     -34.313   4.037   6.803  1.00 10.00      A   
ATOM     98  C   ALA A  11     -34.858   1.749   5.956  1.00 10.00      A   
ATOM     99  O   ALA A  11     -36.003   1.346   5.755  1.00 10.00      A   
ATOM    100  N   VAL A  12     -33.839   1.477   5.144  1.00 10.00      A   
ATOM    101  HN  VAL A  12     -32.946   1.830   5.359  1.00 10.00      A   
ATOM    102  CA  VAL A  12     -34.017   0.678   3.937  1.00 10.00      A   
ATOM    103  CB  VAL A  12     -32.735   0.636   3.070  1.00 10.00      A   
ATOM    104  CG1 VAL A  12     -32.977  -0.149   1.789  1.00 10.00      A   
ATOM    105  CG2 VAL A  12     -32.268   2.047   2.741  1.00 10.00      A   
ATOM    106  C   VAL A  12     -34.449  -0.742   4.303  1.00 10.00      A   
ATOM    107  O   VAL A  12     -35.216  -1.378   3.575  1.00 10.00      A   
ATOM    108  N   SER A  13     -33.969  -1.226   5.447  1.00 10.00      A   
ATOM    109  HN  SER A  13     -33.357  -0.672   5.980  1.00 10.00      A   
ATOM    110  CA  SER A  13     -34.315  -2.559   5.925  1.00 10.00      A   
ATOM    111  CB  SER A  13     -33.591  -2.863   7.242  1.00 10.00      A   
ATOM    112  OG  SER A  13     -32.306  -3.415   7.011  1.00 10.00      A   
ATOM    113  HG  SER A  13     -32.323  -3.925   6.189  1.00 10.00      A   
ATOM    114  C   SER A  13     -35.822  -2.694   6.119  1.00 10.00      A   
ATOM    115  O   SER A  13     -36.422  -3.698   5.729  1.00 10.00      A   
ATOM    116  N   ASN A  14     -36.432  -1.665   6.692  1.00 10.00      A   
ATOM    117  HN  ASN A  14     -35.900  -0.883   6.962  1.00 10.00      A   
ATOM    118  CA  ASN A  14     -37.868  -1.667   6.948  1.00 10.00      A   
ATOM    119  CB  ASN A  14     -38.187  -0.762   8.143  1.00 10.00      A   
ATOM    120  CG  ASN A  14     -39.302  -1.308   9.014  1.00 10.00      A   
ATOM    121  OD1 ASN A  14     -40.485  -1.050   8.775  1.00 10.00      A   
ATOM    122  ND2 ASN A  14     -38.933  -2.067  10.034  1.00 10.00      A   
ATOM    123 HD21 ASN A  14     -37.973  -2.232  10.165  1.00 10.00      A   
ATOM    124 HD22 ASN A  14     -39.632  -2.439  10.618  1.00 10.00      A   
ATOM    125  C   ASN A  14     -38.648  -1.199   5.723  1.00 10.00      A   
ATOM    126  O   ASN A  14     -39.880  -1.177   5.725  1.00 10.00      A   
ATOM    127  N   GLU A  15     -37.925  -0.817   4.681  1.00 10.00      A   
ATOM    128  HN  GLU A  15     -36.948  -0.849   4.742  1.00 10.00      A   
ATOM    129  CA  GLU A  15     -38.547  -0.340   3.454  1.00 10.00      A   
ATOM    130  CB  GLU A  15     -37.811   0.895   2.927  1.00 10.00      A   
ATOM    131  CG  GLU A  15     -38.535   1.618   1.802  1.00 10.00      A   
ATOM    132  CD  GLU A  15     -39.987   1.896   2.131  1.00 10.00      A   
ATOM    133  OE1 GLU A  15     -40.252   2.594   3.133  1.00 10.00      A   
ATOM    134  OE2 GLU A  15     -40.867   1.415   1.388  1.00 10.00      A   
ATOM    135  C   GLU A  15     -38.595  -1.429   2.386  1.00 10.00      A   
ATOM    136  O   GLU A  15     -39.646  -1.696   1.811  1.00 10.00      A   
ATOM    137  N   LYS A  16     -37.461  -2.064   2.130  1.00 10.00      A   
ATOM    138  HN  LYS A  16     -36.649  -1.825   2.633  1.00 10.00      A   
ATOM    139  CA  LYS A  16     -37.389  -3.109   1.114  1.00 10.00      A   
ATOM    140  CB  LYS A  16     -36.136  -2.935   0.249  1.00 10.00      A   
ATOM    141  CG  LYS A  16     -36.116  -1.652  -0.573  1.00 10.00      A   
ATOM    142  CD  LYS A  16     -37.279  -1.596  -1.551  1.00 10.00      A   
ATOM    143  CE  LYS A  16     -37.283  -0.298  -2.340  1.00 10.00      A   
ATOM    144  NZ  LYS A  16     -38.447  -0.212  -3.260  1.00 10.00      A   
ATOM    145  HZ1 LYS A  16     -38.472  -1.037  -3.890  1.00 10.00      A   
ATOM    146  HZ2 LYS A  16     -38.380   0.646  -3.839  1.00 10.00      A   
ATOM    147  HZ3 LYS A  16     -39.332  -0.178  -2.718  1.00 10.00      A   
ATOM    148  C   LYS A  16     -37.428  -4.507   1.726  1.00 10.00      A   
ATOM    149  O   LYS A  16     -37.324  -5.503   1.008  1.00 10.00      A   
ATOM    150  N   ALA A  17     -37.593  -4.567   3.048  1.00 10.00      A   
ATOM    151  HN  ALA A  17     -37.687  -3.731   3.552  1.00 10.00      A   
ATOM    152  CA  ALA A  17     -37.648  -5.838   3.774  1.00 10.00      A   
ATOM    153  CB  ALA A  17     -38.902  -6.620   3.407  1.00 10.00      A   
ATOM    154  C   ALA A  17     -36.394  -6.675   3.531  1.00 10.00      A   
ATOM    155  O   ALA A  17     -36.477  -7.841   3.143  1.00 10.00      A   
ATOM    156  N   LEU A  18     -35.237  -6.071   3.764  1.00 10.00      A   
ATOM    157  HN  LEU A  18     -35.236  -5.144   4.082  1.00 10.00      A   
ATOM    158  CA  LEU A  18     -33.966  -6.750   3.567  1.00 10.00      A   
ATOM    159  CB  LEU A  18     -33.285  -6.227   2.299  1.00 10.00      A   
ATOM    160  CG  LEU A  18     -34.002  -6.537   0.983  1.00 10.00      A   
ATOM    161  CD1 LEU A  18     -33.512  -5.617  -0.122  1.00 10.00      A   
ATOM    162  CD2 LEU A  18     -33.803  -7.996   0.598  1.00 10.00      A   
ATOM    163  C   LEU A  18     -33.058  -6.547   4.772  1.00 10.00      A   
ATOM    164  O   LEU A  18     -33.058  -5.474   5.380  1.00 10.00      A   
ATOM    165  N   PRO A  19     -32.282  -7.578   5.141  1.00 10.00      A   
ATOM    166  CA  PRO A  19     -31.362  -7.513   6.284  1.00 10.00      A   
ATOM    167  CB  PRO A  19     -30.742  -8.915   6.333  1.00 10.00      A   
ATOM    168  CG  PRO A  19     -31.674  -9.776   5.551  1.00 10.00      A   
ATOM    169  CD  PRO A  19     -32.249  -8.894   4.485  1.00 10.00      A   
ATOM    170  C   PRO A  19     -30.274  -6.457   6.088  1.00 10.00      A   
ATOM    171  O   PRO A  19     -29.906  -6.130   4.958  1.00 10.00      A   
ATOM    172  N   ARG A  20     -29.760  -5.935   7.197  1.00 10.00      A   
ATOM    173  HN  ARG A  20     -30.085  -6.251   8.065  1.00 10.00      A   
ATOM    174  CA  ARG A  20     -28.719  -4.915   7.168  1.00 10.00      A   
ATOM    175  CB  ARG A  20     -28.379  -4.460   8.593  1.00 10.00      A   
ATOM    176  CG  ARG A  20     -29.381  -3.498   9.219  1.00 10.00      A   
ATOM    177  CD  ARG A  20     -30.389  -4.222  10.099  1.00 10.00      A   
ATOM    178  NE  ARG A  20     -31.534  -4.707   9.334  1.00 10.00      A   
ATOM    179  HE  ARG A  20     -31.902  -4.102   8.644  1.00 10.00      A   
ATOM    180  CZ  ARG A  20     -32.100  -5.900   9.509  1.00 10.00      A   
ATOM    181  NH1 ARG A  20     -31.620  -6.743  10.414  1.00 10.00      A   
ATOM    182 HH11 ARG A  20     -30.831  -6.486  10.979  1.00 10.00      A   
ATOM    183 HH12 ARG A  20     -32.049  -7.642  10.539  1.00 10.00      A   
ATOM    184  NH2 ARG A  20     -33.145  -6.261   8.774  1.00 10.00      A   
ATOM    185 HH21 ARG A  20     -33.525  -5.638   8.084  1.00 10.00      A   
ATOM    186 HH22 ARG A  20     -33.567  -7.163   8.907  1.00 10.00      A   
ATOM    187  C   ARG A  20     -27.466  -5.453   6.493  1.00 10.00      A   
ATOM    188  O   ARG A  20     -26.749  -4.718   5.818  1.00 10.00      A   
ATOM    189  N   GLU A  21     -27.233  -6.749   6.676  1.00 10.00      A   
ATOM    190  HN  GLU A  21     -27.864  -7.266   7.226  1.00 10.00      A   
ATOM    191  CA  GLU A  21     -26.077  -7.432   6.107  1.00 10.00      A   
ATOM    192  CB  GLU A  21     -26.165  -8.931   6.409  1.00 10.00      A   
ATOM    193  CG  GLU A  21     -24.847  -9.677   6.295  1.00 10.00      A   
ATOM    194  CD  GLU A  21     -25.015 -11.167   6.503  1.00 10.00      A   
ATOM    195  OE1 GLU A  21     -24.831 -11.931   5.536  1.00 10.00      A   
ATOM    196  OE2 GLU A  21     -25.340 -11.583   7.637  1.00 10.00      A   
ATOM    197  C   GLU A  21     -25.969  -7.205   4.599  1.00 10.00      A   
ATOM    198  O   GLU A  21     -24.900  -6.860   4.091  1.00 10.00      A   
ATOM    199  N   LYS A  22     -27.083  -7.375   3.890  1.00 10.00      A   
ATOM    200  HN  LYS A  22     -27.912  -7.626   4.349  1.00 10.00      A   
ATOM    201  CA  LYS A  22     -27.094  -7.194   2.444  1.00 10.00      A   
ATOM    202  CB  LYS A  22     -28.353  -7.788   1.812  1.00 10.00      A   
ATOM    203  CG  LYS A  22     -28.306  -7.803   0.294  1.00 10.00      A   
ATOM    204  CD  LYS A  22     -29.556  -8.404  -0.317  1.00 10.00      A   
ATOM    205  CE  LYS A  22     -29.497  -8.315  -1.831  1.00 10.00      A   
ATOM    206  NZ  LYS A  22     -30.526  -9.165  -2.482  1.00 10.00      A   
ATOM    207  HZ1 LYS A  22     -30.437  -9.105  -3.516  1.00 10.00      A   
ATOM    208  HZ2 LYS A  22     -31.477  -8.850  -2.210  1.00 10.00      A   
ATOM    209  HZ3 LYS A  22     -30.406 -10.158  -2.193  1.00 10.00      A   
ATOM    210  C   LYS A  22     -26.953  -5.724   2.063  1.00 10.00      A   
ATOM    211  O   LYS A  22     -26.319  -5.390   1.061  1.00 10.00      A   
ATOM    212  N   ILE A  23     -27.547  -4.847   2.863  1.00 10.00      A   
ATOM    213  HN  ILE A  23     -28.043  -5.169   3.645  1.00 10.00      A   
ATOM    214  CA  ILE A  23     -27.477  -3.416   2.602  1.00 10.00      A   
ATOM    215  CB  ILE A  23     -28.401  -2.610   3.537  1.00 10.00      A   
ATOM    216  CG1 ILE A  23     -29.835  -3.129   3.405  1.00 10.00      A   
ATOM    217  CG2 ILE A  23     -28.340  -1.123   3.201  1.00 10.00      A   
ATOM    218  CD1 ILE A  23     -30.822  -2.469   4.336  1.00 10.00      A   
ATOM    219  C   ILE A  23     -26.037  -2.921   2.704  1.00 10.00      A   
ATOM    220  O   ILE A  23     -25.587  -2.114   1.888  1.00 10.00      A   
ATOM    221  N   PHE A  24     -25.313  -3.427   3.696  1.00 10.00      A   
ATOM    222  HN  PHE A  24     -25.731  -4.062   4.319  1.00 10.00      A   
ATOM    223  CA  PHE A  24     -23.916  -3.055   3.886  1.00 10.00      A   
ATOM    224  CB  PHE A  24     -23.326  -3.746   5.119  1.00 10.00      A   
ATOM    225  CG  PHE A  24     -23.809  -3.190   6.428  1.00 10.00      A   
ATOM    226  CD1 PHE A  24     -23.939  -1.822   6.610  1.00 10.00      A   
ATOM    227  CD2 PHE A  24     -24.125  -4.034   7.479  1.00 10.00      A   
ATOM    228  CE1 PHE A  24     -24.378  -1.307   7.814  1.00 10.00      A   
ATOM    229  CE2 PHE A  24     -24.565  -3.527   8.685  1.00 10.00      A   
ATOM    230  CZ  PHE A  24     -24.691  -2.161   8.854  1.00 10.00      A   
ATOM    231  C   PHE A  24     -23.108  -3.429   2.651  1.00 10.00      A   
ATOM    232  O   PHE A  24     -22.296  -2.646   2.169  1.00 10.00      A   
ATOM    233  N   GLU A  25     -23.367  -4.627   2.135  1.00 10.00      A   
ATOM    234  HN  GLU A  25     -24.038  -5.192   2.573  1.00 10.00      A   
ATOM    235  CA  GLU A  25     -22.685  -5.135   0.946  1.00 10.00      A   
ATOM    236  CB  GLU A  25     -23.267  -6.492   0.553  1.00 10.00      A   
ATOM    237  CG  GLU A  25     -22.689  -7.665   1.320  1.00 10.00      A   
ATOM    238  CD  GLU A  25     -21.505  -8.288   0.615  1.00 10.00      A   
ATOM    239  OE1 GLU A  25     -21.469  -9.528   0.492  1.00 10.00      A   
ATOM    240  OE2 GLU A  25     -20.606  -7.542   0.178  1.00 10.00      A   
ATOM    241  C   GLU A  25     -22.809  -4.171  -0.230  1.00 10.00      A   
ATOM    242  O   GLU A  25     -21.835  -3.911  -0.939  1.00 10.00      A   
ATOM    243  N   ALA A  26     -24.011  -3.645  -0.429  1.00 10.00      A   
ATOM    244  HN  ALA A  26     -24.745  -3.888   0.176  1.00 10.00      A   
ATOM    245  CA  ALA A  26     -24.269  -2.710  -1.518  1.00 10.00      A   
ATOM    246  CB  ALA A  26     -25.753  -2.377  -1.591  1.00 10.00      A   
ATOM    247  C   ALA A  26     -23.443  -1.438  -1.352  1.00 10.00      A   
ATOM    248  O   ALA A  26     -22.833  -0.950  -2.308  1.00 10.00      A   
ATOM    249  N   LEU A  27     -23.418  -0.917  -0.131  1.00 10.00      A   
ATOM    250  HN  LEU A  27     -23.908  -1.367   0.592  1.00 10.00      A   
ATOM    251  CA  LEU A  27     -22.674   0.301   0.167  1.00 10.00      A   
ATOM    252  CB  LEU A  27     -23.029   0.812   1.564  1.00 10.00      A   
ATOM    253  CG  LEU A  27     -24.520   1.052   1.833  1.00 10.00      A   
ATOM    254  CD1 LEU A  27     -24.755   1.391   3.296  1.00 10.00      A   
ATOM    255  CD2 LEU A  27     -25.062   2.155   0.932  1.00 10.00      A   
ATOM    256  C   LEU A  27     -21.169   0.071   0.048  1.00 10.00      A   
ATOM    257  O   LEU A  27     -20.456   0.875  -0.556  1.00 10.00      A   
ATOM    258  N   GLU A  28     -20.697  -1.037   0.614  1.00 10.00      A   
ATOM    259  HN  GLU A  28     -21.322  -1.637   1.084  1.00 10.00      A   
ATOM    260  CA  GLU A  28     -19.278  -1.384   0.576  1.00 10.00      A   
ATOM    261  CB  GLU A  28     -19.024  -2.696   1.334  1.00 10.00      A   
ATOM    262  CG  GLU A  28     -19.283  -2.607   2.834  1.00 10.00      A   
ATOM    263  CD  GLU A  28     -19.269  -3.958   3.530  1.00 10.00      A   
ATOM    264  OE1 GLU A  28     -19.379  -4.994   2.841  1.00 10.00      A   
ATOM    265  OE2 GLU A  28     -19.161  -3.991   4.775  1.00 10.00      A   
ATOM    266  C   GLU A  28     -18.767  -1.487  -0.863  1.00 10.00      A   
ATOM    267  O   GLU A  28     -17.683  -0.994  -1.187  1.00 10.00      A   
ATOM    268  N   SER A  29     -19.559  -2.114  -1.724  1.00 10.00      A   
ATOM    269  HN  SER A  29     -20.412  -2.481  -1.408  1.00 10.00      A   
ATOM    270  CA  SER A  29     -19.191  -2.278  -3.124  1.00 10.00      A   
ATOM    271  CB  SER A  29     -20.180  -3.209  -3.820  1.00 10.00      A   
ATOM    272  OG  SER A  29     -20.335  -4.415  -3.087  1.00 10.00      A   
ATOM    273  HG  SER A  29     -20.889  -4.248  -2.306  1.00 10.00      A   
ATOM    274  C   SER A  29     -19.129  -0.931  -3.850  1.00 10.00      A   
ATOM    275  O   SER A  29     -18.258  -0.705  -4.696  1.00 10.00      A   
ATOM    276  N   ALA A  30     -20.047  -0.035  -3.508  1.00 10.00      A   
ATOM    277  HN  ALA A  30     -20.708  -0.263  -2.819  1.00 10.00      A   
ATOM    278  CA  ALA A  30     -20.093   1.283  -4.129  1.00 10.00      A   
ATOM    279  CB  ALA A  30     -21.392   1.989  -3.782  1.00 10.00      A   
ATOM    280  C   ALA A  30     -18.897   2.129  -3.710  1.00 10.00      A   
ATOM    281  O   ALA A  30     -18.216   2.718  -4.551  1.00 10.00      A   
ATOM    282  N   LEU A  31     -18.638   2.166  -2.405  1.00 10.00      A   
ATOM    283  HN  LEU A  31     -19.222   1.668  -1.788  1.00 10.00      A   
ATOM    284  CA  LEU A  31     -17.522   2.935  -1.862  1.00 10.00      A   
ATOM    285  CB  LEU A  31     -17.492   2.830  -0.336  1.00 10.00      A   
ATOM    286  CG  LEU A  31     -18.699   3.412   0.402  1.00 10.00      A   
ATOM    287  CD1 LEU A  31     -18.703   2.963   1.855  1.00 10.00      A   
ATOM    288  CD2 LEU A  31     -18.707   4.931   0.306  1.00 10.00      A   
ATOM    289  C   LEU A  31     -16.195   2.465  -2.454  1.00 10.00      A   
ATOM    290  O   LEU A  31     -15.306   3.271  -2.738  1.00 10.00      A   
ATOM    291  N   ALA A  32     -16.070   1.158  -2.640  1.00 10.00      A   
ATOM    292  HN  ALA A  32     -16.811   0.568  -2.384  1.00 10.00      A   
ATOM    293  CA  ALA A  32     -14.862   0.575  -3.206  1.00 10.00      A   
ATOM    294  CB  ALA A  32     -14.942  -0.943  -3.165  1.00 10.00      A   
ATOM    295  C   ALA A  32     -14.657   1.056  -4.639  1.00 10.00      A   
ATOM    296  O   ALA A  32     -13.538   1.371  -5.049  1.00 10.00      A   
ATOM    297  N   THR A  33     -15.750   1.127  -5.388  1.00 10.00      A   
ATOM    298  HN  THR A  33     -16.613   0.877  -4.996  1.00 10.00      A   
ATOM    299  CA  THR A  33     -15.705   1.567  -6.775  1.00 10.00      A   
ATOM    300  CB  THR A  33     -17.069   1.359  -7.464  1.00 10.00      A   
ATOM    301  OG1 THR A  33     -17.491  -0.001  -7.274  1.00 10.00      A   
ATOM    302  HG1 THR A  33     -17.868  -0.102  -6.388  1.00 10.00      A   
ATOM    303  CG2 THR A  33     -16.970   1.645  -8.954  1.00 10.00      A   
ATOM    304  C   THR A  33     -15.293   3.035  -6.876  1.00 10.00      A   
ATOM    305  O   THR A  33     -14.539   3.418  -7.770  1.00 10.00      A   
ATOM    306  N   ALA A  34     -15.776   3.846  -5.946  1.00 10.00      A   
ATOM    307  HN  ALA A  34     -16.373   3.482  -5.256  1.00 10.00      A   
ATOM    308  CA  ALA A  34     -15.456   5.268  -5.930  1.00 10.00      A   
ATOM    309  CB  ALA A  34     -16.378   6.007  -4.972  1.00 10.00      A   
ATOM    310  C   ALA A  34     -13.995   5.501  -5.550  1.00 10.00      A   
ATOM    311  O   ALA A  34     -13.359   6.441  -6.026  1.00 10.00      A   
ATOM    312  N   THR A  35     -13.463   4.624  -4.711  1.00 10.00      A   
ATOM    313  HN  THR A  35     -14.009   3.874  -4.392  1.00 10.00      A   
ATOM    314  CA  THR A  35     -12.088   4.743  -4.256  1.00 10.00      A   
ATOM    315  CB  THR A  35     -11.865   3.950  -2.950  1.00 10.00      A   
ATOM    316  OG1 THR A  35     -12.884   4.302  -1.999  1.00 10.00      A   
ATOM    317  HG1 THR A  35     -13.742   3.970  -2.305  1.00 10.00      A   
ATOM    318  CG2 THR A  35     -10.501   4.265  -2.352  1.00 10.00      A   
ATOM    319  C   THR A  35     -11.089   4.291  -5.326  1.00 10.00      A   
ATOM    320  O   THR A  35     -10.060   4.935  -5.533  1.00 10.00      A   
ATOM    321  N   LYS A  36     -11.403   3.201  -6.024  1.00 10.00      A   
ATOM    322  HN  LYS A  36     -12.251   2.738  -5.840  1.00 10.00      A   
ATOM    323  CA  LYS A  36     -10.508   2.675  -7.056  1.00 10.00      A   
ATOM    324  CB  LYS A  36     -10.961   1.294  -7.548  1.00 10.00      A   
ATOM    325  CG  LYS A  36     -12.272   1.290  -8.317  1.00 10.00      A   
ATOM    326  CD  LYS A  36     -12.863  -0.111  -8.405  1.00 10.00      A   
ATOM    327  CE  LYS A  36     -12.082  -0.989  -9.368  1.00 10.00      A   
ATOM    328  NZ  LYS A  36     -12.536  -2.403  -9.322  1.00 10.00      A   
ATOM    329  HZ1 LYS A  36     -13.566  -2.458  -9.459  1.00 10.00      A   
ATOM    330  HZ2 LYS A  36     -12.301  -2.826  -8.401  1.00 10.00      A   
ATOM    331  HZ3 LYS A  36     -12.067  -2.954 -10.070  1.00 10.00      A   
ATOM    332  C   LYS A  36     -10.330   3.648  -8.223  1.00 10.00      A   
ATOM    333  O   LYS A  36      -9.293   3.644  -8.890  1.00 10.00      A   
ATOM    334  N   LYS A  37     -11.330   4.496  -8.443  1.00 10.00      A   
ATOM    335  HN  LYS A  37     -12.120   4.463  -7.862  1.00 10.00      A   
ATOM    336  CA  LYS A  37     -11.290   5.473  -9.532  1.00 10.00      A   
ATOM    337  CB  LYS A  37     -12.693   6.000  -9.840  1.00 10.00      A   
ATOM    338  CG  LYS A  37     -13.632   4.961 -10.427  1.00 10.00      A   
ATOM    339  CD  LYS A  37     -15.050   5.500 -10.543  1.00 10.00      A   
ATOM    340  CE  LYS A  37     -16.016   4.426 -11.020  1.00 10.00      A   
ATOM    341  NZ  LYS A  37     -17.413   4.932 -11.128  1.00 10.00      A   
ATOM    342  HZ1 LYS A  37     -17.485   5.639 -11.888  1.00 10.00      A   
ATOM    343  HZ2 LYS A  37     -17.700   5.375 -10.236  1.00 10.00      A   
ATOM    344  HZ3 LYS A  37     -18.066   4.146 -11.337  1.00 10.00      A   
ATOM    345  C   LYS A  37     -10.355   6.637  -9.218  1.00 10.00      A   
ATOM    346  O   LYS A  37      -9.963   7.387 -10.112  1.00 10.00      A   
ATOM    347  N   LYS A  38      -9.993   6.784  -7.950  1.00 10.00      A   
ATOM    348  HN  LYS A  38     -10.332   6.151  -7.279  1.00 10.00      A   
ATOM    349  CA  LYS A  38      -9.107   7.867  -7.532  1.00 10.00      A   
ATOM    350  CB  LYS A  38      -9.341   8.219  -6.054  1.00 10.00      A   
ATOM    351  CG  LYS A  38      -8.622   9.478  -5.577  1.00 10.00      A   
ATOM    352  CD  LYS A  38      -7.342   9.147  -4.819  1.00 10.00      A   
ATOM    353  CE  LYS A  38      -6.358  10.308  -4.851  1.00 10.00      A   
ATOM    354  NZ  LYS A  38      -5.766  10.504  -6.203  1.00 10.00      A   
ATOM    355  HZ1 LYS A  38      -4.799  10.114  -6.233  1.00 10.00      A   
ATOM    356  HZ2 LYS A  38      -5.727  11.518  -6.431  1.00 10.00      A   
ATOM    357  HZ3 LYS A  38      -6.343  10.023  -6.925  1.00 10.00      A   
ATOM    358  C   LYS A  38      -7.642   7.504  -7.767  1.00 10.00      A   
ATOM    359  O   LYS A  38      -6.767   8.373  -7.784  1.00 10.00      A   
ATOM    360  N   TYR A  39      -7.376   6.221  -7.947  1.00 10.00      A   
ATOM    361  HN  TYR A  39      -8.112   5.572  -7.936  1.00 10.00      A   
ATOM    362  CA  TYR A  39      -6.014   5.757  -8.162  1.00 10.00      A   
ATOM    363  CB  TYR A  39      -5.795   4.400  -7.495  1.00 10.00      A   
ATOM    364  CG  TYR A  39      -6.005   4.435  -5.997  1.00 10.00      A   
ATOM    365  CD1 TYR A  39      -5.313   5.340  -5.202  1.00 10.00      A   
ATOM    366  CD2 TYR A  39      -6.895   3.568  -5.376  1.00 10.00      A   
ATOM    367  CE1 TYR A  39      -5.499   5.382  -3.834  1.00 10.00      A   
ATOM    368  CE2 TYR A  39      -7.089   3.604  -4.006  1.00 10.00      A   
ATOM    369  CZ  TYR A  39      -6.388   4.513  -3.242  1.00 10.00      A   
ATOM    370  OH  TYR A  39      -6.573   4.551  -1.877  1.00 10.00      A   
ATOM    371  HH  TYR A  39      -6.171   3.769  -1.480  1.00 10.00      A   
ATOM    372  C   TYR A  39      -5.658   5.699  -9.642  1.00 10.00      A   
ATOM    373  O   TYR A  39      -4.481   5.621  -9.997  1.00 10.00      A   
ATOM    374  N   GLU A  40      -6.683   5.729 -10.497  1.00 10.00      A   
ATOM    375  HN  GLU A  40      -7.595   5.791 -10.140  1.00 10.00      A   
ATOM    376  CA  GLU A  40      -6.500   5.685 -11.950  1.00 10.00      A   
ATOM    377  CB  GLU A  40      -5.679   6.883 -12.448  1.00 10.00      A   
ATOM    378  CG  GLU A  40      -6.173   7.487 -13.755  1.00 10.00      A   
ATOM    379  CD  GLU A  40      -7.567   8.064 -13.639  1.00 10.00      A   
ATOM    380  OE1 GLU A  40      -7.697   9.215 -13.180  1.00 10.00      A   
ATOM    381  OE2 GLU A  40      -8.540   7.375 -14.021  1.00 10.00      A   
ATOM    382  C   GLU A  40      -5.875   4.363 -12.396  1.00 10.00      A   
ATOM    383  O   GLU A  40      -5.401   4.232 -13.527  1.00 10.00      A   
ATOM    384  N   GLN A  41      -5.880   3.387 -11.495  1.00 10.00      A   
ATOM    385  HN  GLN A  41      -6.265   3.564 -10.613  1.00 10.00      A   
ATOM    386  CA  GLN A  41      -5.327   2.068 -11.778  1.00 10.00      A   
ATOM    387  CB  GLN A  41      -4.083   1.801 -10.924  1.00 10.00      A   
ATOM    388  CG  GLN A  41      -2.820   2.480 -11.424  1.00 10.00      A   
ATOM    389  CD  GLN A  41      -1.560   1.898 -10.813  1.00 10.00      A   
ATOM    390  OE1 GLN A  41      -1.561   1.430  -9.672  1.00 10.00      A   
ATOM    391  NE2 GLN A  41      -0.476   1.914 -11.575  1.00 10.00      A   
ATOM    392 HE21 GLN A  41      -0.551   2.294 -12.474  1.00 10.00      A   
ATOM    393 HE22 GLN A  41       0.357   1.542 -11.208  1.00 10.00      A   
ATOM    394  C   GLN A  41      -6.365   0.987 -11.525  1.00 10.00      A   
ATOM    395  O   GLN A  41      -6.128  -0.184 -11.812  1.00 10.00      A   
ATOM    396  N   GLU A  42      -7.517   1.400 -10.999  1.00 10.00      A   
ATOM    397  HN  GLU A  42      -7.645   2.359 -10.836  1.00 10.00      A   
ATOM    398  CA  GLU A  42      -8.613   0.486 -10.687  1.00 10.00      A   
ATOM    399  CB  GLU A  42      -9.378   0.073 -11.945  1.00 10.00      A   
ATOM    400  CG  GLU A  42     -10.432   1.079 -12.362  1.00 10.00      A   
ATOM    401  CD  GLU A  42     -11.247   0.605 -13.539  1.00 10.00      A   
ATOM    402  OE1 GLU A  42     -10.771   0.733 -14.683  1.00 10.00      A   
ATOM    403  OE2 GLU A  42     -12.368   0.101 -13.325  1.00 10.00      A   
ATOM    404  C   GLU A  42      -8.155  -0.734  -9.890  1.00 10.00      A   
ATOM    405  O   GLU A  42      -8.247  -1.871 -10.359  1.00 10.00      A   
ATOM    406  N   ILE A  43      -7.654  -0.493  -8.688  1.00 10.00      A   
ATOM    407  HN  ILE A  43      -7.598   0.428  -8.368  1.00 10.00      A   
ATOM    408  CA  ILE A  43      -7.197  -1.573  -7.828  1.00 10.00      A   
ATOM    409  CB  ILE A  43      -6.200  -1.073  -6.758  1.00 10.00      A   
ATOM    410  CG1 ILE A  43      -6.885  -0.114  -5.779  1.00 10.00      A   
ATOM    411  CG2 ILE A  43      -5.003  -0.398  -7.419  1.00 10.00      A   
ATOM    412  CD1 ILE A  43      -6.095   0.131  -4.510  1.00 10.00      A   
ATOM    413  C   ILE A  43      -8.393  -2.234  -7.147  1.00 10.00      A   
ATOM    414  O   ILE A  43      -9.498  -1.690  -7.162  1.00 10.00      A   
ATOM    415  N   ASP A  44      -8.174  -3.397  -6.552  1.00 10.00      A   
ATOM    416  HN  ASP A  44      -7.272  -3.777  -6.551  1.00 10.00      A   
ATOM    417  CA  ASP A  44      -9.250  -4.112  -5.878  1.00 10.00      A   
ATOM    418  CB  ASP A  44      -8.996  -5.617  -5.879  1.00 10.00      A   
ATOM    419  CG  ASP A  44     -10.285  -6.407  -5.878  1.00 10.00      A   
ATOM    420  OD1 ASP A  44     -10.724  -6.835  -6.967  1.00 10.00      A   
ATOM    421  OD2 ASP A  44     -10.879  -6.588  -4.796  1.00 10.00      A   
ATOM    422  C   ASP A  44      -9.428  -3.603  -4.456  1.00 10.00      A   
ATOM    423  O   ASP A  44      -8.668  -3.965  -3.553  1.00 10.00      A   
ATOM    424  N   VAL A  45     -10.426  -2.754  -4.267  1.00 10.00      A   
ATOM    425  HN  VAL A  45     -11.006  -2.522  -5.027  1.00 10.00      A   
ATOM    426  CA  VAL A  45     -10.700  -2.168  -2.965  1.00 10.00      A   
ATOM    427  CB  VAL A  45     -11.216  -0.720  -3.105  1.00 10.00      A   
ATOM    428  CG1 VAL A  45     -11.393  -0.075  -1.742  1.00 10.00      A   
ATOM    429  CG2 VAL A  45     -10.271   0.107  -3.962  1.00 10.00      A   
ATOM    430  C   VAL A  45     -11.717  -2.998  -2.185  1.00 10.00      A   
ATOM    431  O   VAL A  45     -12.731  -3.435  -2.734  1.00 10.00      A   
ATOM    432  N   ARG A  46     -11.434  -3.217  -0.909  1.00 10.00      A   
ATOM    433  HN  ARG A  46     -10.606  -2.841  -0.531  1.00 10.00      A   
ATOM    434  CA  ARG A  46     -12.314  -3.982  -0.041  1.00 10.00      A   
ATOM    435  CB  ARG A  46     -11.580  -5.210   0.506  1.00 10.00      A   
ATOM    436  CG  ARG A  46     -12.422  -6.101   1.406  1.00 10.00      A   
ATOM    437  CD  ARG A  46     -12.419  -7.538   0.914  1.00 10.00      A   
ATOM    438  NE  ARG A  46     -12.979  -7.649  -0.428  1.00 10.00      A   
ATOM    439  HE  ARG A  46     -12.839  -6.890  -1.039  1.00 10.00      A   
ATOM    440  CZ  ARG A  46     -13.662  -8.700  -0.865  1.00 10.00      A   
ATOM    441  NH1 ARG A  46     -13.868  -9.745  -0.071  1.00 10.00      A   
ATOM    442 HH11 ARG A  46     -13.515  -9.745   0.866  1.00 10.00      A   
ATOM    443 HH12 ARG A  46     -14.385 -10.540  -0.406  1.00 10.00      A   
ATOM    444  NH2 ARG A  46     -14.131  -8.710  -2.105  1.00 10.00      A   
ATOM    445 HH21 ARG A  46     -14.648  -9.501  -2.443  1.00 10.00      A   
ATOM    446 HH22 ARG A  46     -13.973  -7.924  -2.712  1.00 10.00      A   
ATOM    447  C   ARG A  46     -12.793  -3.102   1.107  1.00 10.00      A   
ATOM    448  O   ARG A  46     -12.032  -2.787   2.021  1.00 10.00      A   
ATOM    449  N   VAL A  47     -14.047  -2.690   1.045  1.00 10.00      A   
ATOM    450  HN  VAL A  47     -14.611  -2.978   0.292  1.00 10.00      A   
ATOM    451  CA  VAL A  47     -14.622  -1.840   2.081  1.00 10.00      A   
ATOM    452  CB  VAL A  47     -15.477  -0.706   1.467  1.00 10.00      A   
ATOM    453  CG1 VAL A  47     -16.087   0.174   2.548  1.00 10.00      A   
ATOM    454  CG2 VAL A  47     -14.639   0.133   0.515  1.00 10.00      A   
ATOM    455  C   VAL A  47     -15.470  -2.674   3.034  1.00 10.00      A   
ATOM    456  O   VAL A  47     -16.138  -3.617   2.609  1.00 10.00      A   
ATOM    457  N   GLN A  48     -15.415  -2.345   4.320  1.00 10.00      A   
ATOM    458  HN  GLN A  48     -14.845  -1.594   4.602  1.00 10.00      A   
ATOM    459  CA  GLN A  48     -16.183  -3.063   5.329  1.00 10.00      A   
ATOM    460  CB  GLN A  48     -15.311  -4.084   6.055  1.00 10.00      A   
ATOM    461  CG  GLN A  48     -15.231  -5.429   5.358  1.00 10.00      A   
ATOM    462  CD  GLN A  48     -14.578  -6.491   6.214  1.00 10.00      A   
ATOM    463  OE1 GLN A  48     -13.678  -6.204   7.006  1.00 10.00      A   
ATOM    464  NE2 GLN A  48     -15.035  -7.724   6.069  1.00 10.00      A   
ATOM    465 HE21 GLN A  48     -15.758  -7.878   5.420  1.00 10.00      A   
ATOM    466 HE22 GLN A  48     -14.645  -8.434   6.625  1.00 10.00      A   
ATOM    467  C   GLN A  48     -16.804  -2.100   6.331  1.00 10.00      A   
ATOM    468  O   GLN A  48     -16.101  -1.310   6.963  1.00 10.00      A   
ATOM    469  N   ILE A  49     -18.122  -2.162   6.460  1.00 10.00      A   
ATOM    470  HN  ILE A  49     -18.625  -2.812   5.910  1.00 10.00      A   
ATOM    471  CA  ILE A  49     -18.851  -1.305   7.386  1.00 10.00      A   
ATOM    472  CB  ILE A  49     -20.149  -0.760   6.745  1.00 10.00      A   
ATOM    473  CG1 ILE A  49     -19.860  -0.182   5.357  1.00 10.00      A   
ATOM    474  CG2 ILE A  49     -20.781   0.299   7.639  1.00 10.00      A   
ATOM    475  CD1 ILE A  49     -21.105   0.146   4.561  1.00 10.00      A   
ATOM    476  C   ILE A  49     -19.209  -2.084   8.646  1.00 10.00      A   
ATOM    477  O   ILE A  49     -19.679  -3.219   8.567  1.00 10.00      A   
ATOM    478  N   ASP A  50     -18.989  -1.479   9.804  1.00 10.00      A   
ATOM    479  HN  ASP A  50     -18.633  -0.558   9.810  1.00 10.00      A   
ATOM    480  CA  ASP A  50     -19.285  -2.135  11.073  1.00 10.00      A   
ATOM    481  CB  ASP A  50     -18.148  -1.917  12.077  1.00 10.00      A   
ATOM    482  CG  ASP A  50     -18.482  -2.435  13.462  1.00 10.00      A   
ATOM    483  OD1 ASP A  50     -19.028  -3.552  13.573  1.00 10.00      A   
ATOM    484  OD2 ASP A  50     -18.202  -1.726  14.449  1.00 10.00      A   
ATOM    485  C   ASP A  50     -20.609  -1.638  11.647  1.00 10.00      A   
ATOM    486  O   ASP A  50     -20.858  -0.435  11.700  1.00 10.00      A   
ATOM    487  N   ARG A  51     -21.446  -2.570  12.085  1.00 10.00      A   
ATOM    488  HN  ARG A  51     -21.179  -3.512  12.028  1.00 10.00      A   
ATOM    489  CA  ARG A  51     -22.750  -2.232  12.645  1.00 10.00      A   
ATOM    490  CB  ARG A  51     -23.739  -3.380  12.422  1.00 10.00      A   
ATOM    491  CG  ARG A  51     -25.201  -3.002  12.600  1.00 10.00      A   
ATOM    492  CD  ARG A  51     -26.104  -4.206  12.386  1.00 10.00      A   
ATOM    493  NE  ARG A  51     -25.760  -5.309  13.285  1.00 10.00      A   
ATOM    494  HE  ARG A  51     -24.881  -5.737  13.156  1.00 10.00      A   
ATOM    495  CZ  ARG A  51     -26.555  -5.759  14.254  1.00 10.00      A   
ATOM    496  NH1 ARG A  51     -27.748  -5.203  14.457  1.00 10.00      A   
ATOM    497 HH11 ARG A  51     -28.058  -4.444  13.877  1.00 10.00      A   
ATOM    498 HH12 ARG A  51     -28.345  -5.542  15.191  1.00 10.00      A   
ATOM    499  NH2 ARG A  51     -26.156  -6.769  15.016  1.00 10.00      A   
ATOM    500 HH21 ARG A  51     -25.257  -7.197  14.862  1.00 10.00      A   
ATOM    501 HH22 ARG A  51     -26.747  -7.114  15.750  1.00 10.00      A   
ATOM    502  C   ARG A  51     -22.652  -1.886  14.132  1.00 10.00      A   
ATOM    503  O   ARG A  51     -23.611  -1.400  14.731  1.00 10.00      A   
ATOM    504  N   LYS A  52     -21.497  -2.148  14.728  1.00 10.00      A   
ATOM    505  HN  LYS A  52     -20.767  -2.557  14.211  1.00 10.00      A   
ATOM    506  CA  LYS A  52     -21.290  -1.845  16.134  1.00 10.00      A   
ATOM    507  CB  LYS A  52     -20.229  -2.761  16.747  1.00 10.00      A   
ATOM    508  CG  LYS A  52     -20.755  -4.128  17.144  1.00 10.00      A   
ATOM    509  CD  LYS A  52     -21.888  -4.003  18.150  1.00 10.00      A   
ATOM    510  CE  LYS A  52     -22.624  -5.318  18.328  1.00 10.00      A   
ATOM    511  NZ  LYS A  52     -23.845  -5.158  19.159  1.00 10.00      A   
ATOM    512  HZ1 LYS A  52     -23.588  -4.844  20.119  1.00 10.00      A   
ATOM    513  HZ2 LYS A  52     -24.351  -6.065  19.232  1.00 10.00      A   
ATOM    514  HZ3 LYS A  52     -24.479  -4.454  18.734  1.00 10.00      A   
ATOM    515  C   LYS A  52     -20.911  -0.382  16.318  1.00 10.00      A   
ATOM    516  O   LYS A  52     -21.585   0.359  17.037  1.00 10.00      A   
ATOM    517  N   SER A  53     -19.835   0.026  15.667  1.00 10.00      A   
ATOM    518  HN  SER A  53     -19.328  -0.619  15.120  1.00 10.00      A   
ATOM    519  CA  SER A  53     -19.376   1.401  15.749  1.00 10.00      A   
ATOM    520  CB  SER A  53     -17.920   1.498  15.295  1.00 10.00      A   
ATOM    521  OG  SER A  53     -17.729   0.818  14.068  1.00 10.00      A   
ATOM    522  HG  SER A  53     -17.719  -0.141  14.229  1.00 10.00      A   
ATOM    523  C   SER A  53     -20.261   2.300  14.894  1.00 10.00      A   
ATOM    524  O   SER A  53     -20.662   3.385  15.317  1.00 10.00      A   
ATOM    525  N   GLY A  54     -20.572   1.834  13.691  1.00 10.00      A   
ATOM    526  HN  GLY A  54     -20.223   0.959  13.408  1.00 10.00      A   
ATOM    527  CA  GLY A  54     -21.412   2.595  12.793  1.00 10.00      A   
ATOM    528  C   GLY A  54     -20.647   3.113  11.596  1.00 10.00      A   
ATOM    529  O   GLY A  54     -21.241   3.450  10.574  1.00 10.00      A   
ATOM    530  N   ASP A  55     -19.328   3.158  11.713  1.00 10.00      A   
ATOM    531  HN  ASP A  55     -18.910   2.836  12.537  1.00 10.00      A   
ATOM    532  CA  ASP A  55     -18.486   3.650  10.632  1.00 10.00      A   
ATOM    533  CB  ASP A  55     -17.341   4.501  11.182  1.00 10.00      A   
ATOM    534  CG  ASP A  55     -17.017   5.678  10.284  1.00 10.00      A   
ATOM    535  OD1 ASP A  55     -16.226   5.507   9.333  1.00 10.00      A   
ATOM    536  OD2 ASP A  55     -17.553   6.782  10.530  1.00 10.00      A   
ATOM    537  C   ASP A  55     -17.946   2.495   9.798  1.00 10.00      A   
ATOM    538  O   ASP A  55     -18.391   1.354   9.946  1.00 10.00      A   
ATOM    539  N   PHE A  56     -16.987   2.779   8.928  1.00 10.00      A   
ATOM    540  HN  PHE A  56     -16.645   3.702   8.864  1.00 10.00      A   
ATOM    541  CA  PHE A  56     -16.421   1.753   8.068  1.00 10.00      A   
ATOM    542  CB  PHE A  56     -17.166   1.707   6.726  1.00 10.00      A   
ATOM    543  CG  PHE A  56     -17.178   3.002   5.960  1.00 10.00      A   
ATOM    544  CD1 PHE A  56     -16.193   3.280   5.025  1.00 10.00      A   
ATOM    545  CD2 PHE A  56     -18.179   3.936   6.168  1.00 10.00      A   
ATOM    546  CE1 PHE A  56     -16.205   4.465   4.313  1.00 10.00      A   
ATOM    547  CE2 PHE A  56     -18.198   5.124   5.461  1.00 10.00      A   
ATOM    548  CZ  PHE A  56     -17.211   5.390   4.532  1.00 10.00      A   
ATOM    549  C   PHE A  56     -14.929   1.955   7.839  1.00 10.00      A   
ATOM    550  O   PHE A  56     -14.369   3.000   8.180  1.00 10.00      A   
ATOM    551  N   ASP A  57     -14.291   0.939   7.279  1.00 10.00      A   
ATOM    552  HN  ASP A  57     -14.790   0.120   7.065  1.00 10.00      A   
ATOM    553  CA  ASP A  57     -12.870   0.998   6.979  1.00 10.00      A   
ATOM    554  CB  ASP A  57     -12.080   0.064   7.900  1.00 10.00      A   
ATOM    555  CG  ASP A  57     -10.730   0.633   8.292  1.00 10.00      A   
ATOM    556  OD1 ASP A  57      -9.946   0.995   7.394  1.00 10.00      A   
ATOM    557  OD2 ASP A  57     -10.452   0.726   9.509  1.00 10.00      A   
ATOM    558  C   ASP A  57     -12.641   0.626   5.520  1.00 10.00      A   
ATOM    559  O   ASP A  57     -13.569   0.195   4.830  1.00 10.00      A   
ATOM    560  N   THR A  58     -11.416   0.776   5.054  1.00 10.00      A   
ATOM    561  HN  THR A  58     -10.700   1.077   5.665  1.00 10.00      A   
ATOM    562  CA  THR A  58     -11.089   0.469   3.672  1.00 10.00      A   
ATOM    563  CB  THR A  58     -11.000   1.758   2.833  1.00 10.00      A   
ATOM    564  OG1 THR A  58     -12.166   2.558   3.079  1.00 10.00      A   
ATOM    565  HG1 THR A  58     -12.749   2.088   3.686  1.00 10.00      A   
ATOM    566  CG2 THR A  58     -10.939   1.429   1.353  1.00 10.00      A   
ATOM    567  C   THR A  58      -9.781  -0.311   3.579  1.00 10.00      A   
ATOM    568  O   THR A  58      -8.720   0.178   3.968  1.00 10.00      A   
ATOM    569  N   PHE A  59      -9.866  -1.528   3.066  1.00 10.00      A   
ATOM    570  HN  PHE A  59     -10.743  -1.867   2.770  1.00 10.00      A   
ATOM    571  CA  PHE A  59      -8.698  -2.379   2.930  1.00 10.00      A   
ATOM    572  CB  PHE A  59      -8.930  -3.705   3.657  1.00 10.00      A   
ATOM    573  CG  PHE A  59      -9.472  -3.556   5.052  1.00 10.00      A   
ATOM    574  CD1 PHE A  59      -8.679  -3.045   6.065  1.00 10.00      A   
ATOM    575  CD2 PHE A  59     -10.776  -3.928   5.349  1.00 10.00      A   
ATOM    576  CE1 PHE A  59      -9.171  -2.910   7.349  1.00 10.00      A   
ATOM    577  CE2 PHE A  59     -11.275  -3.795   6.631  1.00 10.00      A   
ATOM    578  CZ  PHE A  59     -10.472  -3.283   7.632  1.00 10.00      A   
ATOM    579  C   PHE A  59      -8.378  -2.648   1.463  1.00 10.00      A   
ATOM    580  O   PHE A  59      -9.249  -2.557   0.595  1.00 10.00      A   
ATOM    581  N   ARG A  60      -7.125  -2.971   1.194  1.00 10.00      A   
ATOM    582  HN  ARG A  60      -6.475  -3.014   1.935  1.00 10.00      A   
ATOM    583  CA  ARG A  60      -6.677  -3.270  -0.156  1.00 10.00      A   
ATOM    584  CB  ARG A  60      -5.548  -2.316  -0.566  1.00 10.00      A   
ATOM    585  CG  ARG A  60      -4.874  -2.664  -1.889  1.00 10.00      A   
ATOM    586  CD  ARG A  60      -3.808  -1.645  -2.260  1.00 10.00      A   
ATOM    587  NE  ARG A  60      -2.799  -1.502  -1.214  1.00 10.00      A   
ATOM    588  HE  ARG A  60      -3.120  -1.346  -0.290  1.00 10.00      A   
ATOM    589  CZ  ARG A  60      -1.488  -1.558  -1.421  1.00 10.00      A   
ATOM    590  NH1 ARG A  60      -1.004  -1.752  -2.640  1.00 10.00      A   
ATOM    591 HH11 ARG A  60      -1.624  -1.859  -3.415  1.00 10.00      A   
ATOM    592 HH12 ARG A  60      -0.011  -1.791  -2.789  1.00 10.00      A   
ATOM    593  NH2 ARG A  60      -0.662  -1.407  -0.400  1.00 10.00      A   
ATOM    594 HH21 ARG A  60      -1.033  -1.251   0.527  1.00 10.00      A   
ATOM    595 HH22 ARG A  60       0.330  -1.441  -0.534  1.00 10.00      A   
ATOM    596  C   ARG A  60      -6.201  -4.713  -0.217  1.00 10.00      A   
ATOM    597  O   ARG A  60      -5.275  -5.096   0.499  1.00 10.00      A   
ATOM    598  N   ARG A  61      -6.847  -5.517  -1.050  1.00 10.00      A   
ATOM    599  HN  ARG A  61      -7.573  -5.156  -1.602  1.00 10.00      A   
ATOM    600  CA  ARG A  61      -6.479  -6.921  -1.178  1.00 10.00      A   
ATOM    601  CB  ARG A  61      -7.702  -7.841  -1.043  1.00 10.00      A   
ATOM    602  CG  ARG A  61      -8.767  -7.646  -2.109  1.00 10.00      A   
ATOM    603  CD  ARG A  61      -9.718  -8.832  -2.169  1.00 10.00      A   
ATOM    604  NE  ARG A  61     -10.567  -8.775  -3.357  1.00 10.00      A   
ATOM    605  HE  ARG A  61     -10.617  -7.905  -3.834  1.00 10.00      A   
ATOM    606  CZ  ARG A  61     -11.274  -9.801  -3.831  1.00 10.00      A   
ATOM    607  NH1 ARG A  61     -11.240 -10.981  -3.225  1.00 10.00      A   
ATOM    608 HH11 ARG A  61     -11.773 -11.749  -3.592  1.00 10.00      A   
ATOM    609 HH12 ARG A  61     -10.691 -11.112  -2.395  1.00 10.00      A   
ATOM    610  NH2 ARG A  61     -12.014  -9.644  -4.922  1.00 10.00      A   
ATOM    611 HH21 ARG A  61     -12.546 -10.416  -5.288  1.00 10.00      A   
ATOM    612 HH22 ARG A  61     -12.048  -8.754  -5.385  1.00 10.00      A   
ATOM    613  C   ARG A  61      -5.742  -7.185  -2.484  1.00 10.00      A   
ATOM    614  O   ARG A  61      -6.208  -6.809  -3.563  1.00 10.00      A   
ATOM    615  N   TRP A  62      -4.584  -7.813  -2.382  1.00 10.00      A   
ATOM    616  HN  TRP A  62      -4.253  -8.067  -1.495  1.00 10.00      A   
ATOM    617  CA  TRP A  62      -3.783  -8.133  -3.552  1.00 10.00      A   
ATOM    618  CB  TRP A  62      -2.412  -7.461  -3.471  1.00 10.00      A   
ATOM    619  CG  TRP A  62      -2.322  -6.188  -4.253  1.00 10.00      A   
ATOM    620  CD1 TRP A  62      -3.327  -5.581  -4.951  1.00 10.00      A   
ATOM    621  CD2 TRP A  62      -1.163  -5.362  -4.417  1.00 10.00      A   
ATOM    622  NE1 TRP A  62      -2.864  -4.436  -5.548  1.00 10.00      A   
ATOM    623  HE1 TRP A  62      -3.397  -3.826  -6.112  1.00 10.00      A   
ATOM    624  CE2 TRP A  62      -1.539  -4.277  -5.232  1.00 10.00      A   
ATOM    625  CE3 TRP A  62       0.156  -5.432  -3.953  1.00 10.00      A   
ATOM    626  CZ2 TRP A  62      -0.646  -3.276  -5.597  1.00 10.00      A   
ATOM    627  CZ3 TRP A  62       1.041  -4.436  -4.317  1.00 10.00      A   
ATOM    628  CH2 TRP A  62       0.635  -3.371  -5.128  1.00 10.00      A   
ATOM    629  C   TRP A  62      -3.628  -9.637  -3.702  1.00 10.00      A   
ATOM    630  O   TRP A  62      -3.659 -10.372  -2.714  1.00 10.00      A   
ATOM    631  N   LEU A  63      -3.469 -10.089  -4.937  1.00 10.00      A   
ATOM    632  HN  LEU A  63      -3.450  -9.449  -5.683  1.00 10.00      A   
ATOM    633  CA  LEU A  63      -3.315 -11.508  -5.218  1.00 10.00      A   
ATOM    634  CB  LEU A  63      -3.923 -11.850  -6.580  1.00 10.00      A   
ATOM    635  CG  LEU A  63      -4.097 -13.337  -6.894  1.00 10.00      A   
ATOM    636  CD1 LEU A  63      -4.928 -14.021  -5.817  1.00 10.00      A   
ATOM    637  CD2 LEU A  63      -4.740 -13.517  -8.259  1.00 10.00      A   
ATOM    638  C   LEU A  63      -1.848 -11.917  -5.173  1.00 10.00      A   
ATOM    639  O   LEU A  63      -1.011 -11.341  -5.871  1.00 10.00      A   
ATOM    640  N   VAL A  64      -1.544 -12.908  -4.345  1.00 10.00      A   
ATOM    641  HN  VAL A  64      -2.260 -13.326  -3.816  1.00 10.00      A   
ATOM    642  CA  VAL A  64      -0.179 -13.398  -4.197  1.00 10.00      A   
ATOM    643  CB  VAL A  64       0.014 -14.154  -2.864  1.00 10.00      A   
ATOM    644  CG1 VAL A  64       1.467 -14.569  -2.683  1.00 10.00      A   
ATOM    645  CG2 VAL A  64      -0.452 -13.306  -1.691  1.00 10.00      A   
ATOM    646  C   VAL A  64       0.199 -14.323  -5.349  1.00 10.00      A   
ATOM    647  O   VAL A  64      -0.302 -15.449  -5.446  1.00 10.00      A   
ATOM    648  N   VAL A  65       1.080 -13.844  -6.217  1.00 10.00      A   
ATOM    649  HN  VAL A  65       1.445 -12.939  -6.079  1.00 10.00      A   
ATOM    650  CA  VAL A  65       1.537 -14.620  -7.361  1.00 10.00      A   
ATOM    651  CB  VAL A  65       0.896 -14.134  -8.684  1.00 10.00      A   
ATOM    652  CG1 VAL A  65      -0.587 -14.460  -8.721  1.00 10.00      A   
ATOM    653  CG2 VAL A  65       1.123 -12.642  -8.894  1.00 10.00      A   
ATOM    654  C   VAL A  65       3.056 -14.536  -7.480  1.00 10.00      A   
ATOM    655  O   VAL A  65       3.661 -13.533  -7.103  1.00 10.00      A   
ATOM    656  N   ASP A  66       3.672 -15.594  -7.989  1.00 10.00      A   
ATOM    657  HN  ASP A  66       3.146 -16.373  -8.261  1.00 10.00      A   
ATOM    658  CA  ASP A  66       5.119 -15.616  -8.161  1.00 10.00      A   
ATOM    659  CB  ASP A  66       5.592 -17.027  -8.521  1.00 10.00      A   
ATOM    660  CG  ASP A  66       7.076 -17.105  -8.823  1.00 10.00      A   
ATOM    661  OD1 ASP A  66       7.875 -16.478  -8.098  1.00 10.00      A   
ATOM    662  OD2 ASP A  66       7.454 -17.815  -9.781  1.00 10.00      A   
ATOM    663  C   ASP A  66       5.516 -14.623  -9.245  1.00 10.00      A   
ATOM    664  O   ASP A  66       6.325 -13.721  -9.019  1.00 10.00      A   
ATOM    665  N   GLU A  67       4.915 -14.776 -10.410  1.00 10.00      A   
ATOM    666  HN  GLU A  67       4.265 -15.504 -10.524  1.00 10.00      A   
ATOM    667  CA  GLU A  67       5.185 -13.884 -11.520  1.00 10.00      A   
ATOM    668  CB  GLU A  67       5.255 -14.668 -12.829  1.00 10.00      A   
ATOM    669  CG  GLU A  67       6.453 -14.314 -13.689  1.00 10.00      A   
ATOM    670  CD  GLU A  67       7.770 -14.639 -13.019  1.00 10.00      A   
ATOM    671  OE1 GLU A  67       8.206 -15.807 -13.092  1.00 10.00      A   
ATOM    672  OE2 GLU A  67       8.385 -13.724 -12.429  1.00 10.00      A   
ATOM    673  C   GLU A  67       4.098 -12.818 -11.594  1.00 10.00      A   
ATOM    674  O   GLU A  67       3.014 -13.061 -12.124  1.00 10.00      A   
ATOM    675  N   VAL A  68       4.385 -11.650 -11.036  1.00 10.00      A   
ATOM    676  HN  VAL A  68       5.265 -11.523 -10.631  1.00 10.00      A   
ATOM    677  CA  VAL A  68       3.433 -10.545 -11.028  1.00 10.00      A   
ATOM    678  CB  VAL A  68       3.772  -9.487  -9.943  1.00 10.00      A   
ATOM    679  CG1 VAL A  68       5.229  -9.055 -10.019  1.00 10.00      A   
ATOM    680  CG2 VAL A  68       2.843  -8.284 -10.035  1.00 10.00      A   
ATOM    681  C   VAL A  68       3.332  -9.897 -12.405  1.00 10.00      A   
ATOM    682  O   VAL A  68       4.326  -9.423 -12.956  1.00 10.00      A   
ATOM    683  N   THR A  69       2.130  -9.899 -12.963  1.00 10.00      A   
ATOM    684  HN  THR A  69       1.374 -10.300 -12.480  1.00 10.00      A   
ATOM    685  CA  THR A  69       1.897  -9.316 -14.274  1.00 10.00      A   
ATOM    686  CB  THR A  69       0.701  -9.986 -14.972  1.00 10.00      A   
ATOM    687  OG1 THR A  69       0.182 -11.025 -14.128  1.00 10.00      A   
ATOM    688  HG1 THR A  69      -0.273 -10.621 -13.368  1.00 10.00      A   
ATOM    689  CG2 THR A  69       1.130 -10.585 -16.299  1.00 10.00      A   
ATOM    690  C   THR A  69       1.631  -7.818 -14.157  1.00 10.00      A   
ATOM    691  O   THR A  69       2.224  -7.013 -14.876  1.00 10.00      A   
ATOM    692  N   GLN A  70       0.748  -7.451 -13.241  1.00 10.00      A   
ATOM    693  HN  GLN A  70       0.317  -8.142 -12.682  1.00 10.00      A   
ATOM    694  CA  GLN A  70       0.401  -6.055 -13.036  1.00 10.00      A   
ATOM    695  CB  GLN A  70      -0.962  -5.744 -13.661  1.00 10.00      A   
ATOM    696  CG  GLN A  70      -2.062  -6.710 -13.257  1.00 10.00      A   
ATOM    697  CD  GLN A  70      -2.811  -7.277 -14.444  1.00 10.00      A   
ATOM    698  OE1 GLN A  70      -3.014  -6.598 -15.452  1.00 10.00      A   
ATOM    699  NE2 GLN A  70      -3.206  -8.533 -14.342  1.00 10.00      A   
ATOM    700 HE21 GLN A  70      -2.990  -9.025 -13.510  1.00 10.00      A   
ATOM    701 HE22 GLN A  70      -3.703  -8.926 -15.089  1.00 10.00      A   
ATOM    702  C   GLN A  70       0.409  -5.697 -11.553  1.00 10.00      A   
ATOM    703  O   GLN A  70      -0.259  -6.343 -10.744  1.00 10.00      A   
ATOM    704  N   PRO A  71       1.165  -4.654 -11.179  1.00 10.00      A   
ATOM    705  CA  PRO A  71       1.269  -4.190  -9.790  1.00 10.00      A   
ATOM    706  CB  PRO A  71       2.505  -3.272  -9.802  1.00 10.00      A   
ATOM    707  CG  PRO A  71       3.102  -3.402 -11.167  1.00 10.00      A   
ATOM    708  CD  PRO A  71       1.993  -3.843 -12.076  1.00 10.00      A   
ATOM    709  C   PRO A  71       0.030  -3.396  -9.362  1.00 10.00      A   
ATOM    710  O   PRO A  71       0.095  -2.533  -8.484  1.00 10.00      A   
ATOM    711  N   THR A  72      -1.091  -3.689 -10.000  1.00 10.00      A   
ATOM    712  HN  THR A  72      -1.069  -4.368 -10.706  1.00 10.00      A   
ATOM    713  CA  THR A  72      -2.349  -3.029  -9.705  1.00 10.00      A   
ATOM    714  CB  THR A  72      -3.093  -2.698 -11.011  1.00 10.00      A   
ATOM    715  OG1 THR A  72      -2.962  -3.800 -11.922  1.00 10.00      A   
ATOM    716  HG1 THR A  72      -3.403  -3.581 -12.751  1.00 10.00      A   
ATOM    717  CG2 THR A  72      -2.510  -1.451 -11.652  1.00 10.00      A   
ATOM    718  C   THR A  72      -3.231  -3.925  -8.845  1.00 10.00      A   
ATOM    719  O   THR A  72      -3.927  -3.457  -7.943  1.00 10.00      A   
ATOM    720  N   LYS A  73      -3.186  -5.222  -9.122  1.00 10.00      A   
ATOM    721  HN  LYS A  73      -2.612  -5.533  -9.854  1.00 10.00      A   
ATOM    722  CA  LYS A  73      -3.985  -6.188  -8.380  1.00 10.00      A   
ATOM    723  CB  LYS A  73      -5.203  -6.606  -9.206  1.00 10.00      A   
ATOM    724  CG  LYS A  73      -6.397  -5.670  -9.099  1.00 10.00      A   
ATOM    725  CD  LYS A  73      -7.313  -5.814 -10.307  1.00 10.00      A   
ATOM    726  CE  LYS A  73      -8.772  -5.615  -9.932  1.00 10.00      A   
ATOM    727  NZ  LYS A  73      -9.360  -6.843  -9.338  1.00 10.00      A   
ATOM    728  HZ1 LYS A  73      -9.651  -7.500 -10.090  1.00 10.00      A   
ATOM    729  HZ2 LYS A  73     -10.194  -6.602  -8.763  1.00 10.00      A   
ATOM    730  HZ3 LYS A  73      -8.665  -7.318  -8.730  1.00 10.00      A   
ATOM    731  C   LYS A  73      -3.176  -7.424  -7.993  1.00 10.00      A   
ATOM    732  O   LYS A  73      -3.717  -8.371  -7.416  1.00 10.00      A   
ATOM    733  N   GLU A  74      -1.886  -7.417  -8.298  1.00 10.00      A   
ATOM    734  HN  GLU A  74      -1.496  -6.633  -8.739  1.00 10.00      A   
ATOM    735  CA  GLU A  74      -1.032  -8.556  -7.986  1.00 10.00      A   
ATOM    736  CB  GLU A  74      -0.621  -9.275  -9.268  1.00 10.00      A   
ATOM    737  CG  GLU A  74      -1.750 -10.027  -9.948  1.00 10.00      A   
ATOM    738  CD  GLU A  74      -1.694  -9.916 -11.455  1.00 10.00      A   
ATOM    739  OE1 GLU A  74      -0.587  -9.731 -12.002  1.00 10.00      A   
ATOM    740  OE2 GLU A  74      -2.760 -10.010 -12.098  1.00 10.00      A   
ATOM    741  C   GLU A  74       0.208  -8.142  -7.208  1.00 10.00      A   
ATOM    742  O   GLU A  74       0.687  -7.010  -7.328  1.00 10.00      A   
ATOM    743  N   ILE A  75       0.719  -9.070  -6.411  1.00 10.00      A   
ATOM    744  HN  ILE A  75       0.279  -9.951  -6.357  1.00 10.00      A   
ATOM    745  CA  ILE A  75       1.907  -8.836  -5.611  1.00 10.00      A   
ATOM    746  CB  ILE A  75       1.546  -8.568  -4.130  1.00 10.00      A   
ATOM    747  CG1 ILE A  75       2.789  -8.220  -3.303  1.00 10.00      A   
ATOM    748  CG2 ILE A  75       0.786  -9.739  -3.521  1.00 10.00      A   
ATOM    749  CD1 ILE A  75       2.473  -7.665  -1.932  1.00 10.00      A   
ATOM    750  C   ILE A  75       2.853 -10.032  -5.725  1.00 10.00      A   
ATOM    751  O   ILE A  75       2.405 -11.176  -5.817  1.00 10.00      A   
ATOM    752  N   THR A  76       4.154  -9.755  -5.752  1.00 10.00      A   
ATOM    753  HN  THR A  76       4.441  -8.820  -5.702  1.00 10.00      A   
ATOM    754  CA  THR A  76       5.171 -10.794  -5.864  1.00 10.00      A   
ATOM    755  CB  THR A  76       6.571 -10.160  -5.976  1.00 10.00      A   
ATOM    756  OG1 THR A  76       6.440  -8.819  -6.479  1.00 10.00      A   
ATOM    757  HG1 THR A  76       6.896  -8.747  -7.328  1.00 10.00      A   
ATOM    758  CG2 THR A  76       7.449 -10.961  -6.924  1.00 10.00      A   
ATOM    759  C   THR A  76       5.126 -11.757  -4.670  1.00 10.00      A   
ATOM    760  O   THR A  76       4.759 -11.366  -3.561  1.00 10.00      A   
ATOM    761  N   LEU A  77       5.505 -13.010  -4.917  1.00 10.00      A   
ATOM    762  HN  LEU A  77       5.777 -13.245  -5.829  1.00 10.00      A   
ATOM    763  CA  LEU A  77       5.510 -14.058  -3.897  1.00 10.00      A   
ATOM    764  CB  LEU A  77       6.162 -15.322  -4.459  1.00 10.00      A   
ATOM    765  CG  LEU A  77       6.329 -16.494  -3.490  1.00 10.00      A   
ATOM    766  CD1 LEU A  77       5.017 -17.246  -3.320  1.00 10.00      A   
ATOM    767  CD2 LEU A  77       7.426 -17.428  -3.975  1.00 10.00      A   
ATOM    768  C   LEU A  77       6.225 -13.631  -2.614  1.00 10.00      A   
ATOM    769  O   LEU A  77       5.599 -13.459  -1.569  1.00 10.00      A   
ATOM    770  N   GLU A  78       7.535 -13.451  -2.705  1.00 10.00      A   
ATOM    771  HN  GLU A  78       7.976 -13.589  -3.570  1.00 10.00      A   
ATOM    772  CA  GLU A  78       8.339 -13.057  -1.558  1.00 10.00      A   
ATOM    773  CB  GLU A  78       9.826 -13.089  -1.916  1.00 10.00      A   
ATOM    774  CG  GLU A  78      10.764 -12.802  -0.755  1.00 10.00      A   
ATOM    775  CD  GLU A  78      10.927 -13.958   0.217  1.00 10.00      A   
ATOM    776  OE1 GLU A  78      10.116 -14.905   0.179  1.00 10.00      A   
ATOM    777  OE2 GLU A  78      11.879 -13.919   1.029  1.00 10.00      A   
ATOM    778  C   GLU A  78       7.927 -11.679  -1.051  1.00 10.00      A   
ATOM    779  O   GLU A  78       8.013 -11.398   0.143  1.00 10.00      A   
ATOM    780  N   ALA A  79       7.455 -10.831  -1.960  1.00 10.00      A   
ATOM    781  HN  ALA A  79       7.396 -11.120  -2.894  1.00 10.00      A   
ATOM    782  CA  ALA A  79       7.016  -9.485  -1.599  1.00 10.00      A   
ATOM    783  CB  ALA A  79       6.705  -8.667  -2.842  1.00 10.00      A   
ATOM    784  C   ALA A  79       5.806  -9.544  -0.675  1.00 10.00      A   
ATOM    785  O   ALA A  79       5.694  -8.766   0.272  1.00 10.00      A   
ATOM    786  N   ALA A  80       4.903 -10.474  -0.958  1.00 10.00      A   
ATOM    787  HN  ALA A  80       5.042 -11.052  -1.742  1.00 10.00      A   
ATOM    788  CA  ALA A  80       3.707 -10.655  -0.146  1.00 10.00      A   
ATOM    789  CB  ALA A  80       2.658 -11.430  -0.926  1.00 10.00      A   
ATOM    790  C   ALA A  80       4.063 -11.404   1.129  1.00 10.00      A   
ATOM    791  O   ALA A  80       3.381 -11.294   2.150  1.00 10.00      A   
ATOM    792  N   ARG A  81       5.152 -12.158   1.059  1.00 10.00      A   
ATOM    793  HN  ARG A  81       5.656 -12.192   0.218  1.00 10.00      A   
ATOM    794  CA  ARG A  81       5.618 -12.933   2.191  1.00 10.00      A   
ATOM    795  CB  ARG A  81       6.455 -14.133   1.746  1.00 10.00      A   
ATOM    796  CG  ARG A  81       5.617 -15.364   1.439  1.00 10.00      A   
ATOM    797  CD  ARG A  81       6.471 -16.549   1.022  1.00 10.00      A   
ATOM    798  NE  ARG A  81       5.719 -17.805   1.098  1.00 10.00      A   
ATOM    799  HE  ARG A  81       4.748 -17.737   1.245  1.00 10.00      A   
ATOM    800  CZ  ARG A  81       6.265 -19.014   0.965  1.00 10.00      A   
ATOM    801  NH1 ARG A  81       7.568 -19.137   0.743  1.00 10.00      A   
ATOM    802 HH11 ARG A  81       8.147 -18.320   0.671  1.00 10.00      A   
ATOM    803 HH12 ARG A  81       7.982 -20.046   0.644  1.00 10.00      A   
ATOM    804  NH2 ARG A  81       5.510 -20.103   1.077  1.00 10.00      A   
ATOM    805 HH21 ARG A  81       5.922 -21.013   0.976  1.00 10.00      A   
ATOM    806 HH22 ARG A  81       4.526 -20.022   1.264  1.00 10.00      A   
ATOM    807  C   ARG A  81       6.370 -12.071   3.195  1.00 10.00      A   
ATOM    808  O   ARG A  81       6.718 -12.539   4.277  1.00 10.00      A   
ATOM    809  N   TYR A  82       6.589 -10.798   2.856  1.00 10.00      A   
ATOM    810  HN  TYR A  82       6.262 -10.475   1.989  1.00 10.00      A   
ATOM    811  CA  TYR A  82       7.293  -9.866   3.749  1.00 10.00      A   
ATOM    812  CB  TYR A  82       7.838  -8.663   2.984  1.00 10.00      A   
ATOM    813  CG  TYR A  82       8.972  -9.000   2.054  1.00 10.00      A   
ATOM    814  CD1 TYR A  82       9.955  -9.906   2.425  1.00 10.00      A   
ATOM    815  CD2 TYR A  82       9.054  -8.417   0.802  1.00 10.00      A   
ATOM    816  CE1 TYR A  82      10.981 -10.227   1.566  1.00 10.00      A   
ATOM    817  CE2 TYR A  82      10.081  -8.729  -0.061  1.00 10.00      A   
ATOM    818  CZ  TYR A  82      11.040  -9.633   0.326  1.00 10.00      A   
ATOM    819  OH  TYR A  82      12.053  -9.964  -0.539  1.00 10.00      A   
ATOM    820  HH  TYR A  82      12.123 -10.924  -0.590  1.00 10.00      A   
ATOM    821  C   TYR A  82       6.374  -9.392   4.864  1.00 10.00      A   
ATOM    822  O   TYR A  82       6.497  -8.278   5.369  1.00 10.00      A   
ATOM    823  N   GLU A  83       5.464 -10.265   5.234  1.00 10.00      A   
ATOM    824  HN  GLU A  83       5.462 -11.142   4.798  1.00 10.00      A   
ATOM    825  CA  GLU A  83       4.495 -10.006   6.276  1.00 10.00      A   
ATOM    826  CB  GLU A  83       3.150  -9.593   5.656  1.00 10.00      A   
ATOM    827  CG  GLU A  83       3.229  -8.498   4.599  1.00 10.00      A   
ATOM    828  CD  GLU A  83       3.409  -7.115   5.190  1.00 10.00      A   
ATOM    829  OE1 GLU A  83       2.794  -6.831   6.240  1.00 10.00      A   
ATOM    830  OE2 GLU A  83       4.152  -6.301   4.599  1.00 10.00      A   
ATOM    831  C   GLU A  83       4.307 -11.303   7.047  1.00 10.00      A   
ATOM    832  O   GLU A  83       4.361 -11.337   8.276  1.00 10.00      A   
ATOM    833  N   ASP A  84       4.121 -12.377   6.291  1.00 10.00      A   
ATOM    834  HN  ASP A  84       4.112 -12.275   5.317  1.00 10.00      A   
ATOM    835  CA  ASP A  84       3.925 -13.702   6.848  1.00 10.00      A   
ATOM    836  CB  ASP A  84       2.474 -13.854   7.311  1.00 10.00      A   
ATOM    837  CG  ASP A  84       2.305 -14.916   8.374  1.00 10.00      A   
ATOM    838  OD1 ASP A  84       2.393 -16.114   8.040  1.00 10.00      A   
ATOM    839  OD2 ASP A  84       2.074 -14.558   9.549  1.00 10.00      A   
ATOM    840  C   ASP A  84       4.240 -14.728   5.763  1.00 10.00      A   
ATOM    841  O   ASP A  84       4.170 -14.407   4.578  1.00 10.00      A   
ATOM    842  N   GLU A  85       4.585 -15.947   6.152  1.00 10.00      A   
ATOM    843  HN  GLU A  85       4.609 -16.160   7.111  1.00 10.00      A   
ATOM    844  CA  GLU A  85       4.921 -16.983   5.180  1.00 10.00      A   
ATOM    845  CB  GLU A  85       6.245 -17.672   5.524  1.00 10.00      A   
ATOM    846  CG  GLU A  85       7.471 -16.936   5.005  1.00 10.00      A   
ATOM    847  CD  GLU A  85       8.717 -17.799   4.977  1.00 10.00      A   
ATOM    848  OE1 GLU A  85       9.746 -17.384   5.546  1.00 10.00      A   
ATOM    849  OE2 GLU A  85       8.678 -18.891   4.377  1.00 10.00      A   
ATOM    850  C   GLU A  85       3.800 -18.005   4.996  1.00 10.00      A   
ATOM    851  O   GLU A  85       3.923 -18.930   4.189  1.00 10.00      A   
ATOM    852  N   SER A  86       2.709 -17.838   5.735  1.00 10.00      A   
ATOM    853  HN  SER A  86       2.663 -17.088   6.370  1.00 10.00      A   
ATOM    854  CA  SER A  86       1.580 -18.756   5.626  1.00 10.00      A   
ATOM    855  CB  SER A  86       0.607 -18.566   6.794  1.00 10.00      A   
ATOM    856  OG  SER A  86       0.304 -17.193   6.989  1.00 10.00      A   
ATOM    857  HG  SER A  86       1.054 -16.758   7.427  1.00 10.00      A   
ATOM    858  C   SER A  86       0.861 -18.576   4.292  1.00 10.00      A   
ATOM    859  O   SER A  86       0.192 -19.486   3.804  1.00 10.00      A   
ATOM    860  N   LEU A  87       1.021 -17.395   3.704  1.00 10.00      A   
ATOM    861  HN  LEU A  87       1.575 -16.722   4.143  1.00 10.00      A   
ATOM    862  CA  LEU A  87       0.399 -17.074   2.428  1.00 10.00      A   
ATOM    863  CB  LEU A  87       0.591 -15.588   2.118  1.00 10.00      A   
ATOM    864  CG  LEU A  87      -0.033 -14.616   3.120  1.00 10.00      A   
ATOM    865  CD1 LEU A  87       0.813 -13.359   3.245  1.00 10.00      A   
ATOM    866  CD2 LEU A  87      -1.458 -14.271   2.712  1.00 10.00      A   
ATOM    867  C   LEU A  87       0.986 -17.927   1.307  1.00 10.00      A   
ATOM    868  O   LEU A  87       2.206 -18.027   1.159  1.00 10.00      A   
ATOM    869  N   ASN A  88       0.115 -18.534   0.519  1.00 10.00      A   
ATOM    870  HN  ASN A  88      -0.850 -18.401   0.676  1.00 10.00      A   
ATOM    871  CA  ASN A  88       0.542 -19.388  -0.582  1.00 10.00      A   
ATOM    872  CB  ASN A  88       0.000 -20.815  -0.389  1.00 10.00      A   
ATOM    873  CG  ASN A  88      -1.373 -21.050  -0.999  1.00 10.00      A   
ATOM    874  OD1 ASN A  88      -1.504 -21.758  -1.996  1.00 10.00      A   
ATOM    875  ND2 ASN A  88      -2.406 -20.480  -0.403  1.00 10.00      A   
ATOM    876 HD21 ASN A  88      -2.240 -19.935   0.402  1.00 10.00      A   
ATOM    877 HD22 ASN A  88      -3.299 -20.617  -0.788  1.00 10.00      A   
ATOM    878  C   ASN A  88       0.117 -18.803  -1.932  1.00 10.00      A   
ATOM    879  O   ASN A  88      -0.499 -17.736  -1.989  1.00 10.00      A   
ATOM    880  N   LEU A  89       0.470 -19.491  -3.014  1.00 10.00      A   
ATOM    881  HN  LEU A  89       0.984 -20.319  -2.907  1.00 10.00      A   
ATOM    882  CA  LEU A  89       0.121 -19.046  -4.359  1.00 10.00      A   
ATOM    883  CB  LEU A  89       0.746 -19.975  -5.406  1.00 10.00      A   
ATOM    884  CG  LEU A  89       1.418 -19.297  -6.604  1.00 10.00      A   
ATOM    885  CD1 LEU A  89       0.400 -18.566  -7.468  1.00 10.00      A   
ATOM    886  CD2 LEU A  89       2.516 -18.350  -6.141  1.00 10.00      A   
ATOM    887  C   LEU A  89      -1.391 -19.019  -4.532  1.00 10.00      A   
ATOM    888  O   LEU A  89      -2.053 -20.053  -4.440  1.00 10.00      A   
ATOM    889  N   GLY A  90      -1.930 -17.837  -4.782  1.00 10.00      A   
ATOM    890  HN  GLY A  90      -1.349 -17.047  -4.856  1.00 10.00      A   
ATOM    891  CA  GLY A  90      -3.362 -17.701  -4.958  1.00 10.00      A   
ATOM    892  C   GLY A  90      -4.035 -17.120  -3.734  1.00 10.00      A   
ATOM    893  O   GLY A  90      -5.262 -17.008  -3.682  1.00 10.00      A   
ATOM    894  N   ASP A  91      -3.235 -16.764  -2.737  1.00 10.00      A   
ATOM    895  HN  ASP A  91      -2.267 -16.902  -2.825  1.00 10.00      A   
ATOM    896  CA  ASP A  91      -3.762 -16.181  -1.511  1.00 10.00      A   
ATOM    897  CB  ASP A  91      -2.836 -16.448  -0.321  1.00 10.00      A   
ATOM    898  CG  ASP A  91      -3.343 -17.554   0.584  1.00 10.00      A   
ATOM    899  OD1 ASP A  91      -4.577 -17.726   0.686  1.00 10.00      A   
ATOM    900  OD2 ASP A  91      -2.511 -18.257   1.196  1.00 10.00      A   
ATOM    901  C   ASP A  91      -3.979 -14.686  -1.678  1.00 10.00      A   
ATOM    902  O   ASP A  91      -3.534 -14.088  -2.663  1.00 10.00      A   
ATOM    903  N   TYR A  92      -4.662 -14.085  -0.720  1.00 10.00      A   
ATOM    904  HN  TYR A  92      -4.981 -14.613   0.045  1.00 10.00      A   
ATOM    905  CA  TYR A  92      -4.944 -12.660  -0.766  1.00 10.00      A   
ATOM    906  CB  TYR A  92      -6.456 -12.409  -0.811  1.00 10.00      A   
ATOM    907  CG  TYR A  92      -7.228 -13.393  -1.663  1.00 10.00      A   
ATOM    908  CD1 TYR A  92      -7.440 -13.165  -3.018  1.00 10.00      A   
ATOM    909  CD2 TYR A  92      -7.749 -14.556  -1.108  1.00 10.00      A   
ATOM    910  CE1 TYR A  92      -8.149 -14.068  -3.789  1.00 10.00      A   
ATOM    911  CE2 TYR A  92      -8.455 -15.462  -1.872  1.00 10.00      A   
ATOM    912  CZ  TYR A  92      -8.654 -15.214  -3.210  1.00 10.00      A   
ATOM    913  OH  TYR A  92      -9.360 -16.115  -3.975  1.00 10.00      A   
ATOM    914  HH  TYR A  92     -10.173 -16.361  -3.514  1.00 10.00      A   
ATOM    915  C   TYR A  92      -4.341 -11.957   0.444  1.00 10.00      A   
ATOM    916  O   TYR A  92      -4.548 -12.378   1.584  1.00 10.00      A   
ATOM    917  N   VAL A  93      -3.577 -10.904   0.194  1.00 10.00      A   
ATOM    918  HN  VAL A  93      -3.431 -10.627  -0.737  1.00 10.00      A   
ATOM    919  CA  VAL A  93      -2.961 -10.140   1.272  1.00 10.00      A   
ATOM    920  CB  VAL A  93      -1.559  -9.611   0.906  1.00 10.00      A   
ATOM    921  CG1 VAL A  93      -0.519 -10.703   1.082  1.00 10.00      A   
ATOM    922  CG2 VAL A  93      -1.529  -9.075  -0.514  1.00 10.00      A   
ATOM    923  C   VAL A  93      -3.866  -8.989   1.691  1.00 10.00      A   
ATOM    924  O   VAL A  93      -4.795  -8.626   0.963  1.00 10.00      A   
ATOM    925  N   GLU A  94      -3.596  -8.414   2.855  1.00 10.00      A   
ATOM    926  HN  GLU A  94      -2.827  -8.721   3.377  1.00 10.00      A   
ATOM    927  CA  GLU A  94      -4.413  -7.328   3.368  1.00 10.00      A   
ATOM    928  CB  GLU A  94      -5.169  -7.787   4.612  1.00 10.00      A   
ATOM    929  CG  GLU A  94      -6.431  -6.997   4.905  1.00 10.00      A   
ATOM    930  CD  GLU A  94      -7.205  -7.569   6.072  1.00 10.00      A   
ATOM    931  OE1 GLU A  94      -6.943  -7.155   7.220  1.00 10.00      A   
ATOM    932  OE2 GLU A  94      -8.072  -8.441   5.847  1.00 10.00      A   
ATOM    933  C   GLU A  94      -3.585  -6.085   3.684  1.00 10.00      A   
ATOM    934  O   GLU A  94      -2.493  -6.172   4.253  1.00 10.00      A   
ATOM    935  N   ASP A  95      -4.120  -4.934   3.299  1.00 10.00      A   
ATOM    936  HN  ASP A  95      -4.981  -4.949   2.831  1.00 10.00      A   
ATOM    937  CA  ASP A  95      -3.478  -3.644   3.534  1.00 10.00      A   
ATOM    938  CB  ASP A  95      -2.753  -3.179   2.268  1.00 10.00      A   
ATOM    939  CG  ASP A  95      -2.241  -1.754   2.358  1.00 10.00      A   
ATOM    940  OD1 ASP A  95      -1.481  -1.450   3.294  1.00 10.00      A   
ATOM    941  OD2 ASP A  95      -2.584  -0.940   1.473  1.00 10.00      A   
ATOM    942  C   ASP A  95      -4.540  -2.625   3.929  1.00 10.00      A   
ATOM    943  O   ASP A  95      -5.678  -2.716   3.473  1.00 10.00      A   
ATOM    944  N   GLN A  96      -4.183  -1.673   4.775  1.00 10.00      A   
ATOM    945  HN  GLN A  96      -3.255  -1.635   5.096  1.00 10.00      A   
ATOM    946  CA  GLN A  96      -5.133  -0.662   5.216  1.00 10.00      A   
ATOM    947  CB  GLN A  96      -5.058  -0.478   6.732  1.00 10.00      A   
ATOM    948  CG  GLN A  96      -6.409  -0.287   7.398  1.00 10.00      A   
ATOM    949  CD  GLN A  96      -6.288   0.092   8.860  1.00 10.00      A   
ATOM    950  OE1 GLN A  96      -5.296  -0.228   9.519  1.00 10.00      A   
ATOM    951  NE2 GLN A  96      -7.305   0.756   9.384  1.00 10.00      A   
ATOM    952 HE21 GLN A  96      -8.075   0.961   8.805  1.00 10.00      A   
ATOM    953 HE22 GLN A  96      -7.247   1.023  10.326  1.00 10.00      A   
ATOM    954  C   GLN A  96      -4.874   0.664   4.514  1.00 10.00      A   
ATOM    955  O   GLN A  96      -3.819   1.274   4.696  1.00 10.00      A   
ATOM    956  N   ILE A  97      -5.836   1.108   3.719  1.00 10.00      A   
ATOM    957  HN  ILE A  97      -6.666   0.589   3.631  1.00 10.00      A   
ATOM    958  CA  ILE A  97      -5.697   2.364   2.996  1.00 10.00      A   
ATOM    959  CB  ILE A  97      -5.989   2.221   1.484  1.00 10.00      A   
ATOM    960  CG1 ILE A  97      -7.304   1.474   1.244  1.00 10.00      A   
ATOM    961  CG2 ILE A  97      -4.834   1.523   0.781  1.00 10.00      A   
ATOM    962  CD1 ILE A  97      -7.684   1.350  -0.218  1.00 10.00      A   
ATOM    963  C   ILE A  97      -6.576   3.453   3.603  1.00 10.00      A   
ATOM    964  O   ILE A  97      -7.426   3.177   4.450  1.00 10.00      A   
ATOM    965  N   GLU A  98      -6.359   4.685   3.162  1.00 10.00      A   
ATOM    966  HN  GLU A  98      -5.672   4.826   2.479  1.00 10.00      A   
ATOM    967  CA  GLU A  98      -7.101   5.837   3.656  1.00 10.00      A   
ATOM    968  CB  GLU A  98      -6.487   7.122   3.108  1.00 10.00      A   
ATOM    969  CG  GLU A  98      -6.746   8.353   3.959  1.00 10.00      A   
ATOM    970  CD  GLU A  98      -5.848   9.507   3.577  1.00 10.00      A   
ATOM    971  OE1 GLU A  98      -6.340  10.460   2.933  1.00 10.00      A   
ATOM    972  OE2 GLU A  98      -4.649   9.464   3.916  1.00 10.00      A   
ATOM    973  C   GLU A  98      -8.577   5.762   3.281  1.00 10.00      A   
ATOM    974  O   GLU A  98      -8.935   5.732   2.101  1.00 10.00      A   
ATOM    975  N   SER A  99      -9.428   5.735   4.295  1.00 10.00      A   
ATOM    976  HN  SER A  99      -9.079   5.758   5.210  1.00 10.00      A   
ATOM    977  CA  SER A  99     -10.868   5.667   4.092  1.00 10.00      A   
ATOM    978  CB  SER A  99     -11.508   4.890   5.242  1.00 10.00      A   
ATOM    979  OG  SER A  99     -10.773   5.078   6.442  1.00 10.00      A   
ATOM    980  HG  SER A  99     -10.111   4.380   6.519  1.00 10.00      A   
ATOM    981  C   SER A  99     -11.471   7.067   4.013  1.00 10.00      A   
ATOM    982  O   SER A  99     -10.985   7.999   4.661  1.00 10.00      A   
ATOM    983  N   VAL A 100     -12.519   7.216   3.218  1.00 10.00      A   
ATOM    984  HN  VAL A 100     -12.861   6.440   2.720  1.00 10.00      A   
ATOM    985  CA  VAL A 100     -13.187   8.501   3.071  1.00 10.00      A   
ATOM    986  CB  VAL A 100     -13.674   8.724   1.618  1.00 10.00      A   
ATOM    987  CG1 VAL A 100     -14.764   7.734   1.238  1.00 10.00      A   
ATOM    988  CG2 VAL A 100     -14.131  10.159   1.403  1.00 10.00      A   
ATOM    989  C   VAL A 100     -14.357   8.601   4.050  1.00 10.00      A   
ATOM    990  O   VAL A 100     -14.980   7.595   4.386  1.00 10.00      A   
ATOM    991  N   THR A 101     -14.632   9.801   4.534  1.00 10.00      A   
ATOM    992  HN  THR A 101     -14.088  10.571   4.259  1.00 10.00      A   
ATOM    993  CA  THR A 101     -15.727  10.007   5.467  1.00 10.00      A   
ATOM    994  CB  THR A 101     -15.540  11.325   6.240  1.00 10.00      A   
ATOM    995  OG1 THR A 101     -14.142  11.639   6.305  1.00 10.00      A   
ATOM    996  HG1 THR A 101     -13.662  10.882   6.666  1.00 10.00      A   
ATOM    997  CG2 THR A 101     -16.090  11.193   7.652  1.00 10.00      A   
ATOM    998  C   THR A 101     -17.059  10.048   4.721  1.00 10.00      A   
ATOM    999  O   THR A 101     -17.181  10.723   3.699  1.00 10.00      A   
ATOM   1000  N   PHE A 102     -18.051   9.325   5.235  1.00 10.00      A   
ATOM   1001  HN  PHE A 102     -17.884   8.796   6.050  1.00 10.00      A   
ATOM   1002  CA  PHE A 102     -19.377   9.278   4.620  1.00 10.00      A   
ATOM   1003  CB  PHE A 102     -20.284   8.316   5.398  1.00 10.00      A   
ATOM   1004  CG  PHE A 102     -21.704   8.258   4.906  1.00 10.00      A   
ATOM   1005  CD1 PHE A 102     -21.996   7.803   3.629  1.00 10.00      A   
ATOM   1006  CD2 PHE A 102     -22.748   8.652   5.726  1.00 10.00      A   
ATOM   1007  CE1 PHE A 102     -23.304   7.747   3.180  1.00 10.00      A   
ATOM   1008  CE2 PHE A 102     -24.056   8.599   5.284  1.00 10.00      A   
ATOM   1009  CZ  PHE A 102     -24.333   8.145   4.011  1.00 10.00      A   
ATOM   1010  C   PHE A 102     -20.001  10.670   4.561  1.00 10.00      A   
ATOM   1011  O   PHE A 102     -20.825  10.962   3.699  1.00 10.00      A   
ATOM   1012  N   ASP A 103     -19.578  11.529   5.475  1.00 10.00      A   
ATOM   1013  HN  ASP A 103     -18.906  11.231   6.125  1.00 10.00      A   
ATOM   1014  CA  ASP A 103     -20.081  12.898   5.552  1.00 10.00      A   
ATOM   1015  CB  ASP A 103     -19.559  13.567   6.828  1.00 10.00      A   
ATOM   1016  CG  ASP A 103     -19.884  15.046   6.911  1.00 10.00      A   
ATOM   1017  OD1 ASP A 103     -21.043  15.388   7.222  1.00 10.00      A   
ATOM   1018  OD2 ASP A 103     -18.970  15.872   6.691  1.00 10.00      A   
ATOM   1019  C   ASP A 103     -19.688  13.722   4.321  1.00 10.00      A   
ATOM   1020  O   ASP A 103     -20.377  14.677   3.955  1.00 10.00      A   
ATOM   1021  N   ARG A 104     -18.594  13.334   3.672  1.00 10.00      A   
ATOM   1022  HN  ARG A 104     -18.106  12.541   3.985  1.00 10.00      A   
ATOM   1023  CA  ARG A 104     -18.110  14.052   2.499  1.00 10.00      A   
ATOM   1024  CB  ARG A 104     -16.687  13.612   2.142  1.00 10.00      A   
ATOM   1025  CG  ARG A 104     -15.885  14.672   1.404  1.00 10.00      A   
ATOM   1026  CD  ARG A 104     -14.678  14.076   0.695  1.00 10.00      A   
ATOM   1027  NE  ARG A 104     -15.040  13.413  -0.561  1.00 10.00      A   
ATOM   1028  HE  ARG A 104     -15.268  12.453  -0.518  1.00 10.00      A   
ATOM   1029  CZ  ARG A 104     -15.065  14.022  -1.749  1.00 10.00      A   
ATOM   1030  NH1 ARG A 104     -14.753  15.308  -1.849  1.00 10.00      A   
ATOM   1031 HH11 ARG A 104     -14.505  15.833  -1.032  1.00 10.00      A   
ATOM   1032 HH12 ARG A 104     -14.767  15.764  -2.742  1.00 10.00      A   
ATOM   1033  NH2 ARG A 104     -15.418  13.344  -2.832  1.00 10.00      A   
ATOM   1034 HH21 ARG A 104     -15.440  13.794  -3.729  1.00 10.00      A   
ATOM   1035 HH22 ARG A 104     -15.674  12.375  -2.761  1.00 10.00      A   
ATOM   1036  C   ARG A 104     -19.034  13.858   1.303  1.00 10.00      A   
ATOM   1037  O   ARG A 104     -19.079  14.694   0.403  1.00 10.00      A   
ATOM   1038  N   ILE A 105     -19.770  12.756   1.298  1.00 10.00      A   
ATOM   1039  HN  ILE A 105     -19.712  12.134   2.054  1.00 10.00      A   
ATOM   1040  CA  ILE A 105     -20.686  12.468   0.204  1.00 10.00      A   
ATOM   1041  CB  ILE A 105     -20.459  11.068  -0.409  1.00 10.00      A   
ATOM   1042  CG1 ILE A 105     -20.579   9.979   0.660  1.00 10.00      A   
ATOM   1043  CG2 ILE A 105     -19.104  11.003  -1.097  1.00 10.00      A   
ATOM   1044  CD1 ILE A 105     -20.636   8.574   0.100  1.00 10.00      A   
ATOM   1045  C   ILE A 105     -22.134  12.606   0.654  1.00 10.00      A   
ATOM   1046  O   ILE A 105     -22.412  12.833   1.832  1.00 10.00      A   
ATOM   1047  N   THR A 106     -23.047  12.472  -0.289  1.00 10.00      A   
ATOM   1048  HN  THR A 106     -22.761  12.292  -1.209  1.00 10.00      A   
ATOM   1049  CA  THR A 106     -24.465  12.589  -0.004  1.00 10.00      A   
ATOM   1050  CB  THR A 106     -25.142  13.504  -1.036  1.00 10.00      A   
ATOM   1051  OG1 THR A 106     -24.369  13.496  -2.246  1.00 10.00      A   
ATOM   1052  HG1 THR A 106     -24.447  12.631  -2.674  1.00 10.00      A   
ATOM   1053  CG2 THR A 106     -25.225  14.928  -0.507  1.00 10.00      A   
ATOM   1054  C   THR A 106     -25.142  11.224  -0.016  1.00 10.00      A   
ATOM   1055  O   THR A 106     -24.736  10.327  -0.760  1.00 10.00      A   
ATOM   1056  N   THR A 107     -26.172  11.075   0.806  1.00 10.00      A   
ATOM   1057  HN  THR A 107     -26.441  11.827   1.380  1.00 10.00      A   
ATOM   1058  CA  THR A 107     -26.918   9.830   0.898  1.00 10.00      A   
ATOM   1059  CB  THR A 107     -27.988   9.917   2.001  1.00 10.00      A   
ATOM   1060  OG1 THR A 107     -27.617  10.938   2.939  1.00 10.00      A   
ATOM   1061  HG1 THR A 107     -28.151  11.726   2.782  1.00 10.00      A   
ATOM   1062  CG2 THR A 107     -28.116   8.588   2.733  1.00 10.00      A   
ATOM   1063  C   THR A 107     -27.594   9.493  -0.431  1.00 10.00      A   
ATOM   1064  O   THR A 107     -27.764   8.323  -0.769  1.00 10.00      A   
ATOM   1065  N   GLN A 108     -27.961  10.527  -1.191  1.00 10.00      A   
ATOM   1066  HN  GLN A 108     -27.800  11.440  -0.864  1.00 10.00      A   
ATOM   1067  CA  GLN A 108     -28.609  10.338  -2.489  1.00 10.00      A   
ATOM   1068  CB  GLN A 108     -28.921  11.686  -3.138  1.00 10.00      A   
ATOM   1069  CG  GLN A 108     -29.333  12.779  -2.168  1.00 10.00      A   
ATOM   1070  CD  GLN A 108     -28.649  14.096  -2.476  1.00 10.00      A   
ATOM   1071  OE1 GLN A 108     -27.539  14.120  -3.007  1.00 10.00      A   
ATOM   1072  NE2 GLN A 108     -29.299  15.196  -2.146  1.00 10.00      A   
ATOM   1073 HE21 GLN A 108     -30.182  15.109  -1.726  1.00 10.00      A   
ATOM   1074 HE22 GLN A 108     -28.870  16.059  -2.334  1.00 10.00      A   
ATOM   1075  C   GLN A 108     -27.708   9.537  -3.426  1.00 10.00      A   
ATOM   1076  O   GLN A 108     -28.179   8.718  -4.212  1.00 10.00      A   
ATOM   1077  N   THR A 109     -26.409   9.779  -3.324  1.00 10.00      A   
ATOM   1078  HN  THR A 109     -26.097  10.443  -2.672  1.00 10.00      A   
ATOM   1079  CA  THR A 109     -25.428   9.099  -4.153  1.00 10.00      A   
ATOM   1080  CB  THR A 109     -24.061   9.795  -4.034  1.00 10.00      A   
ATOM   1081  OG1 THR A 109     -24.274  11.185  -3.736  1.00 10.00      A   
ATOM   1082  HG1 THR A 109     -24.130  11.708  -4.538  1.00 10.00      A   
ATOM   1083  CG2 THR A 109     -23.292   9.679  -5.340  1.00 10.00      A   
ATOM   1084  C   THR A 109     -25.297   7.630  -3.748  1.00 10.00      A   
ATOM   1085  O   THR A 109     -25.004   6.766  -4.577  1.00 10.00      A   
ATOM   1086  N   ALA A 110     -25.529   7.354  -2.472  1.00 10.00      A   
ATOM   1087  HN  ALA A 110     -25.773   8.082  -1.861  1.00 10.00      A   
ATOM   1088  CA  ALA A 110     -25.447   5.997  -1.960  1.00 10.00      A   
ATOM   1089  CB  ALA A 110     -25.237   6.016  -0.455  1.00 10.00      A   
ATOM   1090  C   ALA A 110     -26.721   5.242  -2.305  1.00 10.00      A   
ATOM   1091  O   ALA A 110     -26.702   4.037  -2.546  1.00 10.00      A   
ATOM   1092  N   LYS A 111     -27.829   5.975  -2.338  1.00 10.00      A   
ATOM   1093  HN  LYS A 111     -27.769   6.933  -2.122  1.00 10.00      A   
ATOM   1094  CA  LYS A 111     -29.131   5.405  -2.660  1.00 10.00      A   
ATOM   1095  CB  LYS A 111     -30.223   6.464  -2.470  1.00 10.00      A   
ATOM   1096  CG  LYS A 111     -31.648   5.941  -2.561  1.00 10.00      A   
ATOM   1097  CD  LYS A 111     -32.645   7.020  -2.171  1.00 10.00      A   
ATOM   1098  CE  LYS A 111     -34.078   6.595  -2.446  1.00 10.00      A   
ATOM   1099  NZ  LYS A 111     -35.044   7.637  -2.018  1.00 10.00      A   
ATOM   1100  HZ1 LYS A 111     -35.995   7.413  -2.374  1.00 10.00      A   
ATOM   1101  HZ2 LYS A 111     -34.760   8.569  -2.386  1.00 10.00      A   
ATOM   1102  HZ3 LYS A 111     -35.080   7.684  -0.982  1.00 10.00      A   
ATOM   1103  C   LYS A 111     -29.152   4.870  -4.090  1.00 10.00      A   
ATOM   1104  O   LYS A 111     -29.912   3.955  -4.411  1.00 10.00      A   
ATOM   1105  N   GLN A 112     -28.300   5.443  -4.938  1.00 10.00      A   
ATOM   1106  HN  GLN A 112     -27.721   6.163  -4.611  1.00 10.00      A   
ATOM   1107  CA  GLN A 112     -28.204   5.034  -6.334  1.00 10.00      A   
ATOM   1108  CB  GLN A 112     -27.131   5.849  -7.064  1.00 10.00      A   
ATOM   1109  CG  GLN A 112     -27.362   7.351  -7.044  1.00 10.00      A   
ATOM   1110  CD  GLN A 112     -28.561   7.774  -7.870  1.00 10.00      A   
ATOM   1111  OE1 GLN A 112     -28.860   7.181  -8.910  1.00 10.00      A   
ATOM   1112  NE2 GLN A 112     -29.259   8.801  -7.410  1.00 10.00      A   
ATOM   1113 HE21 GLN A 112     -28.968   9.222  -6.573  1.00 10.00      A   
ATOM   1114 HE22 GLN A 112     -30.039   9.104  -7.928  1.00 10.00      A   
ATOM   1115  C   GLN A 112     -27.885   3.547  -6.441  1.00 10.00      A   
ATOM   1116  O   GLN A 112     -28.582   2.801  -7.129  1.00 10.00      A   
ATOM   1117  N   VAL A 113     -26.848   3.116  -5.729  1.00 10.00      A   
ATOM   1118  HN  VAL A 113     -26.348   3.754  -5.178  1.00 10.00      A   
ATOM   1119  CA  VAL A 113     -26.440   1.717  -5.749  1.00 10.00      A   
ATOM   1120  CB  VAL A 113     -25.030   1.506  -5.150  1.00 10.00      A   
ATOM   1121  CG1 VAL A 113     -25.039   1.617  -3.632  1.00 10.00      A   
ATOM   1122  CG2 VAL A 113     -24.450   0.173  -5.599  1.00 10.00      A   
ATOM   1123  C   VAL A 113     -27.469   0.833  -5.042  1.00 10.00      A   
ATOM   1124  O   VAL A 113     -27.608  -0.350  -5.357  1.00 10.00      A   
ATOM   1125  N   ILE A 114     -28.196   1.418  -4.094  1.00 10.00      A   
ATOM   1126  HN  ILE A 114     -28.034   2.363  -3.882  1.00 10.00      A   
ATOM   1127  CA  ILE A 114     -29.220   0.690  -3.361  1.00 10.00      A   
ATOM   1128  CB  ILE A 114     -29.811   1.542  -2.215  1.00 10.00      A   
ATOM   1129  CG1 ILE A 114     -28.742   1.801  -1.147  1.00 10.00      A   
ATOM   1130  CG2 ILE A 114     -31.031   0.867  -1.599  1.00 10.00      A   
ATOM   1131  CD1 ILE A 114     -29.187   2.740  -0.045  1.00 10.00      A   
ATOM   1132  C   ILE A 114     -30.326   0.244  -4.313  1.00 10.00      A   
ATOM   1133  O   ILE A 114     -30.750  -0.916  -4.288  1.00 10.00      A   
ATOM   1134  N   VAL A 115     -30.763   1.161  -5.170  1.00 10.00      A   
ATOM   1135  HN  VAL A 115     -30.369   2.062  -5.149  1.00 10.00      A   
ATOM   1136  CA  VAL A 115     -31.810   0.868  -6.140  1.00 10.00      A   
ATOM   1137  CB  VAL A 115     -32.278   2.146  -6.874  1.00 10.00      A   
ATOM   1138  CG1 VAL A 115     -33.404   1.830  -7.848  1.00 10.00      A   
ATOM   1139  CG2 VAL A 115     -32.725   3.202  -5.873  1.00 10.00      A   
ATOM   1140  C   VAL A 115     -31.311  -0.151  -7.160  1.00 10.00      A   
ATOM   1141  O   VAL A 115     -32.027  -1.089  -7.520  1.00 10.00      A   
ATOM   1142  N   GLN A 116     -30.064   0.021  -7.594  1.00 10.00      A   
ATOM   1143  HN  GLN A 116     -29.541   0.780  -7.250  1.00 10.00      A   
ATOM   1144  CA  GLN A 116     -29.453  -0.880  -8.569  1.00 10.00      A   
ATOM   1145  CB  GLN A 116     -28.044  -0.408  -8.941  1.00 10.00      A   
ATOM   1146  CG  GLN A 116     -28.008   0.898  -9.717  1.00 10.00      A   
ATOM   1147  CD  GLN A 116     -26.606   1.278 -10.144  1.00 10.00      A   
ATOM   1148  OE1 GLN A 116     -25.892   1.978  -9.426  1.00 10.00      A   
ATOM   1149  NE2 GLN A 116     -26.202   0.823 -11.322  1.00 10.00      A   
ATOM   1150 HE21 GLN A 116     -26.826   0.275 -11.845  1.00 10.00      A   
ATOM   1151 HE22 GLN A 116     -25.295   1.046 -11.618  1.00 10.00      A   
ATOM   1152  C   GLN A 116     -29.393  -2.308  -8.035  1.00 10.00      A   
ATOM   1153  O   GLN A 116     -29.532  -3.273  -8.789  1.00 10.00      A   
ATOM   1154  N   LYS A 117     -29.189  -2.437  -6.730  1.00 10.00      A   
ATOM   1155  HN  LYS A 117     -29.078  -1.630  -6.179  1.00 10.00      A   
ATOM   1156  CA  LYS A 117     -29.114  -3.747  -6.097  1.00 10.00      A   
ATOM   1157  CB  LYS A 117     -28.572  -3.639  -4.672  1.00 10.00      A   
ATOM   1158  CG  LYS A 117     -27.626  -4.765  -4.286  1.00 10.00      A   
ATOM   1159  CD  LYS A 117     -26.381  -4.757  -5.159  1.00 10.00      A   
ATOM   1160  CE  LYS A 117     -25.408  -5.853  -4.757  1.00 10.00      A   
ATOM   1161  NZ  LYS A 117     -24.163  -5.819  -5.571  1.00 10.00      A   
ATOM   1162  HZ1 LYS A 117     -23.766  -4.858  -5.582  1.00 10.00      A   
ATOM   1163  HZ2 LYS A 117     -24.366  -6.107  -6.550  1.00 10.00      A   
ATOM   1164  HZ3 LYS A 117     -23.454  -6.470  -5.170  1.00 10.00      A   
ATOM   1165  C   LYS A 117     -30.478  -4.427  -6.097  1.00 10.00      A   
ATOM   1166  O   LYS A 117     -30.584  -5.626  -6.365  1.00 10.00      A   
ATOM   1167  N   VAL A 118     -31.522  -3.655  -5.802  1.00 10.00      A   
ATOM   1168  HN  VAL A 118     -31.373  -2.709  -5.594  1.00 10.00      A   
ATOM   1169  CA  VAL A 118     -32.884  -4.185  -5.786  1.00 10.00      A   
ATOM   1170  CB  VAL A 118     -33.893  -3.173  -5.197  1.00 10.00      A   
ATOM   1171  CG1 VAL A 118     -35.286  -3.780  -5.117  1.00 10.00      A   
ATOM   1172  CG2 VAL A 118     -33.443  -2.713  -3.821  1.00 10.00      A   
ATOM   1173  C   VAL A 118     -33.305  -4.562  -7.204  1.00 10.00      A   
ATOM   1174  O   VAL A 118     -33.975  -5.574  -7.423  1.00 10.00      A   
ATOM   1175  N   ARG A 119     -32.888  -3.743  -8.166  1.00 10.00      A   
ATOM   1176  HN  ARG A 119     -32.370  -2.944  -7.920  1.00 10.00      A   
ATOM   1177  CA  ARG A 119     -33.194  -3.984  -9.569  1.00 10.00      A   
ATOM   1178  CB  ARG A 119     -32.622  -2.856 -10.432  1.00 10.00      A   
ATOM   1179  CG  ARG A 119     -33.655  -2.112 -11.263  1.00 10.00      A   
ATOM   1180  CD  ARG A 119     -34.133  -2.950 -12.439  1.00 10.00      A   
ATOM   1181  NE  ARG A 119     -34.773  -2.136 -13.472  1.00 10.00      A   
ATOM   1182  HE  ARG A 119     -34.840  -1.170 -13.301  1.00 10.00      A   
ATOM   1183  CZ  ARG A 119     -35.254  -2.619 -14.618  1.00 10.00      A   
ATOM   1184  NH1 ARG A 119     -35.179  -3.919 -14.876  1.00 10.00      A   
ATOM   1185 HH11 ARG A 119     -35.541  -4.284 -15.736  1.00 10.00      A   
ATOM   1186 HH12 ARG A 119     -34.759  -4.542 -14.212  1.00 10.00      A   
ATOM   1187  NH2 ARG A 119     -35.822  -1.800 -15.502  1.00 10.00      A   
ATOM   1188 HH21 ARG A 119     -36.188  -2.160 -16.365  1.00 10.00      A   
ATOM   1189 HH22 ARG A 119     -35.884  -0.815 -15.311  1.00 10.00      A   
ATOM   1190  C   ARG A 119     -32.618  -5.327 -10.011  1.00 10.00      A   
ATOM   1191  O   ARG A 119     -33.192  -6.012 -10.859  1.00 10.00      A   
ATOM   1192  N   GLU A 120     -31.489  -5.702  -9.417  1.00 10.00      A   
ATOM   1193  HN  GLU A 120     -31.082  -5.112  -8.747  1.00 10.00      A   
ATOM   1194  CA  GLU A 120     -30.841  -6.963  -9.734  1.00 10.00      A   
ATOM   1195  CB  GLU A 120     -29.384  -6.944  -9.271  1.00 10.00      A   
ATOM   1196  CG  GLU A 120     -28.477  -7.893 -10.039  1.00 10.00      A   
ATOM   1197  CD  GLU A 120     -27.024  -7.764  -9.633  1.00 10.00      A   
ATOM   1198  OE1 GLU A 120     -26.539  -8.622  -8.867  1.00 10.00      A   
ATOM   1199  OE2 GLU A 120     -26.359  -6.801 -10.075  1.00 10.00      A   
ATOM   1200  C   GLU A 120     -31.590  -8.122  -9.088  1.00 10.00      A   
ATOM   1201  O   GLU A 120     -31.826  -9.148  -9.724  1.00 10.00      A   
ATOM   1202  N   ALA A 121     -31.992  -7.939  -7.833  1.00 10.00      A   
ATOM   1203  HN  ALA A 121     -31.790  -7.089  -7.385  1.00 10.00      A   
ATOM   1204  CA  ALA A 121     -32.721  -8.973  -7.100  1.00 10.00      A   
ATOM   1205  CB  ALA A 121     -32.867  -8.595  -5.638  1.00 10.00      A   
ATOM   1206  C   ALA A 121     -34.092  -9.227  -7.714  1.00 10.00      A   
ATOM   1207  O   ALA A 121     -34.693 -10.282  -7.510  1.00 10.00      A   
ATOM   1208  N   GLU A 122     -34.583  -8.250  -8.460  1.00 10.00      A   
ATOM   1209  HN  GLU A 122     -34.065  -7.421  -8.559  1.00 10.00      A   
ATOM   1210  CA  GLU A 122     -35.875  -8.362  -9.118  1.00 10.00      A   
ATOM   1211  CB  GLU A 122     -36.269  -7.007  -9.707  1.00 10.00      A   
ATOM   1212  CG  GLU A 122     -37.607  -6.998 -10.423  1.00 10.00      A   
ATOM   1213  CD  GLU A 122     -37.916  -5.656 -11.045  1.00 10.00      A   
ATOM   1214  OE1 GLU A 122     -37.213  -5.264 -12.000  1.00 10.00      A   
ATOM   1215  OE2 GLU A 122     -38.861  -4.987 -10.583  1.00 10.00      A   
ATOM   1216  C   GLU A 122     -35.813  -9.425 -10.215  1.00 10.00      A   
ATOM   1217  O   GLU A 122     -36.813 -10.071 -10.534  1.00 10.00      A   
ATOM   1218  N   ARG A 123     -34.625  -9.606 -10.777  1.00 10.00      A   
ATOM   1219  HN  ARG A 123     -33.866  -9.069 -10.469  1.00 10.00      A   
ATOM   1220  CA  ARG A 123     -34.418 -10.591 -11.827  1.00 10.00      A   
ATOM   1221  CB  ARG A 123     -33.097 -10.328 -12.554  1.00 10.00      A   
ATOM   1222  CG  ARG A 123     -33.066  -9.005 -13.298  1.00 10.00      A   
ATOM   1223  CD  ARG A 123     -31.652  -8.621 -13.695  1.00 10.00      A   
ATOM   1224  NE  ARG A 123     -31.602  -7.310 -14.339  1.00 10.00      A   
ATOM   1225  HE  ARG A 123     -32.173  -7.179 -15.133  1.00 10.00      A   
ATOM   1226  CZ  ARG A 123     -30.839  -6.297 -13.922  1.00 10.00      A   
ATOM   1227  NH1 ARG A 123     -30.052  -6.441 -12.861  1.00 10.00      A   
ATOM   1228 HH11 ARG A 123     -29.480  -5.674 -12.553  1.00 10.00      A   
ATOM   1229 HH12 ARG A 123     -30.026  -7.309 -12.364  1.00 10.00      A   
ATOM   1230  NH2 ARG A 123     -30.857  -5.143 -14.574  1.00 10.00      A   
ATOM   1231 HH21 ARG A 123     -31.443  -5.026 -15.382  1.00 10.00      A   
ATOM   1232 HH22 ARG A 123     -30.283  -4.378 -14.264  1.00 10.00      A   
ATOM   1233  C   ARG A 123     -34.429 -11.996 -11.241  1.00 10.00      A   
ATOM   1234  O   ARG A 123     -35.053 -12.904 -11.793  1.00 10.00      A   
ATOM   1235  N   ALA A 124     -33.762 -12.156 -10.104  1.00 10.00      A   
ATOM   1236  HN  ALA A 124     -33.309 -11.384  -9.705  1.00 10.00      A   
ATOM   1237  CA  ALA A 124     -33.687 -13.440  -9.425  1.00 10.00      A   
ATOM   1238  CB  ALA A 124     -32.583 -14.301 -10.026  1.00 10.00      A   
ATOM   1239  C   ALA A 124     -33.450 -13.238  -7.933  1.00 10.00      A   
ATOM   1240  O   ALA A 124     -32.462 -12.621  -7.528  1.00 10.00      A   
ATOM   1241  N   MET A 125     -34.373 -13.733  -7.126  1.00 10.00      A   
ATOM   1242  HN  MET A 125     -35.151 -14.186  -7.515  1.00 10.00      A   
ATOM   1243  CA  MET A 125     -34.268 -13.622  -5.678  1.00 10.00      A   
ATOM   1244  CB  MET A 125     -35.615 -13.240  -5.061  1.00 10.00      A   
ATOM   1245  CG  MET A 125     -35.700 -11.787  -4.621  1.00 10.00      A   
ATOM   1246  SD  MET A 125     -37.309 -11.371  -3.921  1.00 10.00      A   
ATOM   1247  CE  MET A 125     -37.028  -9.674  -3.416  1.00 10.00      A   
ATOM   1248  C   MET A 125     -33.774 -14.930  -5.081  1.00 10.00      A   
ATOM   1249  O   MET A 125     -33.810 -15.969  -5.738  1.00 10.00      A   
ATOM   1250  N   LEU A 126     -33.308 -14.880  -3.842  1.00 10.00      A   
ATOM   1251  HN  LEU A 126     -33.300 -14.019  -3.365  1.00 10.00      A   
ATOM   1252  CA  LEU A 126     -32.813 -16.075  -3.171  1.00 10.00      A   
ATOM   1253  CB  LEU A 126     -31.753 -15.716  -2.128  1.00 10.00      A   
ATOM   1254  CG  LEU A 126     -30.471 -15.078  -2.666  1.00 10.00      A   
ATOM   1255  CD1 LEU A 126     -29.474 -14.855  -1.543  1.00 10.00      A   
ATOM   1256  CD2 LEU A 126     -29.861 -15.935  -3.767  1.00 10.00      A   
ATOM   1257  C   LEU A 126     -33.957 -16.846  -2.526  1.00 10.00      A   
ATOM   1258  O   LEU A 126     -34.067 -18.065  -2.679  1.00 10.00      A   
ATOM   1259  N   VAL A 127     -34.809 -16.128  -1.809  1.00 10.00      A   
ATOM   1260  HN  VAL A 127     -34.673 -15.159  -1.731  1.00 10.00      A   
ATOM   1261  CA  VAL A 127     -35.951 -16.736  -1.145  1.00 10.00      A   
ATOM   1262  CB  VAL A 127     -35.912 -16.557   0.392  1.00 10.00      A   
ATOM   1263  CG1 VAL A 127     -34.954 -17.560   1.023  1.00 10.00      A   
ATOM   1264  CG2 VAL A 127     -35.525 -15.135   0.776  1.00 10.00      A   
ATOM   1265  C   VAL A 127     -37.259 -16.186  -1.713  1.00 10.00      A   
ATOM   1266  O   VAL A 127     -37.627 -15.041  -1.453  1.00 10.00      A   
ATOM   1267  N   PRO A 128     -37.961 -16.991  -2.526  1.00 10.00      A   
ATOM   1268  CA  PRO A 128     -39.231 -16.586  -3.137  1.00 10.00      A   
ATOM   1269  CB  PRO A 128     -39.553 -17.738  -4.098  1.00 10.00      A   
ATOM   1270  CG  PRO A 128     -38.815 -18.909  -3.550  1.00 10.00      A   
ATOM   1271  CD  PRO A 128     -37.572 -18.359  -2.910  1.00 10.00      A   
ATOM   1272  C   PRO A 128     -40.340 -16.434  -2.100  1.00 10.00      A   
ATOM   1273  O   PRO A 128     -40.428 -17.221  -1.151  1.00 10.00      A   
ATOM   1274  N   ARG A 129     -41.169 -15.409  -2.286  1.00 10.00      A   
ATOM   1275  HN  ARG A 129     -41.021 -14.816  -3.055  1.00 10.00      A   
ATOM   1276  CA  ARG A 129     -42.288 -15.124  -1.387  1.00 10.00      A   
ATOM   1277  CB  ARG A 129     -43.297 -16.277  -1.385  1.00 10.00      A   
ATOM   1278  CG  ARG A 129     -44.568 -16.000  -0.602  1.00 10.00      A   
ATOM   1279  CD  ARG A 129     -45.501 -17.200  -0.612  1.00 10.00      A   
ATOM   1280  NE  ARG A 129     -44.819 -18.439  -0.231  1.00 10.00      A   
ATOM   1281  HE  ARG A 129     -44.475 -19.007  -0.960  1.00 10.00      A   
ATOM   1282  CZ  ARG A 129     -44.645 -18.839   1.031  1.00 10.00      A   
ATOM   1283  NH1 ARG A 129     -45.096 -18.099   2.038  1.00 10.00      A   
ATOM   1284 HH11 ARG A 129     -45.568 -17.232   1.857  1.00 10.00      A   
ATOM   1285 HH12 ARG A 129     -44.967 -18.401   2.988  1.00 10.00      A   
ATOM   1286  NH2 ARG A 129     -44.018 -19.979   1.283  1.00 10.00      A   
ATOM   1287 HH21 ARG A 129     -43.671 -20.542   0.529  1.00 10.00      A   
ATOM   1288 HH22 ARG A 129     -43.886 -20.284   2.230  1.00 10.00      A   
ATOM   1289  C   ARG A 129     -41.812 -14.798   0.030  1.00 10.00      A   
ATOM   1290  O   ARG A 129     -41.808 -15.654   0.919  1.00 10.00      A   
ATOM   1291  N   ASP B  62      18.213  11.342  18.211  1.00 10.00      B   
ATOM   1292  HN  ASP B  62      18.610  10.452  18.092  1.00 10.00      B   
ATOM   1293  CA  ASP B  62      16.775  11.505  18.017  1.00 10.00      B   
ATOM   1294  CB  ASP B  62      16.390  12.985  18.086  1.00 10.00      B   
ATOM   1295  CG  ASP B  62      14.893  13.205  18.186  1.00 10.00      B   
ATOM   1296  OD1 ASP B  62      14.384  13.341  19.319  1.00 10.00      B   
ATOM   1297  OD2 ASP B  62      14.219  13.260  17.134  1.00 10.00      B   
ATOM   1298  C   ASP B  62      16.337  10.910  16.681  1.00 10.00      B   
ATOM   1299  O   ASP B  62      17.081  10.957  15.700  1.00 10.00      B   
ATOM   1300  N   LYS B  63      15.127  10.361  16.649  1.00 10.00      B   
ATOM   1301  HN  LYS B  63      14.586  10.359  17.469  1.00 10.00      B   
ATOM   1302  CA  LYS B  63      14.584   9.747  15.439  1.00 10.00      B   
ATOM   1303  CB  LYS B  63      13.216   9.109  15.711  1.00 10.00      B   
ATOM   1304  CG  LYS B  63      12.165  10.070  16.249  1.00 10.00      B   
ATOM   1305  CD  LYS B  63      10.776   9.450  16.224  1.00 10.00      B   
ATOM   1306  CE  LYS B  63      10.245   9.329  14.803  1.00 10.00      B   
ATOM   1307  NZ  LYS B  63       8.846   8.823  14.765  1.00 10.00      B   
ATOM   1308  HZ1 LYS B  63       8.480   8.857  13.794  1.00 10.00      B   
ATOM   1309  HZ2 LYS B  63       8.235   9.408  15.367  1.00 10.00      B   
ATOM   1310  HZ3 LYS B  63       8.810   7.840  15.101  1.00 10.00      B   
ATOM   1311  C   LYS B  63      14.489  10.735  14.276  1.00 10.00      B   
ATOM   1312  O   LYS B  63      14.623  10.350  13.111  1.00 10.00      B   
ATOM   1313  N   GLN B  64      14.277  12.006  14.591  1.00 10.00      B   
ATOM   1314  HN  GLN B  64      14.205  12.262  15.540  1.00 10.00      B   
ATOM   1315  CA  GLN B  64      14.160  13.032  13.565  1.00 10.00      B   
ATOM   1316  CB  GLN B  64      13.634  14.339  14.158  1.00 10.00      B   
ATOM   1317  CG  GLN B  64      13.280  15.399  13.126  1.00 10.00      B   
ATOM   1318  CD  GLN B  64      12.243  14.928  12.125  1.00 10.00      B   
ATOM   1319  OE1 GLN B  64      11.043  15.016  12.370  1.00 10.00      B   
ATOM   1320  NE2 GLN B  64      12.697  14.446  10.981  1.00 10.00      B   
ATOM   1321 HE21 GLN B  64      13.671  14.424  10.839  1.00 10.00      B   
ATOM   1322 HE22 GLN B  64      12.046  14.127  10.324  1.00 10.00      B   
ATOM   1323  C   GLN B  64      15.495  13.257  12.859  1.00 10.00      B   
ATOM   1324  O   GLN B  64      15.531  13.561  11.666  1.00 10.00      B   
ATOM   1325  N   LYS B  65      16.591  13.080  13.590  1.00 10.00      B   
ATOM   1326  HN  LYS B  65      16.502  12.814  14.531  1.00 10.00      B   
ATOM   1327  CA  LYS B  65      17.922  13.261  13.023  1.00 10.00      B   
ATOM   1328  CB  LYS B  65      18.994  13.188  14.113  1.00 10.00      B   
ATOM   1329  CG  LYS B  65      19.000  14.379  15.059  1.00 10.00      B   
ATOM   1330  CD  LYS B  65      19.967  14.166  16.214  1.00 10.00      B   
ATOM   1331  CE  LYS B  65      21.417  14.260  15.762  1.00 10.00      B   
ATOM   1332  NZ  LYS B  65      21.886  15.670  15.664  1.00 10.00      B   
ATOM   1333  HZ1 LYS B  65      21.267  16.214  15.030  1.00 10.00      B   
ATOM   1334  HZ2 LYS B  65      22.855  15.701  15.289  1.00 10.00      B   
ATOM   1335  HZ3 LYS B  65      21.880  16.117  16.603  1.00 10.00      B   
ATOM   1336  C   LYS B  65      18.193  12.217  11.944  1.00 10.00      B   
ATOM   1337  O   LYS B  65      18.919  12.474  10.984  1.00 10.00      B   
ATOM   1338  N   ALA B  66      17.607  11.037  12.112  1.00 10.00      B   
ATOM   1339  HN  ALA B  66      17.050  10.888  12.908  1.00 10.00      B   
ATOM   1340  CA  ALA B  66      17.772   9.959  11.148  1.00 10.00      B   
ATOM   1341  CB  ALA B  66      17.307   8.642  11.745  1.00 10.00      B   
ATOM   1342  C   ALA B  66      16.994  10.276   9.879  1.00 10.00      B   
ATOM   1343  O   ALA B  66      17.485  10.080   8.767  1.00 10.00      B   
ATOM   1344  N   ILE B  67      15.782  10.784  10.062  1.00 10.00      B   
ATOM   1345  HN  ILE B  67      15.454  10.910  10.978  1.00 10.00      B   
ATOM   1346  CA  ILE B  67      14.922  11.155   8.945  1.00 10.00      B   
ATOM   1347  CB  ILE B  67      13.509  11.552   9.428  1.00 10.00      B   
ATOM   1348  CG1 ILE B  67      12.867  10.399  10.207  1.00 10.00      B   
ATOM   1349  CG2 ILE B  67      12.630  11.957   8.252  1.00 10.00      B   
ATOM   1350  CD1 ILE B  67      11.589  10.778  10.923  1.00 10.00      B   
ATOM   1351  C   ILE B  67      15.544  12.321   8.178  1.00 10.00      B   
ATOM   1352  O   ILE B  67      15.548  12.341   6.947  1.00 10.00      B   
ATOM   1353  N   ASN B  68      16.085  13.281   8.921  1.00 10.00      B   
ATOM   1354  HN  ASN B  68      16.047  13.206   9.900  1.00 10.00      B   
ATOM   1355  CA  ASN B  68      16.723  14.449   8.323  1.00 10.00      B   
ATOM   1356  CB  ASN B  68      17.116  15.464   9.399  1.00 10.00      B   
ATOM   1357  CG  ASN B  68      15.961  16.352   9.815  1.00 10.00      B   
ATOM   1358  OD1 ASN B  68      14.795  16.020   9.600  1.00 10.00      B   
ATOM   1359  ND2 ASN B  68      16.272  17.484  10.419  1.00 10.00      B   
ATOM   1360 HD21 ASN B  68      17.222  17.688  10.567  1.00 10.00      B   
ATOM   1361 HD22 ASN B  68      15.541  18.069  10.705  1.00 10.00      B   
ATOM   1362  C   ASN B  68      17.943  14.038   7.517  1.00 10.00      B   
ATOM   1363  O   ASN B  68      18.192  14.569   6.435  1.00 10.00      B   
ATOM   1364  N   TYR B  69      18.694  13.084   8.050  1.00 10.00      B   
ATOM   1365  HN  TYR B  69      18.443  12.712   8.925  1.00 10.00      B   
ATOM   1366  CA  TYR B  69      19.886  12.577   7.382  1.00 10.00      B   
ATOM   1367  CB  TYR B  69      20.647  11.629   8.313  1.00 10.00      B   
ATOM   1368  CG  TYR B  69      21.998  11.194   7.797  1.00 10.00      B   
ATOM   1369  CD1 TYR B  69      22.974  12.127   7.464  1.00 10.00      B   
ATOM   1370  CD2 TYR B  69      22.305   9.847   7.649  1.00 10.00      B   
ATOM   1371  CE1 TYR B  69      24.213  11.731   6.999  1.00 10.00      B   
ATOM   1372  CE2 TYR B  69      23.541   9.443   7.184  1.00 10.00      B   
ATOM   1373  CZ  TYR B  69      24.491  10.388   6.861  1.00 10.00      B   
ATOM   1374  OH  TYR B  69      25.725   9.986   6.403  1.00 10.00      B   
ATOM   1375  HH  TYR B  69      26.414  10.491   6.860  1.00 10.00      B   
ATOM   1376  C   TYR B  69      19.499  11.858   6.090  1.00 10.00      B   
ATOM   1377  O   TYR B  69      20.148  12.018   5.054  1.00 10.00      B   
ATOM   1378  N   LEU B  70      18.427  11.074   6.161  1.00 10.00      B   
ATOM   1379  HN  LEU B  70      17.954  10.988   7.020  1.00 10.00      B   
ATOM   1380  CA  LEU B  70      17.934  10.337   5.002  1.00 10.00      B   
ATOM   1381  CB  LEU B  70      16.846   9.343   5.423  1.00 10.00      B   
ATOM   1382  CG  LEU B  70      16.321   8.402   4.334  1.00 10.00      B   
ATOM   1383  CD1 LEU B  70      17.424   7.476   3.842  1.00 10.00      B   
ATOM   1384  CD2 LEU B  70      15.135   7.600   4.846  1.00 10.00      B   
ATOM   1385  C   LEU B  70      17.389  11.308   3.956  1.00 10.00      B   
ATOM   1386  O   LEU B  70      17.514  11.086   2.750  1.00 10.00      B   
ATOM   1387  N   MET B  71      16.787  12.390   4.436  1.00 10.00      B   
ATOM   1388  HN  MET B  71      16.697  12.492   5.411  1.00 10.00      B   
ATOM   1389  CA  MET B  71      16.231  13.417   3.564  1.00 10.00      B   
ATOM   1390  CB  MET B  71      15.525  14.483   4.400  1.00 10.00      B   
ATOM   1391  CG  MET B  71      14.714  15.480   3.591  1.00 10.00      B   
ATOM   1392  SD  MET B  71      14.632  17.104   4.372  1.00 10.00      B   
ATOM   1393  CE  MET B  71      14.136  16.663   6.038  1.00 10.00      B   
ATOM   1394  C   MET B  71      17.335  14.062   2.734  1.00 10.00      B   
ATOM   1395  O   MET B  71      17.121  14.440   1.581  1.00 10.00      B   
ATOM   1396  N   GLN B  72      18.518  14.181   3.329  1.00 10.00      B   
ATOM   1397  HN  GLN B  72      18.621  13.868   4.253  1.00 10.00      B   
ATOM   1398  CA  GLN B  72      19.663  14.765   2.644  1.00 10.00      B   
ATOM   1399  CB  GLN B  72      20.825  14.992   3.617  1.00 10.00      B   
ATOM   1400  CG  GLN B  72      20.472  15.848   4.825  1.00 10.00      B   
ATOM   1401  CD  GLN B  72      19.842  17.174   4.442  1.00 10.00      B   
ATOM   1402  OE1 GLN B  72      20.214  17.785   3.441  1.00 10.00      B   
ATOM   1403  NE2 GLN B  72      18.879  17.620   5.233  1.00 10.00      B   
ATOM   1404 HE21 GLN B  72      18.635  17.079   6.014  1.00 10.00      B   
ATOM   1405 HE22 GLN B  72      18.439  18.468   5.002  1.00 10.00      B   
ATOM   1406  C   GLN B  72      20.094  13.859   1.494  1.00 10.00      B   
ATOM   1407  O   GLN B  72      20.454  14.331   0.414  1.00 10.00      B   
ATOM   1408  N   PHE B  73      20.028  12.552   1.730  1.00 10.00      B   
ATOM   1409  HN  PHE B  73      19.729  12.242   2.609  1.00 10.00      B   
ATOM   1410  CA  PHE B  73      20.386  11.572   0.715  1.00 10.00      B   
ATOM   1411  CB  PHE B  73      20.415  10.158   1.308  1.00 10.00      B   
ATOM   1412  CG  PHE B  73      20.732   9.092   0.298  1.00 10.00      B   
ATOM   1413  CD1 PHE B  73      22.024   8.930  -0.175  1.00 10.00      B   
ATOM   1414  CD2 PHE B  73      19.737   8.256  -0.184  1.00 10.00      B   
ATOM   1415  CE1 PHE B  73      22.320   7.953  -1.108  1.00 10.00      B   
ATOM   1416  CE2 PHE B  73      20.024   7.277  -1.117  1.00 10.00      B   
ATOM   1417  CZ  PHE B  73      21.318   7.125  -1.581  1.00 10.00      B   
ATOM   1418  C   PHE B  73      19.388  11.647  -0.435  1.00 10.00      B   
ATOM   1419  O   PHE B  73      19.764  11.577  -1.607  1.00 10.00      B   
ATOM   1420  N   ALA B  74      18.115  11.811  -0.083  1.00 10.00      B   
ATOM   1421  HN  ALA B  74      17.887  11.854   0.871  1.00 10.00      B   
ATOM   1422  CA  ALA B  74      17.051  11.918  -1.070  1.00 10.00      B   
ATOM   1423  CB  ALA B  74      15.699  12.058  -0.386  1.00 10.00      B   
ATOM   1424  C   ALA B  74      17.310  13.106  -1.985  1.00 10.00      B   
ATOM   1425  O   ALA B  74      17.125  13.027  -3.196  1.00 10.00      B   
ATOM   1426  N   HIS B  75      17.756  14.206  -1.391  1.00 10.00      B   
ATOM   1427  HN  HIS B  75      17.876  14.205  -0.415  1.00 10.00      B   
ATOM   1428  CA  HIS B  75      18.066  15.414  -2.143  1.00 10.00      B   
ATOM   1429  CB  HIS B  75      18.269  16.598  -1.189  1.00 10.00      B   
ATOM   1430  CG  HIS B  75      18.723  17.867  -1.851  1.00 10.00      B   
ATOM   1431  ND1 HIS B  75      17.887  18.604  -2.660  1.00 10.00      B   
ATOM   1432  CD2 HIS B  75      19.932  18.483  -1.786  1.00 10.00      B   
ATOM   1433  CE1 HIS B  75      18.600  19.643  -3.062  1.00 10.00      B   
ATOM   1434  NE2 HIS B  75      19.840  19.609  -2.561  1.00 10.00      B   
ATOM   1435  HE2 HIS B  75      20.551  20.268  -2.714  1.00 10.00      B   
ATOM   1436  C   HIS B  75      19.308  15.188  -3.002  1.00 10.00      B   
ATOM   1437  O   HIS B  75      19.371  15.622  -4.152  1.00 10.00      B   
ATOM   1438  N   LYS B  76      20.278  14.481  -2.434  1.00 10.00      B   
ATOM   1439  HN  LYS B  76      20.152  14.155  -1.514  1.00 10.00      B   
ATOM   1440  CA  LYS B  76      21.532  14.180  -3.116  1.00 10.00      B   
ATOM   1441  CB  LYS B  76      22.447  13.364  -2.193  1.00 10.00      B   
ATOM   1442  CG  LYS B  76      23.772  12.958  -2.820  1.00 10.00      B   
ATOM   1443  CD  LYS B  76      24.323  11.697  -2.176  1.00 10.00      B   
ATOM   1444  CE  LYS B  76      25.610  11.250  -2.851  1.00 10.00      B   
ATOM   1445  NZ  LYS B  76      25.424  11.024  -4.308  1.00 10.00      B   
ATOM   1446  HZ1 LYS B  76      24.971  11.853  -4.748  1.00 10.00      B   
ATOM   1447  HZ2 LYS B  76      24.828  10.190  -4.471  1.00 10.00      B   
ATOM   1448  HZ3 LYS B  76      26.341  10.868  -4.767  1.00 10.00      B   
ATOM   1449  C   LYS B  76      21.313  13.423  -4.427  1.00 10.00      B   
ATOM   1450  O   LYS B  76      21.989  13.688  -5.423  1.00 10.00      B   
ATOM   1451  N   VAL B  77      20.375  12.482  -4.425  1.00 10.00      B   
ATOM   1452  HN  VAL B  77      19.860  12.320  -3.603  1.00 10.00      B   
ATOM   1453  CA  VAL B  77      20.096  11.681  -5.617  1.00 10.00      B   
ATOM   1454  CB  VAL B  77      20.144  10.167  -5.322  1.00 10.00      B   
ATOM   1455  CG1 VAL B  77      21.551   9.738  -4.930  1.00 10.00      B   
ATOM   1456  CG2 VAL B  77      19.140   9.792  -4.241  1.00 10.00      B   
ATOM   1457  C   VAL B  77      18.757  12.037  -6.260  1.00 10.00      B   
ATOM   1458  O   VAL B  77      18.216  11.266  -7.054  1.00 10.00      B   
ATOM   1459  N   SER B  78      18.242  13.218  -5.949  1.00 10.00      B   
ATOM   1460  HN  SER B  78      18.731  13.809  -5.340  1.00 10.00      B   
ATOM   1461  CA  SER B  78      16.963  13.654  -6.498  1.00 10.00      B   
ATOM   1462  CB  SER B  78      16.415  14.858  -5.730  1.00 10.00      B   
ATOM   1463  OG  SER B  78      17.317  15.950  -5.779  1.00 10.00      B   
ATOM   1464  HG  SER B  78      18.060  15.783  -5.180  1.00 10.00      B   
ATOM   1465  C   SER B  78      17.071  13.969  -7.986  1.00 10.00      B   
ATOM   1466  O   SER B  78      16.084  13.900  -8.720  1.00 10.00      B   
ATOM   1467  N   GLY B  79      18.285  14.277  -8.431  1.00 10.00      B   
ATOM   1468  HN  GLY B  79      19.039  14.280  -7.802  1.00 10.00      B   
ATOM   1469  CA  GLY B  79      18.511  14.601  -9.827  1.00 10.00      B   
ATOM   1470  C   GLY B  79      18.480  13.375 -10.716  1.00 10.00      B   
ATOM   1471  O   GLY B  79      18.639  13.475 -11.932  1.00 10.00      B   
ATOM   1472  N   LYS B  80      18.287  12.213 -10.112  1.00 10.00      B   
ATOM   1473  HN  LYS B  80      18.189  12.192  -9.135  1.00 10.00      B   
ATOM   1474  CA  LYS B  80      18.225  10.967 -10.858  1.00 10.00      B   
ATOM   1475  CB  LYS B  80      19.007   9.866 -10.143  1.00 10.00      B   
ATOM   1476  CG  LYS B  80      20.512  10.082 -10.140  1.00 10.00      B   
ATOM   1477  CD  LYS B  80      21.227   8.976  -9.382  1.00 10.00      B   
ATOM   1478  CE  LYS B  80      22.736   9.091  -9.523  1.00 10.00      B   
ATOM   1479  NZ  LYS B  80      23.456   8.071  -8.714  1.00 10.00      B   
ATOM   1480  HZ1 LYS B  80      23.329   8.258  -7.697  1.00 10.00      B   
ATOM   1481  HZ2 LYS B  80      24.472   8.094  -8.933  1.00 10.00      B   
ATOM   1482  HZ3 LYS B  80      23.088   7.120  -8.926  1.00 10.00      B   
ATOM   1483  C   LYS B  80      16.781  10.545 -11.080  1.00 10.00      B   
ATOM   1484  O   LYS B  80      16.505   9.568 -11.779  1.00 10.00      B   
ATOM   1485  N   TYR B  81      15.858  11.289 -10.490  1.00 10.00      B   
ATOM   1486  HN  TYR B  81      16.136  12.067  -9.952  1.00 10.00      B   
ATOM   1487  CA  TYR B  81      14.442  10.990 -10.627  1.00 10.00      B   
ATOM   1488  CB  TYR B  81      13.862  10.447  -9.319  1.00 10.00      B   
ATOM   1489  CG  TYR B  81      14.467   9.127  -8.893  1.00 10.00      B   
ATOM   1490  CD1 TYR B  81      14.279   7.979  -9.650  1.00 10.00      B   
ATOM   1491  CD2 TYR B  81      15.233   9.029  -7.737  1.00 10.00      B   
ATOM   1492  CE1 TYR B  81      14.834   6.773  -9.268  1.00 10.00      B   
ATOM   1493  CE2 TYR B  81      15.791   7.827  -7.348  1.00 10.00      B   
ATOM   1494  CZ  TYR B  81      15.588   6.701  -8.116  1.00 10.00      B   
ATOM   1495  OH  TYR B  81      16.138   5.498  -7.732  1.00 10.00      B   
ATOM   1496  HH  TYR B  81      15.665   5.163  -6.953  1.00 10.00      B   
ATOM   1497  C   TYR B  81      13.678  12.220 -11.089  1.00 10.00      B   
ATOM   1498  O   TYR B  81      13.575  13.206 -10.362  1.00 10.00      B   
ATOM   1499  N   ARG B  82      13.130  12.142 -12.297  1.00 10.00      B   
ATOM   1500  HN  ARG B  82      13.233  11.308 -12.809  1.00 10.00      B   
ATOM   1501  CA  ARG B  82      12.384  13.249 -12.896  1.00 10.00      B   
ATOM   1502  CB  ARG B  82      11.890  12.868 -14.288  1.00 10.00      B   
ATOM   1503  CG  ARG B  82      12.976  12.839 -15.345  1.00 10.00      B   
ATOM   1504  CD  ARG B  82      12.450  12.267 -16.652  1.00 10.00      B   
ATOM   1505  NE  ARG B  82      12.438  10.804 -16.643  1.00 10.00      B   
ATOM   1506  HE  ARG B  82      13.243  10.353 -16.306  1.00 10.00      B   
ATOM   1507  CZ  ARG B  82      11.415  10.057 -17.059  1.00 10.00      B   
ATOM   1508  NH1 ARG B  82      10.304  10.630 -17.503  1.00 10.00      B   
ATOM   1509 HH11 ARG B  82      10.227  11.629 -17.533  1.00 10.00      B   
ATOM   1510 HH12 ARG B  82       9.536  10.064 -17.815  1.00 10.00      B   
ATOM   1511  NH2 ARG B  82      11.512   8.732 -17.037  1.00 10.00      B   
ATOM   1512 HH21 ARG B  82      10.744   8.164 -17.351  1.00 10.00      B   
ATOM   1513 HH22 ARG B  82      12.354   8.293 -16.711  1.00 10.00      B   
ATOM   1514  C   ARG B  82      11.205  13.704 -12.043  1.00 10.00      B   
ATOM   1515  O   ARG B  82      10.738  14.832 -12.178  1.00 10.00      B   
ATOM   1516  N   GLY B  83      10.732  12.831 -11.166  1.00 10.00      B   
ATOM   1517  HN  GLY B  83      11.149  11.947 -11.097  1.00 10.00      B   
ATOM   1518  CA  GLY B  83       9.610  13.168 -10.314  1.00 10.00      B   
ATOM   1519  C   GLY B  83       9.967  14.173  -9.235  1.00 10.00      B   
ATOM   1520  O   GLY B  83       9.098  14.900  -8.748  1.00 10.00      B   
ATOM   1521  N   VAL B  84      11.246  14.233  -8.874  1.00 10.00      B   
ATOM   1522  HN  VAL B  84      11.900  13.649  -9.321  1.00 10.00      B   
ATOM   1523  CA  VAL B  84      11.706  15.149  -7.832  1.00 10.00      B   
ATOM   1524  CB  VAL B  84      12.103  14.391  -6.544  1.00 10.00      B   
ATOM   1525  CG1 VAL B  84      10.871  13.837  -5.845  1.00 10.00      B   
ATOM   1526  CG2 VAL B  84      13.085  13.271  -6.861  1.00 10.00      B   
ATOM   1527  C   VAL B  84      12.895  15.988  -8.303  1.00 10.00      B   
ATOM   1528  O   VAL B  84      13.615  16.574  -7.490  1.00 10.00      B   
ATOM   1529  N   ALA B  85      13.089  16.055  -9.609  1.00 10.00      B   
ATOM   1530  HN  ALA B  85      12.472  15.586 -10.208  1.00 10.00      B   
ATOM   1531  CA  ALA B  85      14.198  16.813 -10.171  1.00 10.00      B   
ATOM   1532  CB  ALA B  85      14.761  16.101 -11.391  1.00 10.00      B   
ATOM   1533  C   ALA B  85      13.780  18.235 -10.529  1.00 10.00      B   
ATOM   1534  O   ALA B  85      14.276  19.204  -9.953  1.00 10.00      B   
ATOM   1535  N   LYS B  86      12.847  18.350 -11.461  1.00 10.00      B   
ATOM   1536  HN  LYS B  86      12.449  17.536 -11.835  1.00 10.00      B   
ATOM   1537  CA  LYS B  86      12.370  19.650 -11.922  1.00 10.00      B   
ATOM   1538  CB  LYS B  86      12.064  19.614 -13.426  1.00 10.00      B   
ATOM   1539  CG  LYS B  86      11.582  18.262 -13.939  1.00 10.00      B   
ATOM   1540  CD  LYS B  86      10.088  18.267 -14.221  1.00 10.00      B   
ATOM   1541  CE  LYS B  86       9.799  18.365 -15.712  1.00 10.00      B   
ATOM   1542  NZ  LYS B  86      10.240  19.662 -16.297  1.00 10.00      B   
ATOM   1543  HZ1 LYS B  86       9.851  19.773 -17.256  1.00 10.00      B   
ATOM   1544  HZ2 LYS B  86      11.280  19.694 -16.354  1.00 10.00      B   
ATOM   1545  HZ3 LYS B  86       9.913  20.453 -15.709  1.00 10.00      B   
ATOM   1546  C   LYS B  86      11.163  20.139 -11.120  1.00 10.00      B   
ATOM   1547  O   LYS B  86      10.129  20.511 -11.682  1.00 10.00      B   
ATOM   1548  N   LEU B  87      11.308  20.143  -9.804  1.00 10.00      B   
ATOM   1549  HN  LEU B  87      12.162  19.847  -9.420  1.00 10.00      B   
ATOM   1550  CA  LEU B  87      10.243  20.592  -8.912  1.00 10.00      B   
ATOM   1551  CB  LEU B  87       9.915  19.507  -7.873  1.00 10.00      B   
ATOM   1552  CG  LEU B  87       8.445  19.073  -7.766  1.00 10.00      B   
ATOM   1553  CD1 LEU B  87       7.585  20.171  -7.159  1.00 10.00      B   
ATOM   1554  CD2 LEU B  87       7.900  18.660  -9.125  1.00 10.00      B   
ATOM   1555  C   LEU B  87      10.668  21.880  -8.214  1.00 10.00      B   
ATOM   1556  O   LEU B  87      11.848  22.239  -8.229  1.00 10.00      B   
ATOM   1557  N   GLU B  88       9.712  22.583  -7.622  1.00 10.00      B   
ATOM   1558  HN  GLU B  88       8.787  22.265  -7.665  1.00 10.00      B   
ATOM   1559  CA  GLU B  88      10.005  23.825  -6.916  1.00 10.00      B   
ATOM   1560  CB  GLU B  88       8.717  24.535  -6.492  1.00 10.00      B   
ATOM   1561  CG  GLU B  88       7.702  24.715  -7.609  1.00 10.00      B   
ATOM   1562  CD  GLU B  88       8.292  25.335  -8.857  1.00 10.00      B   
ATOM   1563  OE1 GLU B  88       9.054  26.320  -8.737  1.00 10.00      B   
ATOM   1564  OE2 GLU B  88       7.991  24.847  -9.965  1.00 10.00      B   
ATOM   1565  C   GLU B  88      10.872  23.546  -5.694  1.00 10.00      B   
ATOM   1566  O   GLU B  88      10.703  22.522  -5.035  1.00 10.00      B   
ATOM   1567  N   GLY B  89      11.783  24.463  -5.396  1.00 10.00      B   
ATOM   1568  HN  GLY B  89      11.848  25.270  -5.953  1.00 10.00      B   
ATOM   1569  CA  GLY B  89      12.686  24.298  -4.270  1.00 10.00      B   
ATOM   1570  C   GLY B  89      11.981  24.066  -2.949  1.00 10.00      B   
ATOM   1571  O   GLY B  89      12.354  23.166  -2.191  1.00 10.00      B   
ATOM   1572  N   ASN B  90      10.957  24.863  -2.677  1.00 10.00      B   
ATOM   1573  HN  ASN B  90      10.702  25.551  -3.331  1.00 10.00      B   
ATOM   1574  CA  ASN B  90      10.207  24.746  -1.428  1.00 10.00      B   
ATOM   1575  CB  ASN B  90       9.396  26.017  -1.114  1.00 10.00      B   
ATOM   1576  CG  ASN B  90       8.504  26.489  -2.254  1.00 10.00      B   
ATOM   1577  OD1 ASN B  90       8.102  25.715  -3.120  1.00 10.00      B   
ATOM   1578  ND2 ASN B  90       8.179  27.771  -2.255  1.00 10.00      B   
ATOM   1579 HD21 ASN B  90       8.521  28.336  -1.530  1.00 10.00      B   
ATOM   1580 HD22 ASN B  90       7.612  28.104  -2.984  1.00 10.00      B   
ATOM   1581  C   ASN B  90       9.322  23.500  -1.384  1.00 10.00      B   
ATOM   1582  O   ASN B  90       9.202  22.854  -0.341  1.00 10.00      B   
ATOM   1583  N   THR B  91       8.717  23.158  -2.516  1.00 10.00      B   
ATOM   1584  HN  THR B  91       8.855  23.708  -3.319  1.00 10.00      B   
ATOM   1585  CA  THR B  91       7.842  21.993  -2.592  1.00 10.00      B   
ATOM   1586  CB  THR B  91       6.990  22.021  -3.875  1.00 10.00      B   
ATOM   1587  OG1 THR B  91       6.709  23.383  -4.229  1.00 10.00      B   
ATOM   1588  HG1 THR B  91       6.793  23.946  -3.448  1.00 10.00      B   
ATOM   1589  CG2 THR B  91       5.678  21.277  -3.666  1.00 10.00      B   
ATOM   1590  C   THR B  91       8.648  20.698  -2.539  1.00 10.00      B   
ATOM   1591  O   THR B  91       8.284  19.759  -1.830  1.00 10.00      B   
ATOM   1592  N   LYS B  92       9.759  20.671  -3.270  1.00 10.00      B   
ATOM   1593  HN  LYS B  92      10.010  21.471  -3.789  1.00 10.00      B   
ATOM   1594  CA  LYS B  92      10.623  19.497  -3.323  1.00 10.00      B   
ATOM   1595  CB  LYS B  92      11.794  19.740  -4.279  1.00 10.00      B   
ATOM   1596  CG  LYS B  92      12.716  18.546  -4.453  1.00 10.00      B   
ATOM   1597  CD  LYS B  92      13.975  18.928  -5.210  1.00 10.00      B   
ATOM   1598  CE  LYS B  92      15.183  18.203  -4.645  1.00 10.00      B   
ATOM   1599  NZ  LYS B  92      16.402  18.450  -5.451  1.00 10.00      B   
ATOM   1600  HZ1 LYS B  92      16.257  19.257  -6.089  1.00 10.00      B   
ATOM   1601  HZ2 LYS B  92      16.633  17.608  -6.018  1.00 10.00      B   
ATOM   1602  HZ3 LYS B  92      17.206  18.659  -4.825  1.00 10.00      B   
ATOM   1603  C   LYS B  92      11.139  19.129  -1.938  1.00 10.00      B   
ATOM   1604  O   LYS B  92      11.190  17.951  -1.582  1.00 10.00      B   
ATOM   1605  N   ALA B  93      11.499  20.144  -1.157  1.00 10.00      B   
ATOM   1606  HN  ALA B  93      11.421  21.059  -1.500  1.00 10.00      B   
ATOM   1607  CA  ALA B  93      12.009  19.934   0.194  1.00 10.00      B   
ATOM   1608  CB  ALA B  93      12.357  21.264   0.844  1.00 10.00      B   
ATOM   1609  C   ALA B  93      11.000  19.170   1.045  1.00 10.00      B   
ATOM   1610  O   ALA B  93      11.364  18.256   1.790  1.00 10.00      B   
ATOM   1611  N   LYS B  94       9.729  19.535   0.913  1.00 10.00      B   
ATOM   1612  HN  LYS B  94       9.503  20.257   0.288  1.00 10.00      B   
ATOM   1613  CA  LYS B  94       8.662  18.883   1.664  1.00 10.00      B   
ATOM   1614  CB  LYS B  94       7.364  19.689   1.598  1.00 10.00      B   
ATOM   1615  CG  LYS B  94       7.340  20.890   2.525  1.00 10.00      B   
ATOM   1616  CD  LYS B  94       5.969  21.544   2.543  1.00 10.00      B   
ATOM   1617  CE  LYS B  94       5.894  22.643   3.591  1.00 10.00      B   
ATOM   1618  NZ  LYS B  94       5.964  22.106   4.975  1.00 10.00      B   
ATOM   1619  HZ1 LYS B  94       6.882  21.643   5.136  1.00 10.00      B   
ATOM   1620  HZ2 LYS B  94       5.205  21.412   5.127  1.00 10.00      B   
ATOM   1621  HZ3 LYS B  94       5.854  22.878   5.664  1.00 10.00      B   
ATOM   1622  C   LYS B  94       8.428  17.463   1.165  1.00 10.00      B   
ATOM   1623  O   LYS B  94       8.265  16.543   1.962  1.00 10.00      B   
ATOM   1624  N   VAL B  95       8.418  17.293  -0.156  1.00 10.00      B   
ATOM   1625  HN  VAL B  95       8.552  18.073  -0.740  1.00 10.00      B   
ATOM   1626  CA  VAL B  95       8.209  15.977  -0.760  1.00 10.00      B   
ATOM   1627  CB  VAL B  95       8.240  16.042  -2.306  1.00 10.00      B   
ATOM   1628  CG1 VAL B  95       8.098  14.652  -2.915  1.00 10.00      B   
ATOM   1629  CG2 VAL B  95       7.148  16.963  -2.827  1.00 10.00      B   
ATOM   1630  C   VAL B  95       9.263  14.989  -0.268  1.00 10.00      B   
ATOM   1631  O   VAL B  95       8.939  13.874   0.148  1.00 10.00      B   
ATOM   1632  N   LEU B  96      10.524  15.415  -0.293  1.00 10.00      B   
ATOM   1633  HN  LEU B  96      10.716  16.322  -0.626  1.00 10.00      B   
ATOM   1634  CA  LEU B  96      11.627  14.571   0.154  1.00 10.00      B   
ATOM   1635  CB  LEU B  96      12.969  15.247  -0.125  1.00 10.00      B   
ATOM   1636  CG  LEU B  96      13.273  15.599  -1.584  1.00 10.00      B   
ATOM   1637  CD1 LEU B  96      14.573  16.377  -1.677  1.00 10.00      B   
ATOM   1638  CD2 LEU B  96      13.342  14.345  -2.439  1.00 10.00      B   
ATOM   1639  C   LEU B  96      11.506  14.267   1.643  1.00 10.00      B   
ATOM   1640  O   LEU B  96      11.766  13.146   2.083  1.00 10.00      B   
ATOM   1641  N   GLN B  97      11.099  15.274   2.407  1.00 10.00      B   
ATOM   1642  HN  GLN B  97      10.900  16.141   1.989  1.00 10.00      B   
ATOM   1643  CA  GLN B  97      10.934  15.134   3.846  1.00 10.00      B   
ATOM   1644  CB  GLN B  97      10.578  16.485   4.473  1.00 10.00      B   
ATOM   1645  CG  GLN B  97      10.212  16.421   5.945  1.00 10.00      B   
ATOM   1646  CD  GLN B  97      10.218  17.785   6.606  1.00 10.00      B   
ATOM   1647  OE1 GLN B  97      11.045  18.641   6.294  1.00 10.00      B   
ATOM   1648  NE2 GLN B  97       9.289  17.999   7.518  1.00 10.00      B   
ATOM   1649 HE21 GLN B  97       8.656  17.274   7.712  1.00 10.00      B   
ATOM   1650 HE22 GLN B  97       9.268  18.870   7.962  1.00 10.00      B   
ATOM   1651  C   GLN B  97       9.871  14.088   4.176  1.00 10.00      B   
ATOM   1652  O   GLN B  97      10.108  13.182   4.978  1.00 10.00      B   
ATOM   1653  N   VAL B  98       8.710  14.208   3.544  1.00 10.00      B   
ATOM   1654  HN  VAL B  98       8.584  14.950   2.904  1.00 10.00      B   
ATOM   1655  CA  VAL B  98       7.614  13.270   3.773  1.00 10.00      B   
ATOM   1656  CB  VAL B  98       6.322  13.707   3.043  1.00 10.00      B   
ATOM   1657  CG1 VAL B  98       5.196  12.714   3.292  1.00 10.00      B   
ATOM   1658  CG2 VAL B  98       5.906  15.101   3.486  1.00 10.00      B   
ATOM   1659  C   VAL B  98       8.009  11.856   3.339  1.00 10.00      B   
ATOM   1660  O   VAL B  98       7.774  10.885   4.065  1.00 10.00      B   
ATOM   1661  N   LEU B  99       8.627  11.751   2.164  1.00 10.00      B   
ATOM   1662  HN  LEU B  99       8.791  12.563   1.634  1.00 10.00      B   
ATOM   1663  CA  LEU B  99       9.063  10.460   1.639  1.00 10.00      B   
ATOM   1664  CB  LEU B  99       9.681  10.616   0.246  1.00 10.00      B   
ATOM   1665  CG  LEU B  99       8.700  10.791  -0.915  1.00 10.00      B   
ATOM   1666  CD1 LEU B  99       9.446  11.117  -2.197  1.00 10.00      B   
ATOM   1667  CD2 LEU B  99       7.849   9.543  -1.093  1.00 10.00      B   
ATOM   1668  C   LEU B  99      10.054   9.790   2.583  1.00 10.00      B   
ATOM   1669  O   LEU B  99       9.924   8.605   2.893  1.00 10.00      B   
ATOM   1670  N   ALA B 100      11.032  10.563   3.048  1.00 10.00      B   
ATOM   1671  HN  ALA B 100      11.076  11.504   2.762  1.00 10.00      B   
ATOM   1672  CA  ALA B 100      12.047  10.052   3.964  1.00 10.00      B   
ATOM   1673  CB  ALA B 100      13.117  11.104   4.217  1.00 10.00      B   
ATOM   1674  C   ALA B 100      11.414   9.609   5.277  1.00 10.00      B   
ATOM   1675  O   ALA B 100      11.817   8.603   5.864  1.00 10.00      B   
ATOM   1676  N   THR B 101      10.410  10.360   5.723  1.00 10.00      B   
ATOM   1677  HN  THR B 101      10.133  11.145   5.203  1.00 10.00      B   
ATOM   1678  CA  THR B 101       9.710  10.046   6.958  1.00 10.00      B   
ATOM   1679  CB  THR B 101       8.666  11.131   7.312  1.00 10.00      B   
ATOM   1680  OG1 THR B 101       9.309  12.414   7.406  1.00 10.00      B   
ATOM   1681  HG1 THR B 101       9.659  12.665   6.539  1.00 10.00      B   
ATOM   1682  CG2 THR B 101       7.990  10.815   8.638  1.00 10.00      B   
ATOM   1683  C   THR B 101       9.022   8.687   6.846  1.00 10.00      B   
ATOM   1684  O   THR B 101       9.144   7.846   7.738  1.00 10.00      B   
ATOM   1685  N   PHE B 102       8.321   8.472   5.736  1.00 10.00      B   
ATOM   1686  HN  PHE B 102       8.272   9.179   5.055  1.00 10.00      B   
ATOM   1687  CA  PHE B 102       7.617   7.216   5.504  1.00 10.00      B   
ATOM   1688  CB  PHE B 102       6.681   7.327   4.298  1.00 10.00      B   
ATOM   1689  CG  PHE B 102       5.312   7.849   4.641  1.00 10.00      B   
ATOM   1690  CD1 PHE B 102       4.223   6.995   4.707  1.00 10.00      B   
ATOM   1691  CD2 PHE B 102       5.119   9.196   4.907  1.00 10.00      B   
ATOM   1692  CE1 PHE B 102       2.966   7.472   5.032  1.00 10.00      B   
ATOM   1693  CE2 PHE B 102       3.866   9.679   5.230  1.00 10.00      B   
ATOM   1694  CZ  PHE B 102       2.788   8.818   5.292  1.00 10.00      B   
ATOM   1695  C   PHE B 102       8.586   6.051   5.331  1.00 10.00      B   
ATOM   1696  O   PHE B 102       8.334   4.946   5.818  1.00 10.00      B   
ATOM   1697  N   ALA B 103       9.697   6.305   4.648  1.00 10.00      B   
ATOM   1698  HN  ALA B 103       9.841   7.208   4.281  1.00 10.00      B   
ATOM   1699  CA  ALA B 103      10.707   5.279   4.418  1.00 10.00      B   
ATOM   1700  CB  ALA B 103      11.804   5.811   3.508  1.00 10.00      B   
ATOM   1701  C   ALA B 103      11.295   4.793   5.739  1.00 10.00      B   
ATOM   1702  O   ALA B 103      11.374   3.590   5.993  1.00 10.00      B   
ATOM   1703  N   TYR B 104      11.693   5.737   6.583  1.00 10.00      B   
ATOM   1704  HN  TYR B 104      11.605   6.683   6.325  1.00 10.00      B   
ATOM   1705  CA  TYR B 104      12.266   5.402   7.878  1.00 10.00      B   
ATOM   1706  CB  TYR B 104      12.892   6.635   8.537  1.00 10.00      B   
ATOM   1707  CG  TYR B 104      13.669   6.327   9.802  1.00 10.00      B   
ATOM   1708  CD1 TYR B 104      14.827   5.560   9.762  1.00 10.00      B   
ATOM   1709  CD2 TYR B 104      13.239   6.797  11.040  1.00 10.00      B   
ATOM   1710  CE1 TYR B 104      15.532   5.270  10.915  1.00 10.00      B   
ATOM   1711  CE2 TYR B 104      13.939   6.513  12.196  1.00 10.00      B   
ATOM   1712  CZ  TYR B 104      15.083   5.748  12.129  1.00 10.00      B   
ATOM   1713  OH  TYR B 104      15.782   5.457  13.280  1.00 10.00      B   
ATOM   1714  HH  TYR B 104      15.176   5.081  13.937  1.00 10.00      B   
ATOM   1715  C   TYR B 104      11.209   4.786   8.790  1.00 10.00      B   
ATOM   1716  O   TYR B 104      11.508   3.902   9.592  1.00 10.00      B   
ATOM   1717  N   ALA B 105       9.971   5.255   8.653  1.00 10.00      B   
ATOM   1718  HN  ALA B 105       9.799   5.960   7.990  1.00 10.00      B   
ATOM   1719  CA  ALA B 105       8.861   4.753   9.460  1.00 10.00      B   
ATOM   1720  CB  ALA B 105       7.595   5.544   9.180  1.00 10.00      B   
ATOM   1721  C   ALA B 105       8.622   3.271   9.201  1.00 10.00      B   
ATOM   1722  O   ALA B 105       8.405   2.495  10.134  1.00 10.00      B   
ATOM   1723  N   ASP B 106       8.661   2.882   7.933  1.00 10.00      B   
ATOM   1724  HN  ASP B 106       8.829   3.545   7.228  1.00 10.00      B   
ATOM   1725  CA  ASP B 106       8.452   1.489   7.571  1.00 10.00      B   
ATOM   1726  CB  ASP B 106       8.237   1.307   6.070  1.00 10.00      B   
ATOM   1727  CG  ASP B 106       8.128  -0.163   5.716  1.00 10.00      B   
ATOM   1728  OD1 ASP B 106       9.031  -0.685   5.036  1.00 10.00      B   
ATOM   1729  OD2 ASP B 106       7.150  -0.809   6.149  1.00 10.00      B   
ATOM   1730  C   ASP B 106       9.617   0.629   8.029  1.00 10.00      B   
ATOM   1731  O   ASP B 106       9.412  -0.423   8.627  1.00 10.00      B   
ATOM   1732  N   TYR B 107      10.836   1.095   7.763  1.00 10.00      B   
ATOM   1733  HN  TYR B 107      10.923   1.948   7.280  1.00 10.00      B   
ATOM   1734  CA  TYR B 107      12.049   0.372   8.146  1.00 10.00      B   
ATOM   1735  CB  TYR B 107      13.296   1.207   7.822  1.00 10.00      B   
ATOM   1736  CG  TYR B 107      14.569   0.689   8.455  1.00 10.00      B   
ATOM   1737  CD1 TYR B 107      15.107  -0.534   8.077  1.00 10.00      B   
ATOM   1738  CD2 TYR B 107      15.225   1.418   9.439  1.00 10.00      B   
ATOM   1739  CE1 TYR B 107      16.259  -1.019   8.662  1.00 10.00      B   
ATOM   1740  CE2 TYR B 107      16.381   0.943  10.027  1.00 10.00      B   
ATOM   1741  CZ  TYR B 107      16.892  -0.277   9.637  1.00 10.00      B   
ATOM   1742  OH  TYR B 107      18.039  -0.759  10.229  1.00 10.00      B   
ATOM   1743  HH  TYR B 107      18.185  -1.679   9.938  1.00 10.00      B   
ATOM   1744  C   TYR B 107      12.035  -0.022   9.623  1.00 10.00      B   
ATOM   1745  O   TYR B 107      12.398  -1.143   9.982  1.00 10.00      B   
ATOM   1746  N   CYS B 108      11.592   0.892  10.474  1.00 10.00      B   
ATOM   1747  HN  CYS B 108      11.297   1.764  10.132  1.00 10.00      B   
ATOM   1748  CA  CYS B 108      11.535   0.634  11.909  1.00 10.00      B   
ATOM   1749  CB  CYS B 108      11.320   1.936  12.684  1.00 10.00      B   
ATOM   1750  SG  CYS B 108      12.507   3.242  12.288  1.00 10.00      B   
ATOM   1751  HG  CYS B 108      12.312   3.594  11.022  1.00 10.00      B   
ATOM   1752  C   CYS B 108      10.442  -0.379  12.258  1.00 10.00      B   
ATOM   1753  O   CYS B 108      10.453  -0.970  13.335  1.00 10.00      B   
ATOM   1754  N   ARG B 109       9.511  -0.588  11.336  1.00 10.00      B   
ATOM   1755  HN  ARG B 109       9.565  -0.109  10.478  1.00 10.00      B   
ATOM   1756  CA  ARG B 109       8.415  -1.519  11.559  1.00 10.00      B   
ATOM   1757  CB  ARG B 109       7.116  -0.979  10.957  1.00 10.00      B   
ATOM   1758  CG  ARG B 109       5.966  -1.974  10.956  1.00 10.00      B   
ATOM   1759  CD  ARG B 109       4.639  -1.279  10.716  1.00 10.00      B   
ATOM   1760  NE  ARG B 109       4.284  -0.398  11.823  1.00 10.00      B   
ATOM   1761  HE  ARG B 109       5.011   0.126  12.234  1.00 10.00      B   
ATOM   1762  CZ  ARG B 109       3.049  -0.251  12.292  1.00 10.00      B   
ATOM   1763  NH1 ARG B 109       2.047  -0.946  11.766  1.00 10.00      B   
ATOM   1764 HH11 ARG B 109       1.113  -0.835  12.121  1.00 10.00      B   
ATOM   1765 HH12 ARG B 109       2.214  -1.577  11.004  1.00 10.00      B   
ATOM   1766  NH2 ARG B 109       2.825   0.575  13.306  1.00 10.00      B   
ATOM   1767 HH21 ARG B 109       1.897   0.687  13.670  1.00 10.00      B   
ATOM   1768 HH22 ARG B 109       3.584   1.095  13.709  1.00 10.00      B   
ATOM   1769  C   ARG B 109       8.728  -2.904  11.004  1.00 10.00      B   
ATOM   1770  O   ARG B 109       8.550  -3.906  11.696  1.00 10.00      B   
ATOM   1771  N   SER B 110       9.199  -2.961   9.764  1.00 10.00      B   
ATOM   1772  HN  SER B 110       9.336  -2.129   9.258  1.00 10.00      B   
ATOM   1773  CA  SER B 110       9.518  -4.235   9.133  1.00 10.00      B   
ATOM   1774  CB  SER B 110       9.841  -4.047   7.651  1.00 10.00      B   
ATOM   1775  OG  SER B 110      10.159  -2.697   7.372  1.00 10.00      B   
ATOM   1776  HG  SER B 110       9.423  -2.284   6.893  1.00 10.00      B   
ATOM   1777  C   SER B 110      10.648  -4.960   9.859  1.00 10.00      B   
ATOM   1778  O   SER B 110      10.636  -6.185   9.978  1.00 10.00      B   
ATOM   1779  N   ALA B 111      11.615  -4.199  10.357  1.00 10.00      B   
ATOM   1780  HN  ALA B 111      11.576  -3.227  10.223  1.00 10.00      B   
ATOM   1781  CA  ALA B 111      12.744  -4.776  11.079  1.00 10.00      B   
ATOM   1782  CB  ALA B 111      13.887  -3.776  11.173  1.00 10.00      B   
ATOM   1783  C   ALA B 111      12.325  -5.235  12.472  1.00 10.00      B   
ATOM   1784  O   ALA B 111      12.923  -6.144  13.041  1.00 10.00      B   
ATOM   1785  N   ALA B 112      11.284  -4.610  13.009  1.00 10.00      B   
ATOM   1786  HN  ALA B 112      10.838  -3.903  12.502  1.00 10.00      B   
ATOM   1787  CA  ALA B 112      10.792  -4.948  14.339  1.00 10.00      B   
ATOM   1788  CB  ALA B 112      10.141  -3.737  14.991  1.00 10.00      B   
ATOM   1789  C   ALA B 112       9.819  -6.123  14.298  1.00 10.00      B   
ATOM   1790  O   ALA B 112       9.835  -6.985  15.180  1.00 10.00      B   
ATOM   1791  N   THR B 113       8.984  -6.163  13.270  1.00 10.00      B   
ATOM   1792  HN  THR B 113       9.031  -5.461  12.586  1.00 10.00      B   
ATOM   1793  CA  THR B 113       8.004  -7.229  13.127  1.00 10.00      B   
ATOM   1794  CB  THR B 113       6.829  -6.789  12.233  1.00 10.00      B   
ATOM   1795  OG1 THR B 113       6.442  -5.452  12.576  1.00 10.00      B   
ATOM   1796  HG1 THR B 113       7.145  -4.839  12.323  1.00 10.00      B   
ATOM   1797  CG2 THR B 113       5.638  -7.716  12.418  1.00 10.00      B   
ATOM   1798  C   THR B 113       8.642  -8.484  12.537  1.00 10.00      B   
ATOM   1799  O   THR B 113       9.142  -8.465  11.409  1.00 10.00      B   
ATOM   1800  N   PRO B 114       8.650  -9.588  13.301  1.00 10.00      B   
ATOM   1801  CA  PRO B 114       9.223 -10.855  12.842  1.00 10.00      B   
ATOM   1802  CB  PRO B 114       9.035 -11.799  14.038  1.00 10.00      B   
ATOM   1803  CG  PRO B 114       8.802 -10.903  15.206  1.00 10.00      B   
ATOM   1804  CD  PRO B 114       8.106  -9.690  14.664  1.00 10.00      B   
ATOM   1805  C   PRO B 114       8.465 -11.382  11.629  1.00 10.00      B   
ATOM   1806  O   PRO B 114       7.291 -11.746  11.723  1.00 10.00      B   
ATOM   1807  N   GLY B 115       9.129 -11.390  10.487  1.00 10.00      B   
ATOM   1808  HN  GLY B 115      10.058 -11.074  10.467  1.00 10.00      B   
ATOM   1809  CA  GLY B 115       8.500 -11.866   9.274  1.00 10.00      B   
ATOM   1810  C   GLY B 115       8.158 -10.742   8.320  1.00 10.00      B   
ATOM   1811  O   GLY B 115       7.717 -10.983   7.198  1.00 10.00      B   
ATOM   1812  N   ALA B 116       8.367  -9.507   8.762  1.00 10.00      B   
ATOM   1813  HN  ALA B 116       8.717  -9.373   9.670  1.00 10.00      B   
ATOM   1814  CA  ALA B 116       8.082  -8.342   7.932  1.00 10.00      B   
ATOM   1815  CB  ALA B 116       7.697  -7.147   8.789  1.00 10.00      B   
ATOM   1816  C   ALA B 116       9.269  -8.019   7.026  1.00 10.00      B   
ATOM   1817  O   ALA B 116       9.273  -7.013   6.313  1.00 10.00      B   
ATOM   1818  N   ARG B 117      10.268  -8.890   7.063  1.00 10.00      B   
ATOM   1819  HN  ARG B 117      10.188  -9.672   7.650  1.00 10.00      B   
ATOM   1820  CA  ARG B 117      11.469  -8.744   6.251  1.00 10.00      B   
ATOM   1821  CB  ARG B 117      12.637  -8.217   7.097  1.00 10.00      B   
ATOM   1822  CG  ARG B 117      12.606  -6.720   7.349  1.00 10.00      B   
ATOM   1823  CD  ARG B 117      14.004  -6.127   7.325  1.00 10.00      B   
ATOM   1824  NE  ARG B 117      14.786  -6.496   8.505  1.00 10.00      B   
ATOM   1825  HE  ARG B 117      14.493  -7.290   9.009  1.00 10.00      B   
ATOM   1826  CZ  ARG B 117      15.857  -5.821   8.936  1.00 10.00      B   
ATOM   1827  NH1 ARG B 117      16.285  -4.747   8.287  1.00 10.00      B   
ATOM   1828 HH11 ARG B 117      15.813  -4.431   7.462  1.00 10.00      B   
ATOM   1829 HH12 ARG B 117      17.093  -4.236   8.629  1.00 10.00      B   
ATOM   1830  NH2 ARG B 117      16.508  -6.228  10.012  1.00 10.00      B   
ATOM   1831 HH21 ARG B 117      16.201  -7.041  10.510  1.00 10.00      B   
ATOM   1832 HH22 ARG B 117      17.324  -5.718  10.337  1.00 10.00      B   
ATOM   1833  C   ARG B 117      11.843 -10.098   5.666  1.00 10.00      B   
ATOM   1834  O   ARG B 117      11.257 -11.120   6.032  1.00 10.00      B   
ATOM   1835  N   CYS B 118      12.810 -10.113   4.760  1.00 10.00      B   
ATOM   1836  HN  CYS B 118      13.248  -9.271   4.502  1.00 10.00      B   
ATOM   1837  CA  CYS B 118      13.251 -11.357   4.160  1.00 10.00      B   
ATOM   1838  CB  CYS B 118      14.083 -11.105   2.900  1.00 10.00      B   
ATOM   1839  SG  CYS B 118      14.438 -12.595   1.937  1.00 10.00      B   
ATOM   1840  HG  CYS B 118      13.277 -13.099   1.515  1.00 10.00      B   
ATOM   1841  C   CYS B 118      14.047 -12.152   5.184  1.00 10.00      B   
ATOM   1842  O   CYS B 118      14.851 -11.594   5.930  1.00 10.00      B   
ATOM   1843  N   ARG B 119      13.826 -13.453   5.217  1.00 10.00      B   
ATOM   1844  HN  ARG B 119      13.199 -13.845   4.577  1.00 10.00      B   
ATOM   1845  CA  ARG B 119      14.507 -14.319   6.171  1.00 10.00      B   
ATOM   1846  CB  ARG B 119      13.605 -15.489   6.596  1.00 10.00      B   
ATOM   1847  CG  ARG B 119      12.285 -15.086   7.251  1.00 10.00      B   
ATOM   1848  CD  ARG B 119      11.253 -14.658   6.215  1.00 10.00      B   
ATOM   1849  NE  ARG B 119       9.904 -14.529   6.767  1.00 10.00      B   
ATOM   1850  HE  ARG B 119       9.723 -14.970   7.629  1.00 10.00      B   
ATOM   1851  CZ  ARG B 119       8.921 -13.853   6.167  1.00 10.00      B   
ATOM   1852  NH1 ARG B 119       9.147 -13.240   5.014  1.00 10.00      B   
ATOM   1853 HH11 ARG B 119      10.049 -13.280   4.589  1.00 10.00      B   
ATOM   1854 HH12 ARG B 119       8.403 -12.731   4.564  1.00 10.00      B   
ATOM   1855  NH2 ARG B 119       7.704 -13.801   6.705  1.00 10.00      B   
ATOM   1856 HH21 ARG B 119       7.511 -14.274   7.571  1.00 10.00      B   
ATOM   1857 HH22 ARG B 119       6.971 -13.281   6.248  1.00 10.00      B   
ATOM   1858  C   ARG B 119      15.823 -14.837   5.596  1.00 10.00      B   
ATOM   1859  O   ARG B 119      16.204 -15.985   5.817  1.00 10.00      B   
ATOM   1860  N   ASP B 120      16.521 -13.974   4.868  1.00 10.00      B   
ATOM   1861  HN  ASP B 120      16.175 -13.065   4.747  1.00 10.00      B   
ATOM   1862  CA  ASP B 120      17.793 -14.343   4.255  1.00 10.00      B   
ATOM   1863  CB  ASP B 120      17.571 -14.840   2.825  1.00 10.00      B   
ATOM   1864  CG  ASP B 120      18.754 -15.611   2.273  1.00 10.00      B   
ATOM   1865  OD1 ASP B 120      19.668 -14.986   1.695  1.00 10.00      B   
ATOM   1866  OD2 ASP B 120      18.766 -16.853   2.405  1.00 10.00      B   
ATOM   1867  C   ASP B 120      18.757 -13.160   4.244  1.00 10.00      B   
ATOM   1868  O   ASP B 120      19.665 -13.072   5.068  1.00 10.00      B   
ATOM   1869  N   CYS B 121      18.541 -12.239   3.319  1.00 10.00      B   
ATOM   1870  HN  CYS B 121      17.798 -12.355   2.691  1.00 10.00      B   
ATOM   1871  CA  CYS B 121      19.393 -11.064   3.197  1.00 10.00      B   
ATOM   1872  CB  CYS B 121      19.709 -10.808   1.724  1.00 10.00      B   
ATOM   1873  SG  CYS B 121      18.291 -11.027   0.624  1.00 10.00      B   
ATOM   1874  HG  CYS B 121      18.385 -12.233   0.077  1.00 10.00      B   
ATOM   1875  C   CYS B 121      18.724  -9.844   3.820  1.00 10.00      B   
ATOM   1876  O   CYS B 121      18.843  -8.731   3.308  1.00 10.00      B   
ATOM   1877  N   HIS B 122      18.020 -10.076   4.932  1.00 10.00      B   
ATOM   1878  HN  HIS B 122      17.979 -10.991   5.277  1.00 10.00      B   
ATOM   1879  CA  HIS B 122      17.312  -9.021   5.661  1.00 10.00      B   
ATOM   1880  CB  HIS B 122      18.290  -8.077   6.373  1.00 10.00      B   
ATOM   1881  CG  HIS B 122      19.090  -8.727   7.459  1.00 10.00      B   
ATOM   1882  ND1 HIS B 122      18.745  -8.594   8.782  1.00 10.00      B   
ATOM   1883  CD2 HIS B 122      20.210  -9.484   7.364  1.00 10.00      B   
ATOM   1884  CE1 HIS B 122      19.657  -9.265   9.463  1.00 10.00      B   
ATOM   1885  NE2 HIS B 122      20.560  -9.818   8.645  1.00 10.00      B   
ATOM   1886  HE2 HIS B 122      21.329 -10.369   8.911  1.00 10.00      B   
ATOM   1887  C   HIS B 122      16.362  -8.240   4.758  1.00 10.00      B   
ATOM   1888  O   HIS B 122      15.249  -8.682   4.484  1.00 10.00      B   
ATOM   1889  N   GLY B 123      16.811  -7.086   4.296  1.00 10.00      B   
ATOM   1890  HN  GLY B 123      17.711  -6.789   4.544  1.00 10.00      B   
ATOM   1891  CA  GLY B 123      15.994  -6.263   3.429  1.00 10.00      B   
ATOM   1892  C   GLY B 123      16.824  -5.583   2.364  1.00 10.00      B   
ATOM   1893  O   GLY B 123      16.367  -4.649   1.710  1.00 10.00      B   
ATOM   1894  N   THR B 124      18.050  -6.057   2.187  1.00 10.00      B   
ATOM   1895  HN  THR B 124      18.359  -6.811   2.734  1.00 10.00      B   
ATOM   1896  CA  THR B 124      18.952  -5.487   1.202  1.00 10.00      B   
ATOM   1897  CB  THR B 124      20.406  -5.912   1.482  1.00 10.00      B   
ATOM   1898  OG1 THR B 124      20.504  -6.443   2.813  1.00 10.00      B   
ATOM   1899  HG1 THR B 124      20.922  -5.789   3.392  1.00 10.00      B   
ATOM   1900  CG2 THR B 124      21.349  -4.726   1.339  1.00 10.00      B   
ATOM   1901  C   THR B 124      18.558  -5.923  -0.207  1.00 10.00      B   
ATOM   1902  O   THR B 124      18.711  -5.170  -1.174  1.00 10.00      B   
ATOM   1903  N   GLY B 125      18.054  -7.147  -0.319  1.00 10.00      B   
ATOM   1904  HN  GLY B 125      17.967  -7.706   0.484  1.00 10.00      B   
ATOM   1905  CA  GLY B 125      17.645  -7.672  -1.609  1.00 10.00      B   
ATOM   1906  C   GLY B 125      18.799  -8.319  -2.344  1.00 10.00      B   
ATOM   1907  O   GLY B 125      18.637  -9.335  -3.015  1.00 10.00      B   
ATOM   1908  N   ARG B 126      19.968  -7.725  -2.211  1.00 10.00      B   
ATOM   1909  HN  ARG B 126      20.031  -6.922  -1.658  1.00 10.00      B   
ATOM   1910  CA  ARG B 126      21.163  -8.237  -2.852  1.00 10.00      B   
ATOM   1911  CB  ARG B 126      21.959  -7.085  -3.478  1.00 10.00      B   
ATOM   1912  CG  ARG B 126      21.140  -6.194  -4.404  1.00 10.00      B   
ATOM   1913  CD  ARG B 126      20.890  -6.857  -5.748  1.00 10.00      B   
ATOM   1914  NE  ARG B 126      22.076  -6.814  -6.601  1.00 10.00      B   
ATOM   1915  HE  ARG B 126      22.863  -6.341  -6.249  1.00 10.00      B   
ATOM   1916  CZ  ARG B 126      22.146  -7.357  -7.816  1.00 10.00      B   
ATOM   1917  NH1 ARG B 126      21.098  -7.988  -8.332  1.00 10.00      B   
ATOM   1918 HH11 ARG B 126      20.243  -8.061  -7.811  1.00 10.00      B   
ATOM   1919 HH12 ARG B 126      21.153  -8.393  -9.251  1.00 10.00      B   
ATOM   1920  NH2 ARG B 126      23.268  -7.266  -8.517  1.00 10.00      B   
ATOM   1921 HH21 ARG B 126      23.326  -7.677  -9.433  1.00 10.00      B   
ATOM   1922 HH22 ARG B 126      24.064  -6.788  -8.139  1.00 10.00      B   
ATOM   1923  C   ARG B 126      22.020  -8.978  -1.832  1.00 10.00      B   
ATOM   1924  O   ARG B 126      21.965  -8.682  -0.635  1.00 10.00      B   
ATOM   1925  N   ALA B 127      22.795  -9.940  -2.307  1.00 10.00      B   
ATOM   1926  HN  ALA B 127      22.792 -10.122  -3.274  1.00 10.00      B   
ATOM   1927  CA  ALA B 127      23.661 -10.727  -1.445  1.00 10.00      B   
ATOM   1928  CB  ALA B 127      23.334 -12.204  -1.593  1.00 10.00      B   
ATOM   1929  C   ALA B 127      25.120 -10.460  -1.801  1.00 10.00      B   
ATOM   1930  O   ALA B 127      25.401  -9.699  -2.720  1.00 10.00      B   
ATOM   1931  N   VAL B 128      26.042 -11.080  -1.084  1.00 10.00      B   
ATOM   1932  HN  VAL B 128      25.765 -11.682  -0.359  1.00 10.00      B   
ATOM   1933  CA  VAL B 128      27.462 -10.883  -1.348  1.00 10.00      B   
ATOM   1934  CB  VAL B 128      28.273 -10.732  -0.045  1.00 10.00      B   
ATOM   1935  CG1 VAL B 128      29.724 -10.393  -0.356  1.00 10.00      B   
ATOM   1936  CG2 VAL B 128      27.656  -9.669   0.852  1.00 10.00      B   
ATOM   1937  C   VAL B 128      28.039 -12.032  -2.172  1.00 10.00      B   
ATOM   1938  O   VAL B 128      27.964 -13.194  -1.769  1.00 10.00      B   
ATOM   1939  N   ASP B 129      28.606 -11.704  -3.328  1.00 10.00      B   
ATOM   1940  HN  ASP B 129      28.635 -10.758  -3.600  1.00 10.00      B   
ATOM   1941  CA  ASP B 129      29.205 -12.709  -4.201  1.00 10.00      B   
ATOM   1942  CB  ASP B 129      29.053 -12.315  -5.672  1.00 10.00      B   
ATOM   1943  CG  ASP B 129      29.242 -13.492  -6.609  1.00 10.00      B   
ATOM   1944  OD1 ASP B 129      30.402 -13.905  -6.835  1.00 10.00      B   
ATOM   1945  OD2 ASP B 129      28.231 -14.017  -7.121  1.00 10.00      B   
ATOM   1946  C   ASP B 129      30.677 -12.872  -3.854  1.00 10.00      B   
ATOM   1947  O   ASP B 129      31.504 -12.039  -4.229  1.00 10.00      B   
ATOM   1948  N   ILE B 130      30.994 -13.939  -3.132  1.00 10.00      B   
ATOM   1949  HN  ILE B 130      30.286 -14.571  -2.890  1.00 10.00      B   
ATOM   1950  CA  ILE B 130      32.360 -14.208  -2.691  1.00 10.00      B   
ATOM   1951  CB  ILE B 130      32.443 -15.506  -1.858  1.00 10.00      B   
ATOM   1952  CG1 ILE B 130      31.438 -15.477  -0.700  1.00 10.00      B   
ATOM   1953  CG2 ILE B 130      33.856 -15.733  -1.339  1.00 10.00      B   
ATOM   1954  CD1 ILE B 130      31.646 -14.346   0.286  1.00 10.00      B   
ATOM   1955  C   ILE B 130      33.351 -14.280  -3.852  1.00 10.00      B   
ATOM   1956  O   ILE B 130      34.383 -13.605  -3.834  1.00 10.00      B   
ATOM   1957  N   ALA B 131      33.026 -15.079  -4.861  1.00 10.00      B   
ATOM   1958  HN  ALA B 131      32.178 -15.571  -4.828  1.00 10.00      B   
ATOM   1959  CA  ALA B 131      33.900 -15.246  -6.018  1.00 10.00      B   
ATOM   1960  CB  ALA B 131      33.306 -16.234  -7.005  1.00 10.00      B   
ATOM   1961  C   ALA B 131      34.213 -13.918  -6.703  1.00 10.00      B   
ATOM   1962  O   ALA B 131      35.378 -13.598  -6.943  1.00 10.00      B   
ATOM   1963  N   LYS B 132      33.183 -13.144  -7.014  1.00 10.00      B   
ATOM   1964  HN  LYS B 132      32.265 -13.447  -6.808  1.00 10.00      B   
ATOM   1965  CA  LYS B 132      33.384 -11.857  -7.669  1.00 10.00      B   
ATOM   1966  CB  LYS B 132      32.070 -11.279  -8.194  1.00 10.00      B   
ATOM   1967  CG  LYS B 132      31.570 -11.962  -9.456  1.00 10.00      B   
ATOM   1968  CD  LYS B 132      30.424 -11.199 -10.094  1.00 10.00      B   
ATOM   1969  CE  LYS B 132      30.007 -11.837 -11.409  1.00 10.00      B   
ATOM   1970  NZ  LYS B 132      28.982 -11.030 -12.116  1.00 10.00      B   
ATOM   1971  HZ1 LYS B 132      28.666 -11.521 -12.977  1.00 10.00      B   
ATOM   1972  HZ2 LYS B 132      29.373 -10.104 -12.382  1.00 10.00      B   
ATOM   1973  HZ3 LYS B 132      28.161 -10.877 -11.496  1.00 10.00      B   
ATOM   1974  C   LYS B 132      34.106 -10.867  -6.757  1.00 10.00      B   
ATOM   1975  O   LYS B 132      34.871 -10.024  -7.227  1.00 10.00      B   
ATOM   1976  N   THR B 133      33.873 -10.985  -5.455  1.00 10.00      B   
ATOM   1977  HN  THR B 133      33.251 -11.677  -5.141  1.00 10.00      B   
ATOM   1978  CA  THR B 133      34.516 -10.112  -4.483  1.00 10.00      B   
ATOM   1979  CB  THR B 133      33.973 -10.352  -3.054  1.00 10.00      B   
ATOM   1980  OG1 THR B 133      32.585  -9.983  -2.999  1.00 10.00      B   
ATOM   1981  HG1 THR B 133      32.059 -10.644  -3.475  1.00 10.00      B   
ATOM   1982  CG2 THR B 133      34.750  -9.544  -2.025  1.00 10.00      B   
ATOM   1983  C   THR B 133      36.031 -10.301  -4.513  1.00 10.00      B   
ATOM   1984  O   THR B 133      36.785  -9.332  -4.539  1.00 10.00      B   
ATOM   1985  N   GLU B 134      36.470 -11.551  -4.547  1.00 10.00      B   
ATOM   1986  HN  GLU B 134      35.821 -12.290  -4.543  1.00 10.00      B   
ATOM   1987  CA  GLU B 134      37.895 -11.855  -4.583  1.00 10.00      B   
ATOM   1988  CB  GLU B 134      38.147 -13.308  -4.184  1.00 10.00      B   
ATOM   1989  CG  GLU B 134      37.624 -13.684  -2.809  1.00 10.00      B   
ATOM   1990  CD  GLU B 134      38.201 -14.998  -2.332  1.00 10.00      B   
ATOM   1991  OE1 GLU B 134      37.781 -16.058  -2.842  1.00 10.00      B   
ATOM   1992  OE2 GLU B 134      39.089 -14.973  -1.453  1.00 10.00      B   
ATOM   1993  C   GLU B 134      38.477 -11.589  -5.969  1.00 10.00      B   
ATOM   1994  O   GLU B 134      39.680 -11.357  -6.120  1.00 10.00      B   
ATOM   1995  N   LEU B 135      37.613 -11.622  -6.976  1.00 10.00      B   
ATOM   1996  HN  LEU B 135      36.672 -11.822  -6.785  1.00 10.00      B   
ATOM   1997  CA  LEU B 135      38.018 -11.389  -8.356  1.00 10.00      B   
ATOM   1998  CB  LEU B 135      36.928 -11.882  -9.317  1.00 10.00      B   
ATOM   1999  CG  LEU B 135      37.288 -11.922 -10.806  1.00 10.00      B   
ATOM   2000  CD1 LEU B 135      38.272 -13.048 -11.092  1.00 10.00      B   
ATOM   2001  CD2 LEU B 135      36.035 -12.074 -11.654  1.00 10.00      B   
ATOM   2002  C   LEU B 135      38.301  -9.913  -8.607  1.00 10.00      B   
ATOM   2003  O   LEU B 135      39.252  -9.565  -9.304  1.00 10.00      B   
ATOM   2004  N   TRP B 136      37.471  -9.048  -8.043  1.00 10.00      B   
ATOM   2005  HN  TRP B 136      36.717  -9.381  -7.508  1.00 10.00      B   
ATOM   2006  CA  TRP B 136      37.635  -7.613  -8.225  1.00 10.00      B   
ATOM   2007  CB  TRP B 136      36.279  -6.944  -8.455  1.00 10.00      B   
ATOM   2008  CG  TRP B 136      35.575  -7.422  -9.689  1.00 10.00      B   
ATOM   2009  CD1 TRP B 136      34.411  -8.129  -9.751  1.00 10.00      B   
ATOM   2010  CD2 TRP B 136      35.999  -7.232 -11.042  1.00 10.00      B   
ATOM   2011  NE1 TRP B 136      34.081  -8.384 -11.061  1.00 10.00      B   
ATOM   2012  HE1 TRP B 136      33.284  -8.875 -11.366  1.00 10.00      B   
ATOM   2013  CE2 TRP B 136      35.042  -7.846 -11.872  1.00 10.00      B   
ATOM   2014  CE3 TRP B 136      37.095  -6.600 -11.632  1.00 10.00      B   
ATOM   2015  CZ2 TRP B 136      35.148  -7.846 -13.259  1.00 10.00      B   
ATOM   2016  CZ3 TRP B 136      37.199  -6.601 -13.007  1.00 10.00      B   
ATOM   2017  CH2 TRP B 136      36.233  -7.219 -13.807  1.00 10.00      B   
ATOM   2018  C   TRP B 136      38.362  -6.955  -7.055  1.00 10.00      B   
ATOM   2019  O   TRP B 136      38.879  -5.846  -7.187  1.00 10.00      B   
ATOM   2020  N   GLY B 137      38.394  -7.632  -5.914  1.00 10.00      B   
ATOM   2021  HN  GLY B 137      37.958  -8.510  -5.860  1.00 10.00      B   
ATOM   2022  CA  GLY B 137      39.058  -7.087  -4.743  1.00 10.00      B   
ATOM   2023  C   GLY B 137      38.155  -6.146  -3.972  1.00 10.00      B   
ATOM   2024  O   GLY B 137      38.597  -5.453  -3.054  1.00 10.00      B   
ATOM   2025  N   ARG B 138      36.883  -6.136  -4.344  1.00 10.00      B   
ATOM   2026  HN  ARG B 138      36.599  -6.744  -5.058  1.00 10.00      B   
ATOM   2027  CA  ARG B 138      35.890  -5.282  -3.711  1.00 10.00      B   
ATOM   2028  CB  ARG B 138      35.623  -4.047  -4.578  1.00 10.00      B   
ATOM   2029  CG  ARG B 138      35.154  -4.365  -5.993  1.00 10.00      B   
ATOM   2030  CD  ARG B 138      35.261  -3.152  -6.901  1.00 10.00      B   
ATOM   2031  NE  ARG B 138      33.974  -2.485  -7.098  1.00 10.00      B   
ATOM   2032  HE  ARG B 138      33.211  -2.811  -6.566  1.00 10.00      B   
ATOM   2033  CZ  ARG B 138      33.780  -1.480  -7.953  1.00 10.00      B   
ATOM   2034  NH1 ARG B 138      34.786  -1.024  -8.694  1.00 10.00      B   
ATOM   2035 HH11 ARG B 138      35.696  -1.437  -8.619  1.00 10.00      B   
ATOM   2036 HH12 ARG B 138      34.636  -0.264  -9.334  1.00 10.00      B   
ATOM   2037  NH2 ARG B 138      32.578  -0.935  -8.076  1.00 10.00      B   
ATOM   2038 HH21 ARG B 138      32.431  -0.179  -8.719  1.00 10.00      B   
ATOM   2039 HH22 ARG B 138      31.810  -1.279  -7.530  1.00 10.00      B   
ATOM   2040  C   ARG B 138      34.603  -6.067  -3.509  1.00 10.00      B   
ATOM   2041  O   ARG B 138      34.378  -7.067  -4.187  1.00 10.00      B   
ATOM   2042  N   VAL B 139      33.772  -5.621  -2.577  1.00 10.00      B   
ATOM   2043  HN  VAL B 139      34.012  -4.823  -2.067  1.00 10.00      B   
ATOM   2044  CA  VAL B 139      32.508  -6.291  -2.294  1.00 10.00      B   
ATOM   2045  CB  VAL B 139      31.834  -5.717  -1.028  1.00 10.00      B   
ATOM   2046  CG1 VAL B 139      30.573  -6.499  -0.679  1.00 10.00      B   
ATOM   2047  CG2 VAL B 139      32.808  -5.715   0.142  1.00 10.00      B   
ATOM   2048  C   VAL B 139      31.550  -6.174  -3.478  1.00 10.00      B   
ATOM   2049  O   VAL B 139      31.107  -5.079  -3.831  1.00 10.00      B   
ATOM   2050  N   VAL B 140      31.258  -7.303  -4.102  1.00 10.00      B   
ATOM   2051  HN  VAL B 140      31.658  -8.140  -3.785  1.00 10.00      B   
ATOM   2052  CA  VAL B 140      30.353  -7.340  -5.240  1.00 10.00      B   
ATOM   2053  CB  VAL B 140      30.938  -8.166  -6.406  1.00 10.00      B   
ATOM   2054  CG1 VAL B 140      29.978  -8.192  -7.586  1.00 10.00      B   
ATOM   2055  CG2 VAL B 140      32.281  -7.595  -6.833  1.00 10.00      B   
ATOM   2056  C   VAL B 140      29.014  -7.930  -4.813  1.00 10.00      B   
ATOM   2057  O   VAL B 140      28.964  -9.005  -4.207  1.00 10.00      B   
ATOM   2058  N   GLU B 141      27.938  -7.219  -5.117  1.00 10.00      B   
ATOM   2059  HN  GLU B 141      28.047  -6.373  -5.600  1.00 10.00      B   
ATOM   2060  CA  GLU B 141      26.602  -7.662  -4.755  1.00 10.00      B   
ATOM   2061  CB  GLU B 141      25.703  -6.466  -4.445  1.00 10.00      B   
ATOM   2062  CG  GLU B 141      26.176  -5.603  -3.287  1.00 10.00      B   
ATOM   2063  CD  GLU B 141      25.220  -4.466  -2.990  1.00 10.00      B   
ATOM   2064  OE1 GLU B 141      24.944  -4.205  -1.800  1.00 10.00      B   
ATOM   2065  OE2 GLU B 141      24.729  -3.829  -3.943  1.00 10.00      B   
ATOM   2066  C   GLU B 141      25.967  -8.513  -5.850  1.00 10.00      B   
ATOM   2067  O   GLU B 141      26.012  -8.169  -7.033  1.00 10.00      B   
ATOM   2068  N   LYS B 142      25.370  -9.619  -5.436  1.00 10.00      B   
ATOM   2069  HN  LYS B 142      25.373  -9.826  -4.473  1.00 10.00      B   
ATOM   2070  CA  LYS B 142      24.703 -10.533  -6.351  1.00 10.00      B   
ATOM   2071  CB  LYS B 142      25.307 -11.937  -6.242  1.00 10.00      B   
ATOM   2072  CG  LYS B 142      25.112 -12.595  -4.883  1.00 10.00      B   
ATOM   2073  CD  LYS B 142      25.619 -14.028  -4.876  1.00 10.00      B   
ATOM   2074  CE  LYS B 142      25.337 -14.706  -3.543  1.00 10.00      B   
ATOM   2075  NZ  LYS B 142      25.840 -16.102  -3.509  1.00 10.00      B   
ATOM   2076  HZ1 LYS B 142      25.485 -16.632  -4.332  1.00 10.00      B   
ATOM   2077  HZ2 LYS B 142      25.518 -16.579  -2.642  1.00 10.00      B   
ATOM   2078  HZ3 LYS B 142      26.877 -16.109  -3.527  1.00 10.00      B   
ATOM   2079  C   LYS B 142      23.212 -10.576  -6.027  1.00 10.00      B   
ATOM   2080  O   LYS B 142      22.771  -9.971  -5.049  1.00 10.00      B   
ATOM   2081  N   GLU B 143      22.441 -11.295  -6.826  1.00 10.00      B   
ATOM   2082  HN  GLU B 143      22.845 -11.781  -7.577  1.00 10.00      B   
ATOM   2083  CA  GLU B 143      21.006 -11.396  -6.602  1.00 10.00      B   
ATOM   2084  CB  GLU B 143      20.260 -11.519  -7.934  1.00 10.00      B   
ATOM   2085  CG  GLU B 143      18.745 -11.594  -7.806  1.00 10.00      B   
ATOM   2086  CD  GLU B 143      18.047 -11.448  -9.141  1.00 10.00      B   
ATOM   2087  OE1 GLU B 143      17.694 -12.481  -9.754  1.00 10.00      B   
ATOM   2088  OE2 GLU B 143      17.865 -10.296  -9.592  1.00 10.00      B   
ATOM   2089  C   GLU B 143      20.678 -12.576  -5.695  1.00 10.00      B   
ATOM   2090  O   GLU B 143      21.054 -13.711  -5.981  1.00 10.00      B   
ATOM   2091  N   CYS B 144      19.986 -12.300  -4.598  1.00 10.00      B   
ATOM   2092  HN  CYS B 144      19.717 -11.374  -4.420  1.00 10.00      B   
ATOM   2093  CA  CYS B 144      19.598 -13.346  -3.662  1.00 10.00      B   
ATOM   2094  CB  CYS B 144      19.330 -12.752  -2.276  1.00 10.00      B   
ATOM   2095  SG  CYS B 144      18.564 -13.893  -1.096  1.00 10.00      B   
ATOM   2096  HG  CYS B 144      19.510 -14.325  -0.267  1.00 10.00      B   
ATOM   2097  C   CYS B 144      18.364 -14.077  -4.186  1.00 10.00      B   
ATOM   2098  O   CYS B 144      17.309 -13.469  -4.384  1.00 10.00      B   
ATOM   2099  N   GLY B 145      18.502 -15.378  -4.407  1.00 10.00      B   
ATOM   2100  HN  GLY B 145      19.369 -15.809  -4.221  1.00 10.00      B   
ATOM   2101  CA  GLY B 145      17.405 -16.171  -4.932  1.00 10.00      B   
ATOM   2102  C   GLY B 145      16.216 -16.279  -3.998  1.00 10.00      B   
ATOM   2103  O   GLY B 145      15.090 -16.479  -4.451  1.00 10.00      B   
ATOM   2104  N   ARG B 146      16.460 -16.141  -2.700  1.00 10.00      B   
ATOM   2105  HN  ARG B 146      17.380 -15.973  -2.401  1.00 10.00      B   
ATOM   2106  CA  ARG B 146      15.396 -16.240  -1.707  1.00 10.00      B   
ATOM   2107  CB  ARG B 146      15.980 -16.221  -0.291  1.00 10.00      B   
ATOM   2108  CG  ARG B 146      15.240 -17.101   0.704  1.00 10.00      B   
ATOM   2109  CD  ARG B 146      14.086 -16.364   1.371  1.00 10.00      B   
ATOM   2110  NE  ARG B 146      13.628 -17.060   2.574  1.00 10.00      B   
ATOM   2111  HE  ARG B 146      14.279 -17.647   3.023  1.00 10.00      B   
ATOM   2112  CZ  ARG B 146      12.400 -16.952   3.086  1.00 10.00      B   
ATOM   2113  NH1 ARG B 146      11.493 -16.174   2.507  1.00 10.00      B   
ATOM   2114 HH11 ARG B 146      11.723 -15.647   1.672  1.00 10.00      B   
ATOM   2115 HH12 ARG B 146      10.573 -16.104   2.890  1.00 10.00      B   
ATOM   2116  NH2 ARG B 146      12.082 -17.616   4.190  1.00 10.00      B   
ATOM   2117 HH21 ARG B 146      12.760 -18.199   4.641  1.00 10.00      B   
ATOM   2118 HH22 ARG B 146      11.150 -17.538   4.585  1.00 10.00      B   
ATOM   2119  C   ARG B 146      14.369 -15.123  -1.867  1.00 10.00      B   
ATOM   2120  O   ARG B 146      13.164 -15.374  -1.914  1.00 10.00      B   
ATOM   2121  N   CYS B 147      14.851 -13.893  -1.955  1.00 10.00      B   
ATOM   2122  HN  CYS B 147      15.820 -13.756  -1.928  1.00 10.00      B   
ATOM   2123  CA  CYS B 147      13.970 -12.741  -2.090  1.00 10.00      B   
ATOM   2124  CB  CYS B 147      14.575 -11.536  -1.373  1.00 10.00      B   
ATOM   2125  SG  CYS B 147      16.177 -11.024  -2.022  1.00 10.00      B   
ATOM   2126  HG  CYS B 147      16.961 -10.740  -0.990  1.00 10.00      B   
ATOM   2127  C   CYS B 147      13.708 -12.402  -3.553  1.00 10.00      B   
ATOM   2128  O   CYS B 147      12.814 -11.616  -3.864  1.00 10.00      B   
ATOM   2129  N   LYS B 148      14.518 -12.981  -4.437  1.00 10.00      B   
ATOM   2130  HN  LYS B 148      15.226 -13.572  -4.106  1.00 10.00      B   
ATOM   2131  CA  LYS B 148      14.407 -12.765  -5.885  1.00 10.00      B   
ATOM   2132  CB  LYS B 148      13.026 -13.149  -6.426  1.00 10.00      B   
ATOM   2133  CG  LYS B 148      12.824 -14.641  -6.617  1.00 10.00      B   
ATOM   2134  CD  LYS B 148      11.627 -14.923  -7.506  1.00 10.00      B   
ATOM   2135  CE  LYS B 148      11.531 -16.398  -7.846  1.00 10.00      B   
ATOM   2136  NZ  LYS B 148      10.460 -16.681  -8.836  1.00 10.00      B   
ATOM   2137  HZ1 LYS B 148      10.558 -17.650  -9.199  1.00 10.00      B   
ATOM   2138  HZ2 LYS B 148      10.519 -16.018  -9.633  1.00 10.00      B   
ATOM   2139  HZ3 LYS B 148       9.519 -16.588  -8.389  1.00 10.00      B   
ATOM   2140  C   LYS B 148      14.768 -11.337  -6.291  1.00 10.00      B   
ATOM   2141  O   LYS B 148      14.598 -10.955  -7.451  1.00 10.00      B   
ATOM   2142  N   GLY B 149      15.268 -10.557  -5.340  1.00 10.00      B   
ATOM   2143  HN  GLY B 149      15.389 -10.917  -4.439  1.00 10.00      B   
ATOM   2144  CA  GLY B 149      15.648  -9.190  -5.627  1.00 10.00      B   
ATOM   2145  C   GLY B 149      14.760  -8.160  -4.951  1.00 10.00      B   
ATOM   2146  O   GLY B 149      15.107  -6.981  -4.908  1.00 10.00      B   
ATOM   2147  N   VAL B 150      13.618  -8.594  -4.422  1.00 10.00      B   
ATOM   2148  HN  VAL B 150      13.389  -9.547  -4.485  1.00 10.00      B   
ATOM   2149  CA  VAL B 150      12.697  -7.676  -3.756  1.00 10.00      B   
ATOM   2150  CB  VAL B 150      11.337  -8.330  -3.429  1.00 10.00      B   
ATOM   2151  CG1 VAL B 150      10.306  -7.261  -3.101  1.00 10.00      B   
ATOM   2152  CG2 VAL B 150      10.855  -9.190  -4.589  1.00 10.00      B   
ATOM   2153  C   VAL B 150      13.328  -7.101  -2.482  1.00 10.00      B   
ATOM   2154  O   VAL B 150      13.519  -5.889  -2.366  1.00 10.00      B   
ATOM   2155  N   GLY B 151      13.633  -7.969  -1.530  1.00 10.00      B   
ATOM   2156  HN  GLY B 151      13.404  -8.916  -1.651  1.00 10.00      B   
ATOM   2157  CA  GLY B 151      14.265  -7.537  -0.296  1.00 10.00      B   
ATOM   2158  C   GLY B 151      13.293  -7.013   0.746  1.00 10.00      B   
ATOM   2159  O   GLY B 151      13.103  -7.631   1.792  1.00 10.00      B   
ATOM   2160  N   TYR B 152      12.673  -5.880   0.462  1.00 10.00      B   
ATOM   2161  HN  TYR B 152      12.837  -5.451  -0.403  1.00 10.00      B   
ATOM   2162  CA  TYR B 152      11.746  -5.260   1.398  1.00 10.00      B   
ATOM   2163  CB  TYR B 152      12.233  -3.861   1.803  1.00 10.00      B   
ATOM   2164  CG  TYR B 152      12.726  -3.015   0.650  1.00 10.00      B   
ATOM   2165  CD1 TYR B 152      13.996  -3.205   0.119  1.00 10.00      B   
ATOM   2166  CD2 TYR B 152      11.926  -2.030   0.091  1.00 10.00      B   
ATOM   2167  CE1 TYR B 152      14.453  -2.443  -0.933  1.00 10.00      B   
ATOM   2168  CE2 TYR B 152      12.375  -1.260  -0.962  1.00 10.00      B   
ATOM   2169  CZ  TYR B 152      13.639  -1.472  -1.471  1.00 10.00      B   
ATOM   2170  OH  TYR B 152      14.090  -0.707  -2.521  1.00 10.00      B   
ATOM   2171  HH  TYR B 152      14.011   0.229  -2.287  1.00 10.00      B   
ATOM   2172  C   TYR B 152      10.325  -5.205   0.849  1.00 10.00      B   
ATOM   2173  O   TYR B 152      10.115  -5.230  -0.367  1.00 10.00      B   
ATOM   2174  N   SER B 153       9.361  -5.141   1.760  1.00 10.00      B   
ATOM   2175  HN  SER B 153       9.610  -5.126   2.709  1.00 10.00      B   
ATOM   2176  CA  SER B 153       7.949  -5.079   1.407  1.00 10.00      B   
ATOM   2177  CB  SER B 153       7.090  -5.262   2.671  1.00 10.00      B   
ATOM   2178  OG  SER B 153       5.712  -5.408   2.359  1.00 10.00      B   
ATOM   2179  HG  SER B 153       5.240  -5.768   3.133  1.00 10.00      B   
ATOM   2180  C   SER B 153       7.620  -3.744   0.746  1.00 10.00      B   
ATOM   2181  O   SER B 153       8.115  -2.694   1.158  1.00 10.00      B   
ATOM   2182  N   ARG B 154       6.789  -3.788  -0.282  1.00 10.00      B   
ATOM   2183  HN  ARG B 154       6.424  -4.653  -0.566  1.00 10.00      B   
ATOM   2184  CA  ARG B 154       6.391  -2.583  -0.994  1.00 10.00      B   
ATOM   2185  CB  ARG B 154       6.571  -2.768  -2.505  1.00 10.00      B   
ATOM   2186  CG  ARG B 154       7.831  -3.521  -2.905  1.00 10.00      B   
ATOM   2187  CD  ARG B 154       9.087  -2.743  -2.550  1.00 10.00      B   
ATOM   2188  NE  ARG B 154      10.294  -3.526  -2.802  1.00 10.00      B   
ATOM   2189  HE  ARG B 154      10.357  -4.403  -2.361  1.00 10.00      B   
ATOM   2190  CZ  ARG B 154      11.302  -3.116  -3.571  1.00 10.00      B   
ATOM   2191  NH1 ARG B 154      11.261  -1.927  -4.152  1.00 10.00      B   
ATOM   2192 HH11 ARG B 154      10.467  -1.317  -4.015  1.00 10.00      B   
ATOM   2193 HH12 ARG B 154      12.019  -1.624  -4.731  1.00 10.00      B   
ATOM   2194  NH2 ARG B 154      12.364  -3.890  -3.748  1.00 10.00      B   
ATOM   2195 HH21 ARG B 154      13.122  -3.581  -4.328  1.00 10.00      B   
ATOM   2196 HH22 ARG B 154      12.418  -4.787  -3.302  1.00 10.00      B   
ATOM   2197  C   ARG B 154       4.934  -2.269  -0.683  1.00 10.00      B   
ATOM   2198  O   ARG B 154       4.301  -1.452  -1.353  1.00 10.00      B   
ATOM   2199  N   MET B 155       4.414  -2.936   0.344  1.00 10.00      B   
ATOM   2200  HN  MET B 155       4.986  -3.570   0.831  1.00 10.00      B   
ATOM   2201  CA  MET B 155       3.030  -2.762   0.774  1.00 10.00      B   
ATOM   2202  CB  MET B 155       2.657  -3.763   1.873  1.00 10.00      B   
ATOM   2203  CG  MET B 155       1.167  -3.824   2.179  1.00 10.00      B   
ATOM   2204  SD  MET B 155       0.246  -4.792   0.965  1.00 10.00      B   
ATOM   2205  CE  MET B 155       0.743  -6.454   1.416  1.00 10.00      B   
ATOM   2206  C   MET B 155       2.698  -1.327   1.209  1.00 10.00      B   
ATOM   2207  O   MET B 155       1.725  -0.762   0.722  1.00 10.00      B   
ATOM   2208  N   PRO B 156       3.504  -0.697   2.102  1.00 10.00      B   
ATOM   2209  CA  PRO B 156       3.245   0.673   2.591  1.00 10.00      B   
ATOM   2210  CB  PRO B 156       4.375   0.930   3.591  1.00 10.00      B   
ATOM   2211  CG  PRO B 156       4.863  -0.425   3.963  1.00 10.00      B   
ATOM   2212  CD  PRO B 156       4.714  -1.263   2.732  1.00 10.00      B   
ATOM   2213  C   PRO B 156       3.245   1.760   1.508  1.00 10.00      B   
ATOM   2214  O   PRO B 156       3.089   2.944   1.817  1.00 10.00      B   
ATOM   2215  N   ALA B 157       3.407   1.369   0.246  1.00 10.00      B   
ATOM   2216  HN  ALA B 157       3.519   0.414   0.054  1.00 10.00      B   
ATOM   2217  CA  ALA B 157       3.412   2.325  -0.858  1.00 10.00      B   
ATOM   2218  CB  ALA B 157       3.773   1.639  -2.166  1.00 10.00      B   
ATOM   2219  C   ALA B 157       2.059   3.030  -0.977  1.00 10.00      B   
ATOM   2220  O   ALA B 157       1.971   4.142  -1.500  1.00 10.00      B   
ATOM   2221  N   SER B 158       1.012   2.381  -0.474  1.00 10.00      B   
ATOM   2222  HN  SER B 158       1.149   1.503  -0.057  1.00 10.00      B   
ATOM   2223  CA  SER B 158      -0.332   2.938  -0.512  1.00 10.00      B   
ATOM   2224  CB  SER B 158      -1.324   1.911   0.031  1.00 10.00      B   
ATOM   2225  OG  SER B 158      -0.755   1.189   1.113  1.00 10.00      B   
ATOM   2226  HG  SER B 158      -1.423   0.588   1.485  1.00 10.00      B   
ATOM   2227  C   SER B 158      -0.401   4.217   0.315  1.00 10.00      B   
ATOM   2228  O   SER B 158      -0.835   5.265  -0.171  1.00 10.00      B   
ATOM   2229  N   ALA B 159       0.045   4.123   1.563  1.00 10.00      B   
ATOM   2230  HN  ALA B 159       0.379   3.259   1.886  1.00 10.00      B   
ATOM   2231  CA  ALA B 159       0.049   5.264   2.464  1.00 10.00      B   
ATOM   2232  CB  ALA B 159       0.402   4.827   3.876  1.00 10.00      B   
ATOM   2233  C   ALA B 159       1.024   6.322   1.970  1.00 10.00      B   
ATOM   2234  O   ALA B 159       0.788   7.518   2.134  1.00 10.00      B   
ATOM   2235  N   ALA B 160       2.116   5.866   1.357  1.00 10.00      B   
ATOM   2236  HN  ALA B 160       2.246   4.896   1.273  1.00 10.00      B   
ATOM   2237  CA  ALA B 160       3.128   6.765   0.824  1.00 10.00      B   
ATOM   2238  CB  ALA B 160       4.326   5.982   0.308  1.00 10.00      B   
ATOM   2239  C   ALA B 160       2.544   7.657  -0.267  1.00 10.00      B   
ATOM   2240  O   ALA B 160       2.766   8.869  -0.271  1.00 10.00      B   
ATOM   2241  N   TYR B 161       1.781   7.052  -1.176  1.00 10.00      B   
ATOM   2242  HN  TYR B 161       1.644   6.081  -1.115  1.00 10.00      B   
ATOM   2243  CA  TYR B 161       1.152   7.789  -2.266  1.00 10.00      B   
ATOM   2244  CB  TYR B 161       0.428   6.840  -3.229  1.00 10.00      B   
ATOM   2245  CG  TYR B 161      -0.515   7.551  -4.182  1.00 10.00      B   
ATOM   2246  CD1 TYR B 161      -0.038   8.475  -5.106  1.00 10.00      B   
ATOM   2247  CD2 TYR B 161      -1.884   7.313  -4.146  1.00 10.00      B   
ATOM   2248  CE1 TYR B 161      -0.895   9.142  -5.960  1.00 10.00      B   
ATOM   2249  CE2 TYR B 161      -2.748   7.971  -5.002  1.00 10.00      B   
ATOM   2250  CZ  TYR B 161      -2.250   8.887  -5.905  1.00 10.00      B   
ATOM   2251  OH  TYR B 161      -3.109   9.552  -6.753  1.00 10.00      B   
ATOM   2252  HH  TYR B 161      -2.603  10.177  -7.292  1.00 10.00      B   
ATOM   2253  C   TYR B 161       0.175   8.830  -1.731  1.00 10.00      B   
ATOM   2254  O   TYR B 161       0.167   9.972  -2.186  1.00 10.00      B   
ATOM   2255  N   ARG B 162      -0.633   8.429  -0.754  1.00 10.00      B   
ATOM   2256  HN  ARG B 162      -0.562   7.508  -0.425  1.00 10.00      B   
ATOM   2257  CA  ARG B 162      -1.623   9.319  -0.157  1.00 10.00      B   
ATOM   2258  CB  ARG B 162      -2.397   8.607   0.951  1.00 10.00      B   
ATOM   2259  CG  ARG B 162      -3.403   7.588   0.445  1.00 10.00      B   
ATOM   2260  CD  ARG B 162      -4.382   8.224  -0.527  1.00 10.00      B   
ATOM   2261  NE  ARG B 162      -5.517   7.350  -0.822  1.00 10.00      B   
ATOM   2262  HE  ARG B 162      -5.314   6.434  -1.122  1.00 10.00      B   
ATOM   2263  CZ  ARG B 162      -6.793   7.724  -0.710  1.00 10.00      B   
ATOM   2264  NH1 ARG B 162      -7.095   8.954  -0.309  1.00 10.00      B   
ATOM   2265 HH11 ARG B 162      -8.054   9.237  -0.225  1.00 10.00      B   
ATOM   2266 HH12 ARG B 162      -6.365   9.610  -0.090  1.00 10.00      B   
ATOM   2267  NH2 ARG B 162      -7.767   6.867  -0.999  1.00 10.00      B   
ATOM   2268 HH21 ARG B 162      -8.729   7.146  -0.910  1.00 10.00      B   
ATOM   2269 HH22 ARG B 162      -7.544   5.933  -1.308  1.00 10.00      B   
ATOM   2270  C   ARG B 162      -0.982  10.594   0.377  1.00 10.00      B   
ATOM   2271  O   ARG B 162      -1.547  11.682   0.261  1.00 10.00      B   
ATOM   2272  N   ALA B 163       0.208  10.455   0.940  1.00 10.00      B   
ATOM   2273  HN  ALA B 163       0.609   9.562   0.997  1.00 10.00      B   
ATOM   2274  CA  ALA B 163       0.931  11.595   1.477  1.00 10.00      B   
ATOM   2275  CB  ALA B 163       2.113  11.123   2.307  1.00 10.00      B   
ATOM   2276  C   ALA B 163       1.393  12.518   0.351  1.00 10.00      B   
ATOM   2277  O   ALA B 163       1.391  13.741   0.496  1.00 10.00      B   
ATOM   2278  N   VAL B 164       1.768  11.923  -0.776  1.00 10.00      B   
ATOM   2279  HN  VAL B 164       1.732  10.944  -0.835  1.00 10.00      B   
ATOM   2280  CA  VAL B 164       2.227  12.686  -1.930  1.00 10.00      B   
ATOM   2281  CB  VAL B 164       2.826  11.770  -3.022  1.00 10.00      B   
ATOM   2282  CG1 VAL B 164       3.318  12.591  -4.203  1.00 10.00      B   
ATOM   2283  CG2 VAL B 164       3.956  10.923  -2.457  1.00 10.00      B   
ATOM   2284  C   VAL B 164       1.082  13.503  -2.528  1.00 10.00      B   
ATOM   2285  O   VAL B 164       1.269  14.661  -2.908  1.00 10.00      B   
ATOM   2286  N   THR B 165      -0.107  12.909  -2.584  1.00 10.00      B   
ATOM   2287  HN  THR B 165      -0.198  11.983  -2.260  1.00 10.00      B   
ATOM   2288  CA  THR B 165      -1.278  13.583  -3.133  1.00 10.00      B   
ATOM   2289  CB  THR B 165      -2.473  12.627  -3.264  1.00 10.00      B   
ATOM   2290  OG1 THR B 165      -2.276  11.483  -2.424  1.00 10.00      B   
ATOM   2291  HG1 THR B 165      -2.265  11.764  -1.499  1.00 10.00      B   
ATOM   2292  CG2 THR B 165      -2.627  12.177  -4.706  1.00 10.00      B   
ATOM   2293  C   THR B 165      -1.688  14.796  -2.302  1.00 10.00      B   
ATOM   2294  O   THR B 165      -2.462  15.639  -2.757  1.00 10.00      B   
ATOM   2295  N   MET B 166      -1.174  14.878  -1.083  1.00 10.00      B   
ATOM   2296  HN  MET B 166      -0.576  14.167  -0.769  1.00 10.00      B   
ATOM   2297  CA  MET B 166      -1.475  15.996  -0.203  1.00 10.00      B   
ATOM   2298  CB  MET B 166      -1.183  15.616   1.252  1.00 10.00      B   
ATOM   2299  CG  MET B 166      -1.659  16.637   2.274  1.00 10.00      B   
ATOM   2300  SD  MET B 166      -1.405  16.086   3.974  1.00 10.00      B   
ATOM   2301  CE  MET B 166      -2.449  14.628   4.021  1.00 10.00      B   
ATOM   2302  C   MET B 166      -0.645  17.210  -0.607  1.00 10.00      B   
ATOM   2303  O   MET B 166      -1.025  18.356  -0.363  1.00 10.00      B   
ATOM   2304  N   LEU B 167       0.494  16.942  -1.231  1.00 10.00      B   
ATOM   2305  HN  LEU B 167       0.735  16.006  -1.400  1.00 10.00      B   
ATOM   2306  CA  LEU B 167       1.391  17.994  -1.686  1.00 10.00      B   
ATOM   2307  CB  LEU B 167       2.848  17.572  -1.481  1.00 10.00      B   
ATOM   2308  CG  LEU B 167       3.273  17.306  -0.033  1.00 10.00      B   
ATOM   2309  CD1 LEU B 167       4.587  16.539   0.012  1.00 10.00      B   
ATOM   2310  CD2 LEU B 167       3.385  18.610   0.743  1.00 10.00      B   
ATOM   2311  C   LEU B 167       1.130  18.285  -3.159  1.00 10.00      B   
ATOM   2312  O   LEU B 167       1.066  19.442  -3.580  1.00 10.00      B   
ATOM   2313  N   ILE B 168       0.973  17.221  -3.935  1.00 10.00      B   
ATOM   2314  HN  ILE B 168       1.033  16.324  -3.533  1.00 10.00      B   
ATOM   2315  CA  ILE B 168       0.707  17.332  -5.361  1.00 10.00      B   
ATOM   2316  CB  ILE B 168       1.914  16.860  -6.207  1.00 10.00      B   
ATOM   2317  CG1 ILE B 168       3.194  17.564  -5.738  1.00 10.00      B   
ATOM   2318  CG2 ILE B 168       1.673  17.139  -7.683  1.00 10.00      B   
ATOM   2319  CD1 ILE B 168       4.452  17.108  -6.445  1.00 10.00      B   
ATOM   2320  C   ILE B 168      -0.535  16.507  -5.708  1.00 10.00      B   
ATOM   2321  O   ILE B 168      -0.440  15.328  -6.055  1.00 10.00      B   
ATOM   2322  N   PRO B 169      -1.723  17.127  -5.604  1.00 10.00      B   
ATOM   2323  CA  PRO B 169      -3.006  16.459  -5.876  1.00 10.00      B   
ATOM   2324  CB  PRO B 169      -4.049  17.504  -5.463  1.00 10.00      B   
ATOM   2325  CG  PRO B 169      -3.338  18.806  -5.576  1.00 10.00      B   
ATOM   2326  CD  PRO B 169      -1.911  18.534  -5.205  1.00 10.00      B   
ATOM   2327  C   PRO B 169      -3.197  16.073  -7.342  1.00 10.00      B   
ATOM   2328  O   PRO B 169      -4.051  15.246  -7.669  1.00 10.00      B   
ATOM   2329  N   ASN B 170      -2.407  16.668  -8.225  1.00 10.00      B   
ATOM   2330  HN  ASN B 170      -1.742  17.320  -7.912  1.00 10.00      B   
ATOM   2331  CA  ASN B 170      -2.512  16.381  -9.650  1.00 10.00      B   
ATOM   2332  CB  ASN B 170      -2.108  17.595 -10.498  1.00 10.00      B   
ATOM   2333  CG  ASN B 170      -0.715  18.112 -10.194  1.00 10.00      B   
ATOM   2334  OD1 ASN B 170      -0.531  18.939  -9.300  1.00 10.00      B   
ATOM   2335  ND2 ASN B 170       0.275  17.636 -10.933  1.00 10.00      B   
ATOM   2336 HD21 ASN B 170       0.060  16.975 -11.630  1.00 10.00      B   
ATOM   2337 HD22 ASN B 170       1.182  17.961 -10.758  1.00 10.00      B   
ATOM   2338  C   ASN B 170      -1.710  15.147 -10.044  1.00 10.00      B   
ATOM   2339  O   ASN B 170      -1.829  14.655 -11.165  1.00 10.00      B   
ATOM   2340  N   LEU B 171      -0.908  14.635  -9.119  1.00 10.00      B   
ATOM   2341  HN  LEU B 171      -0.869  15.050  -8.230  1.00 10.00      B   
ATOM   2342  CA  LEU B 171      -0.096  13.459  -9.394  1.00 10.00      B   
ATOM   2343  CB  LEU B 171       1.184  13.472  -8.554  1.00 10.00      B   
ATOM   2344  CG  LEU B 171       2.240  12.429  -8.923  1.00 10.00      B   
ATOM   2345  CD1 LEU B 171       2.770  12.673 -10.328  1.00 10.00      B   
ATOM   2346  CD2 LEU B 171       3.373  12.433  -7.913  1.00 10.00      B   
ATOM   2347  C   LEU B 171      -0.886  12.179  -9.139  1.00 10.00      B   
ATOM   2348  O   LEU B 171      -1.357  11.933  -8.027  1.00 10.00      B   
ATOM   2349  N   THR B 172      -1.036  11.367 -10.172  1.00 10.00      B   
ATOM   2350  HN  THR B 172      -0.651  11.614 -11.041  1.00 10.00      B   
ATOM   2351  CA  THR B 172      -1.764  10.119 -10.055  1.00 10.00      B   
ATOM   2352  CB  THR B 172      -2.570   9.824 -11.330  1.00 10.00      B   
ATOM   2353  OG1 THR B 172      -1.894  10.398 -12.457  1.00 10.00      B   
ATOM   2354  HG1 THR B 172      -2.536  10.840 -13.025  1.00 10.00      B   
ATOM   2355  CG2 THR B 172      -3.970  10.411 -11.222  1.00 10.00      B   
ATOM   2356  C   THR B 172      -0.829   8.952  -9.749  1.00 10.00      B   
ATOM   2357  O   THR B 172       0.388   9.046  -9.939  1.00 10.00      B   
ATOM   2358  N   GLN B 173      -1.415   7.859  -9.273  1.00 10.00      B   
ATOM   2359  HN  GLN B 173      -2.386   7.863  -9.148  1.00 10.00      B   
ATOM   2360  CA  GLN B 173      -0.673   6.651  -8.923  1.00 10.00      B   
ATOM   2361  CB  GLN B 173      -1.614   5.583  -8.363  1.00 10.00      B   
ATOM   2362  CG  GLN B 173      -0.934   4.284  -7.962  1.00 10.00      B   
ATOM   2363  CD  GLN B 173      -1.682   3.552  -6.863  1.00 10.00      B   
ATOM   2364  OE1 GLN B 173      -2.261   4.166  -5.968  1.00 10.00      B   
ATOM   2365  NE2 GLN B 173      -1.686   2.233  -6.927  1.00 10.00      B   
ATOM   2366 HE21 GLN B 173      -1.215   1.803  -7.674  1.00 10.00      B   
ATOM   2367 HE22 GLN B 173      -2.156   1.737  -6.227  1.00 10.00      B   
ATOM   2368  C   GLN B 173       0.189   6.103 -10.074  1.00 10.00      B   
ATOM   2369  O   GLN B 173       1.371   5.816  -9.863  1.00 10.00      B   
ATOM   2370  N   PRO B 174      -0.366   5.946 -11.305  1.00 10.00      B   
ATOM   2371  CA  PRO B 174       0.405   5.432 -12.451  1.00 10.00      B   
ATOM   2372  CB  PRO B 174      -0.556   5.580 -13.631  1.00 10.00      B   
ATOM   2373  CG  PRO B 174      -1.909   5.547 -13.015  1.00 10.00      B   
ATOM   2374  CD  PRO B 174      -1.771   6.216 -11.678  1.00 10.00      B   
ATOM   2375  C   PRO B 174       1.680   6.233 -12.718  1.00 10.00      B   
ATOM   2376  O   PRO B 174       2.665   5.697 -13.221  1.00 10.00      B   
ATOM   2377  N   THR B 175       1.660   7.513 -12.380  1.00 10.00      B   
ATOM   2378  HN  THR B 175       0.847   7.894 -11.982  1.00 10.00      B   
ATOM   2379  CA  THR B 175       2.815   8.375 -12.588  1.00 10.00      B   
ATOM   2380  CB  THR B 175       2.368   9.835 -12.766  1.00 10.00      B   
ATOM   2381  OG1 THR B 175       0.960   9.853 -13.030  1.00 10.00      B   
ATOM   2382  HG1 THR B 175       0.598  10.715 -12.788  1.00 10.00      B   
ATOM   2383  CG2 THR B 175       3.100  10.478 -13.933  1.00 10.00      B   
ATOM   2384  C   THR B 175       3.773   8.289 -11.405  1.00 10.00      B   
ATOM   2385  O   THR B 175       4.989   8.155 -11.579  1.00 10.00      B   
ATOM   2386  N   TRP B 176       3.214   8.343 -10.200  1.00 10.00      B   
ATOM   2387  HN  TRP B 176       2.235   8.436 -10.129  1.00 10.00      B   
ATOM   2388  CA  TRP B 176       4.010   8.281  -8.980  1.00 10.00      B   
ATOM   2389  CB  TRP B 176       3.132   8.494  -7.729  1.00 10.00      B   
ATOM   2390  CG  TRP B 176       3.054   7.326  -6.781  1.00 10.00      B   
ATOM   2391  CD1 TRP B 176       2.173   6.285  -6.834  1.00 10.00      B   
ATOM   2392  CD2 TRP B 176       3.878   7.091  -5.629  1.00 10.00      B   
ATOM   2393  NE1 TRP B 176       2.406   5.411  -5.801  1.00 10.00      B   
ATOM   2394  HE1 TRP B 176       1.906   4.583  -5.631  1.00 10.00      B   
ATOM   2395  CE2 TRP B 176       3.446   5.883  -5.045  1.00 10.00      B   
ATOM   2396  CE3 TRP B 176       4.942   7.780  -5.039  1.00 10.00      B   
ATOM   2397  CZ2 TRP B 176       4.041   5.352  -3.904  1.00 10.00      B   
ATOM   2398  CZ3 TRP B 176       5.530   7.252  -3.906  1.00 10.00      B   
ATOM   2399  CH2 TRP B 176       5.078   6.050  -3.350  1.00 10.00      B   
ATOM   2400  C   TRP B 176       4.830   6.995  -8.899  1.00 10.00      B   
ATOM   2401  O   TRP B 176       6.003   7.024  -8.545  1.00 10.00      B   
ATOM   2402  N   SER B 177       4.229   5.882  -9.287  1.00 10.00      B   
ATOM   2403  HN  SER B 177       3.302   5.924  -9.616  1.00 10.00      B   
ATOM   2404  CA  SER B 177       4.902   4.593  -9.230  1.00 10.00      B   
ATOM   2405  CB  SER B 177       3.878   3.456  -9.310  1.00 10.00      B   
ATOM   2406  OG  SER B 177       4.435   2.230  -8.873  1.00 10.00      B   
ATOM   2407  HG  SER B 177       5.351   2.172  -9.179  1.00 10.00      B   
ATOM   2408  C   SER B 177       5.960   4.438 -10.327  1.00 10.00      B   
ATOM   2409  O   SER B 177       6.628   3.405 -10.407  1.00 10.00      B   
ATOM   2410  N   ARG B 178       6.118   5.459 -11.165  1.00 10.00      B   
ATOM   2411  HN  ARG B 178       5.564   6.260 -11.059  1.00 10.00      B   
ATOM   2412  CA  ARG B 178       7.092   5.399 -12.247  1.00 10.00      B   
ATOM   2413  CB  ARG B 178       6.417   5.621 -13.603  1.00 10.00      B   
ATOM   2414  CG  ARG B 178       5.809   4.371 -14.215  1.00 10.00      B   
ATOM   2415  CD  ARG B 178       5.260   4.650 -15.607  1.00 10.00      B   
ATOM   2416  NE  ARG B 178       4.122   5.567 -15.577  1.00 10.00      B   
ATOM   2417  HE  ARG B 178       3.433   5.412 -14.884  1.00 10.00      B   
ATOM   2418  CZ  ARG B 178       3.964   6.579 -16.427  1.00 10.00      B   
ATOM   2419  NH1 ARG B 178       4.873   6.809 -17.369  1.00 10.00      B   
ATOM   2420 HH11 ARG B 178       4.754   7.574 -18.009  1.00 10.00      B   
ATOM   2421 HH12 ARG B 178       5.680   6.218 -17.449  1.00 10.00      B   
ATOM   2422  NH2 ARG B 178       2.895   7.357 -16.337  1.00 10.00      B   
ATOM   2423 HH21 ARG B 178       2.774   8.122 -16.976  1.00 10.00      B   
ATOM   2424 HH22 ARG B 178       2.203   7.183 -15.636  1.00 10.00      B   
ATOM   2425  C   ARG B 178       8.242   6.386 -12.071  1.00 10.00      B   
ATOM   2426  O   ARG B 178       9.383   6.075 -12.406  1.00 10.00      B   
ATOM   2427  N   THR B 179       7.960   7.576 -11.547  1.00 10.00      B   
ATOM   2428  HN  THR B 179       7.040   7.788 -11.271  1.00 10.00      B   
ATOM   2429  CA  THR B 179       9.011   8.577 -11.395  1.00 10.00      B   
ATOM   2430  CB  THR B 179       8.767   9.767 -12.336  1.00 10.00      B   
ATOM   2431  OG1 THR B 179       7.637   9.481 -13.174  1.00 10.00      B   
ATOM   2432  HG1 THR B 179       7.473   8.533 -13.171  1.00 10.00      B   
ATOM   2433  CG2 THR B 179       9.986  10.002 -13.212  1.00 10.00      B   
ATOM   2434  C   THR B 179       9.189   9.085  -9.961  1.00 10.00      B   
ATOM   2435  O   THR B 179      10.095   9.874  -9.693  1.00 10.00      B   
ATOM   2436  N   VAL B 180       8.344   8.640  -9.040  1.00 10.00      B   
ATOM   2437  HN  VAL B 180       7.648   7.994  -9.289  1.00 10.00      B   
ATOM   2438  CA  VAL B 180       8.446   9.091  -7.651  1.00 10.00      B   
ATOM   2439  CB  VAL B 180       7.158   9.798  -7.176  1.00 10.00      B   
ATOM   2440  CG1 VAL B 180       7.359  10.425  -5.803  1.00 10.00      B   
ATOM   2441  CG2 VAL B 180       6.725  10.850  -8.186  1.00 10.00      B   
ATOM   2442  C   VAL B 180       8.768   7.927  -6.714  1.00 10.00      B   
ATOM   2443  O   VAL B 180       9.684   8.007  -5.896  1.00 10.00      B   
ATOM   2444  N   LYS B 181       8.014   6.844  -6.857  1.00 10.00      B   
ATOM   2445  HN  LYS B 181       7.299   6.850  -7.534  1.00 10.00      B   
ATOM   2446  CA  LYS B 181       8.197   5.649  -6.037  1.00 10.00      B   
ATOM   2447  CB  LYS B 181       7.209   4.544  -6.420  1.00 10.00      B   
ATOM   2448  CG  LYS B 181       7.151   3.400  -5.424  1.00 10.00      B   
ATOM   2449  CD  LYS B 181       6.170   2.327  -5.861  1.00 10.00      B   
ATOM   2450  CE  LYS B 181       6.375   1.045  -5.070  1.00 10.00      B   
ATOM   2451  NZ  LYS B 181       7.677   0.398  -5.392  1.00 10.00      B   
ATOM   2452  HZ1 LYS B 181       8.470   1.057  -5.200  1.00 10.00      B   
ATOM   2453  HZ2 LYS B 181       7.706   0.124  -6.395  1.00 10.00      B   
ATOM   2454  HZ3 LYS B 181       7.809  -0.454  -4.814  1.00 10.00      B   
ATOM   2455  C   LYS B 181       9.644   5.130  -6.028  1.00 10.00      B   
ATOM   2456  O   LYS B 181      10.159   4.808  -4.962  1.00 10.00      B   
ATOM   2457  N   PRO B 182      10.325   5.031  -7.203  1.00 10.00      B   
ATOM   2458  CA  PRO B 182      11.721   4.563  -7.269  1.00 10.00      B   
ATOM   2459  CB  PRO B 182      12.135   4.903  -8.700  1.00 10.00      B   
ATOM   2460  CG  PRO B 182      10.871   4.813  -9.476  1.00 10.00      B   
ATOM   2461  CD  PRO B 182       9.790   5.308  -8.556  1.00 10.00      B   
ATOM   2462  C   PRO B 182      12.639   5.277  -6.268  1.00 10.00      B   
ATOM   2463  O   PRO B 182      13.648   4.721  -5.837  1.00 10.00      B   
ATOM   2464  N   LEU B 183      12.296   6.515  -5.916  1.00 10.00      B   
ATOM   2465  HN  LEU B 183      11.492   6.917  -6.304  1.00 10.00      B   
ATOM   2466  CA  LEU B 183      13.081   7.277  -4.947  1.00 10.00      B   
ATOM   2467  CB  LEU B 183      12.775   8.775  -5.045  1.00 10.00      B   
ATOM   2468  CG  LEU B 183      13.419   9.666  -3.976  1.00 10.00      B   
ATOM   2469  CD1 LEU B 183      14.919   9.795  -4.200  1.00 10.00      B   
ATOM   2470  CD2 LEU B 183      12.758  11.033  -3.936  1.00 10.00      B   
ATOM   2471  C   LEU B 183      12.768   6.774  -3.543  1.00 10.00      B   
ATOM   2472  O   LEU B 183      13.665   6.555  -2.730  1.00 10.00      B   
ATOM   2473  N   TYR B 184      11.481   6.583  -3.284  1.00 10.00      B   
ATOM   2474  HN  TYR B 184      10.825   6.773  -3.988  1.00 10.00      B   
ATOM   2475  CA  TYR B 184      11.006   6.087  -1.999  1.00 10.00      B   
ATOM   2476  CB  TYR B 184       9.471   6.057  -1.988  1.00 10.00      B   
ATOM   2477  CG  TYR B 184       8.846   5.313  -0.827  1.00 10.00      B   
ATOM   2478  CD1 TYR B 184       8.262   4.067  -1.017  1.00 10.00      B   
ATOM   2479  CD2 TYR B 184       8.831   5.856   0.451  1.00 10.00      B   
ATOM   2480  CE1 TYR B 184       7.680   3.381   0.029  1.00 10.00      B   
ATOM   2481  CE2 TYR B 184       8.253   5.174   1.506  1.00 10.00      B   
ATOM   2482  CZ  TYR B 184       7.679   3.938   1.291  1.00 10.00      B   
ATOM   2483  OH  TYR B 184       7.102   3.257   2.338  1.00 10.00      B   
ATOM   2484  HH  TYR B 184       6.563   3.861   2.863  1.00 10.00      B   
ATOM   2485  C   TYR B 184      11.579   4.698  -1.735  1.00 10.00      B   
ATOM   2486  O   TYR B 184      12.057   4.413  -0.637  1.00 10.00      B   
ATOM   2487  N   ASP B 185      11.549   3.849  -2.760  1.00 10.00      B   
ATOM   2488  HN  ASP B 185      11.148   4.142  -3.611  1.00 10.00      B   
ATOM   2489  CA  ASP B 185      12.081   2.493  -2.656  1.00 10.00      B   
ATOM   2490  CB  ASP B 185      11.917   1.733  -3.979  1.00 10.00      B   
ATOM   2491  CG  ASP B 185      10.494   1.297  -4.272  1.00 10.00      B   
ATOM   2492  OD1 ASP B 185       9.997   0.352  -3.622  1.00 10.00      B   
ATOM   2493  OD2 ASP B 185       9.874   1.874  -5.185  1.00 10.00      B   
ATOM   2494  C   ASP B 185      13.559   2.540  -2.295  1.00 10.00      B   
ATOM   2495  O   ASP B 185      14.032   1.778  -1.447  1.00 10.00      B   
ATOM   2496  N   ALA B 186      14.284   3.445  -2.943  1.00 10.00      B   
ATOM   2497  HN  ALA B 186      13.844   4.014  -3.611  1.00 10.00      B   
ATOM   2498  CA  ALA B 186      15.712   3.611  -2.702  1.00 10.00      B   
ATOM   2499  CB  ALA B 186      16.314   4.590  -3.699  1.00 10.00      B   
ATOM   2500  C   ALA B 186      15.977   4.073  -1.273  1.00 10.00      B   
ATOM   2501  O   ALA B 186      16.925   3.618  -0.635  1.00 10.00      B   
ATOM   2502  N   LEU B 187      15.135   4.971  -0.773  1.00 10.00      B   
ATOM   2503  HN  LEU B 187      14.401   5.308  -1.336  1.00 10.00      B   
ATOM   2504  CA  LEU B 187      15.283   5.479   0.586  1.00 10.00      B   
ATOM   2505  CB  LEU B 187      14.265   6.586   0.869  1.00 10.00      B   
ATOM   2506  CG  LEU B 187      14.439   7.880   0.071  1.00 10.00      B   
ATOM   2507  CD1 LEU B 187      13.338   8.871   0.409  1.00 10.00      B   
ATOM   2508  CD2 LEU B 187      15.806   8.485   0.338  1.00 10.00      B   
ATOM   2509  C   LEU B 187      15.138   4.351   1.602  1.00 10.00      B   
ATOM   2510  O   LEU B 187      15.824   4.329   2.626  1.00 10.00      B   
ATOM   2511  N   VAL B 188      14.257   3.407   1.304  1.00 10.00      B   
ATOM   2512  HN  VAL B 188      13.738   3.479   0.473  1.00 10.00      B   
ATOM   2513  CA  VAL B 188      14.038   2.270   2.183  1.00 10.00      B   
ATOM   2514  CB  VAL B 188      12.791   1.456   1.775  1.00 10.00      B   
ATOM   2515  CG1 VAL B 188      12.565   0.304   2.741  1.00 10.00      B   
ATOM   2516  CG2 VAL B 188      11.563   2.352   1.723  1.00 10.00      B   
ATOM   2517  C   VAL B 188      15.265   1.362   2.190  1.00 10.00      B   
ATOM   2518  O   VAL B 188      15.806   1.052   3.250  1.00 10.00      B   
ATOM   2519  N   VAL B 189      15.726   0.965   1.003  1.00 10.00      B   
ATOM   2520  HN  VAL B 189      15.270   1.263   0.185  1.00 10.00      B   
ATOM   2521  CA  VAL B 189      16.894   0.090   0.896  1.00 10.00      B   
ATOM   2522  CB  VAL B 189      17.144  -0.415  -0.547  1.00 10.00      B   
ATOM   2523  CG1 VAL B 189      17.695   0.683  -1.446  1.00 10.00      B   
ATOM   2524  CG2 VAL B 189      18.065  -1.627  -0.544  1.00 10.00      B   
ATOM   2525  C   VAL B 189      18.148   0.754   1.474  1.00 10.00      B   
ATOM   2526  O   VAL B 189      19.043   0.075   1.984  1.00 10.00      B   
ATOM   2527  N   GLN B 190      18.193   2.082   1.411  1.00 10.00      B   
ATOM   2528  HN  GLN B 190      17.453   2.565   0.980  1.00 10.00      B   
ATOM   2529  CA  GLN B 190      19.317   2.843   1.943  1.00 10.00      B   
ATOM   2530  CB  GLN B 190      19.125   4.333   1.645  1.00 10.00      B   
ATOM   2531  CG  GLN B 190      20.308   5.212   2.016  1.00 10.00      B   
ATOM   2532  CD  GLN B 190      21.579   4.828   1.283  1.00 10.00      B   
ATOM   2533  OE1 GLN B 190      21.536   4.251   0.196  1.00 10.00      B   
ATOM   2534  NE2 GLN B 190      22.719   5.151   1.869  1.00 10.00      B   
ATOM   2535 HE21 GLN B 190      22.682   5.612   2.736  1.00 10.00      B   
ATOM   2536 HE22 GLN B 190      23.557   4.926   1.414  1.00 10.00      B   
ATOM   2537  C   GLN B 190      19.429   2.623   3.448  1.00 10.00      B   
ATOM   2538  O   GLN B 190      20.527   2.612   4.011  1.00 10.00      B   
ATOM   2539  N   CYS B 191      18.281   2.430   4.086  1.00 10.00      B   
ATOM   2540  HN  CYS B 191      17.442   2.439   3.576  1.00 10.00      B   
ATOM   2541  CA  CYS B 191      18.235   2.198   5.518  1.00 10.00      B   
ATOM   2542  CB  CYS B 191      16.825   2.462   6.053  1.00 10.00      B   
ATOM   2543  SG  CYS B 191      16.173   4.101   5.657  1.00 10.00      B   
ATOM   2544  HG  CYS B 191      15.982   4.159   4.342  1.00 10.00      B   
ATOM   2545  C   CYS B 191      18.669   0.771   5.835  1.00 10.00      B   
ATOM   2546  O   CYS B 191      19.374   0.527   6.814  1.00 10.00      B   
ATOM   2547  N   HIS B 192      18.262  -0.166   4.983  1.00 10.00      B   
ATOM   2548  HN  HIS B 192      17.711   0.094   4.214  1.00 10.00      B   
ATOM   2549  CA  HIS B 192      18.618  -1.569   5.165  1.00 10.00      B   
ATOM   2550  CB  HIS B 192      17.813  -2.472   4.225  1.00 10.00      B   
ATOM   2551  CG  HIS B 192      16.356  -2.562   4.560  1.00 10.00      B   
ATOM   2552  ND1 HIS B 192      15.881  -3.467   5.481  1.00 10.00      B   
ATOM   2553  CD2 HIS B 192      15.319  -1.840   4.072  1.00 10.00      B   
ATOM   2554  CE1 HIS B 192      14.575  -3.275   5.530  1.00 10.00      B   
ATOM   2555  NE2 HIS B 192      14.195  -2.303   4.698  1.00 10.00      B   
ATOM   2556  HE2 HIS B 192      13.276  -1.973   4.565  1.00 10.00      B   
ATOM   2557  C   HIS B 192      20.112  -1.770   4.945  1.00 10.00      B   
ATOM   2558  O   HIS B 192      20.761  -2.518   5.674  1.00 10.00      B   
ATOM   2559  N   LYS B 193      20.659  -1.086   3.942  1.00 10.00      B   
ATOM   2560  HN  LYS B 193      20.086  -0.511   3.384  1.00 10.00      B   
ATOM   2561  CA  LYS B 193      22.083  -1.179   3.645  1.00 10.00      B   
ATOM   2562  CB  LYS B 193      22.438  -0.409   2.372  1.00 10.00      B   
ATOM   2563  CG  LYS B 193      22.011  -1.100   1.088  1.00 10.00      B   
ATOM   2564  CD  LYS B 193      23.098  -1.019   0.028  1.00 10.00      B   
ATOM   2565  CE  LYS B 193      22.636  -1.637  -1.282  1.00 10.00      B   
ATOM   2566  NZ  LYS B 193      23.732  -1.707  -2.283  1.00 10.00      B   
ATOM   2567  HZ1 LYS B 193      24.275  -2.593  -2.161  1.00 10.00      B   
ATOM   2568  HZ2 LYS B 193      24.376  -0.901  -2.170  1.00 10.00      B   
ATOM   2569  HZ3 LYS B 193      23.340  -1.688  -3.247  1.00 10.00      B   
ATOM   2570  C   LYS B 193      22.903  -0.664   4.820  1.00 10.00      B   
ATOM   2571  O   LYS B 193      23.968  -1.195   5.126  1.00 10.00      B   
ATOM   2572  N   GLU B 194      22.383   0.364   5.485  1.00 10.00      B   
ATOM   2573  HN  GLU B 194      21.526   0.739   5.188  1.00 10.00      B   
ATOM   2574  CA  GLU B 194      23.047   0.950   6.641  1.00 10.00      B   
ATOM   2575  CB  GLU B 194      22.234   2.142   7.155  1.00 10.00      B   
ATOM   2576  CG  GLU B 194      22.991   3.066   8.090  1.00 10.00      B   
ATOM   2577  CD  GLU B 194      22.267   3.288   9.403  1.00 10.00      B   
ATOM   2578  OE1 GLU B 194      21.177   3.900   9.391  1.00 10.00      B   
ATOM   2579  OE2 GLU B 194      22.792   2.867  10.455  1.00 10.00      B   
ATOM   2580  C   GLU B 194      23.180  -0.102   7.737  1.00 10.00      B   
ATOM   2581  O   GLU B 194      24.223  -0.220   8.388  1.00 10.00      B   
ATOM   2582  N   GLU B 195      22.114  -0.871   7.916  1.00 10.00      B   
ATOM   2583  HN  GLU B 195      21.320  -0.721   7.355  1.00 10.00      B   
ATOM   2584  CA  GLU B 195      22.077  -1.925   8.916  1.00 10.00      B   
ATOM   2585  CB  GLU B 195      20.646  -2.443   9.064  1.00 10.00      B   
ATOM   2586  CG  GLU B 195      20.432  -3.411  10.217  1.00 10.00      B   
ATOM   2587  CD  GLU B 195      19.049  -4.023  10.190  1.00 10.00      B   
ATOM   2588  OE1 GLU B 195      18.127  -3.385   9.642  1.00 10.00      B   
ATOM   2589  OE2 GLU B 195      18.876  -5.148  10.704  1.00 10.00      B   
ATOM   2590  C   GLU B 195      23.006  -3.068   8.519  1.00 10.00      B   
ATOM   2591  O   GLU B 195      23.830  -3.510   9.318  1.00 10.00      B   
ATOM   2592  N   SER B 196      22.872  -3.532   7.277  1.00 10.00      B   
ATOM   2593  HN  SER B 196      22.189  -3.135   6.690  1.00 10.00      B   
ATOM   2594  CA  SER B 196      23.694  -4.624   6.766  1.00 10.00      B   
ATOM   2595  CB  SER B 196      23.316  -4.954   5.317  1.00 10.00      B   
ATOM   2596  OG  SER B 196      21.926  -5.215   5.198  1.00 10.00      B   
ATOM   2597  HG  SER B 196      21.544  -5.326   6.081  1.00 10.00      B   
ATOM   2598  C   SER B 196      25.183  -4.297   6.867  1.00 10.00      B   
ATOM   2599  O   SER B 196      25.989  -5.146   7.244  1.00 10.00      B   
ATOM   2600  N   ILE B 197      25.543  -3.061   6.539  1.00 10.00      B   
ATOM   2601  HN  ILE B 197      24.856  -2.420   6.247  1.00 10.00      B   
ATOM   2602  CA  ILE B 197      26.935  -2.634   6.597  1.00 10.00      B   
ATOM   2603  CB  ILE B 197      27.158  -1.284   5.867  1.00 10.00      B   
ATOM   2604  CG1 ILE B 197      27.629  -1.523   4.426  1.00 10.00      B   
ATOM   2605  CG2 ILE B 197      28.143  -0.387   6.606  1.00 10.00      B   
ATOM   2606  CD1 ILE B 197      26.626  -2.248   3.552  1.00 10.00      B   
ATOM   2607  C   ILE B 197      27.440  -2.585   8.042  1.00 10.00      B   
ATOM   2608  O   ILE B 197      28.549  -3.042   8.335  1.00 10.00      B   
ATOM   2609  N   ALA B 198      26.619  -2.048   8.942  1.00 10.00      B   
ATOM   2610  HN  ALA B 198      25.746  -1.700   8.651  1.00 10.00      B   
ATOM   2611  CA  ALA B 198      26.991  -1.955  10.352  1.00 10.00      B   
ATOM   2612  CB  ALA B 198      25.969  -1.133  11.122  1.00 10.00      B   
ATOM   2613  C   ALA B 198      27.126  -3.345  10.965  1.00 10.00      B   
ATOM   2614  O   ALA B 198      28.099  -3.639  11.661  1.00 10.00      B   
ATOM   2615  N   ASP B 199      26.150  -4.199  10.683  1.00 10.00      B   
ATOM   2616  HN  ASP B 199      25.405  -3.897  10.115  1.00 10.00      B   
ATOM   2617  CA  ASP B 199      26.138  -5.567  11.192  1.00 10.00      B   
ATOM   2618  CB  ASP B 199      24.881  -6.296  10.718  1.00 10.00      B   
ATOM   2619  CG  ASP B 199      24.727  -7.667  11.346  1.00 10.00      B   
ATOM   2620  OD1 ASP B 199      24.207  -7.752  12.480  1.00 10.00      B   
ATOM   2621  OD2 ASP B 199      25.117  -8.666  10.709  1.00 10.00      B   
ATOM   2622  C   ASP B 199      27.376  -6.328  10.735  1.00 10.00      B   
ATOM   2623  O   ASP B 199      27.991  -7.059  11.517  1.00 10.00      B   
ATOM   2624  N   ASN B 200      27.749  -6.126   9.474  1.00 10.00      B   
ATOM   2625  HN  ASN B 200      27.219  -5.520   8.913  1.00 10.00      B   
ATOM   2626  CA  ASN B 200      28.916  -6.786   8.898  1.00 10.00      B   
ATOM   2627  CB  ASN B 200      29.036  -6.466   7.407  1.00 10.00      B   
ATOM   2628  CG  ASN B 200      30.035  -7.362   6.697  1.00 10.00      B   
ATOM   2629  OD1 ASN B 200      30.102  -8.564   6.952  1.00 10.00      B   
ATOM   2630  ND2 ASN B 200      30.831  -6.782   5.811  1.00 10.00      B   
ATOM   2631 HD21 ASN B 200      30.740  -5.816   5.665  1.00 10.00      B   
ATOM   2632 HD22 ASN B 200      31.471  -7.345   5.325  1.00 10.00      B   
ATOM   2633  C   ASN B 200      30.196  -6.366   9.611  1.00 10.00      B   
ATOM   2634  O   ASN B 200      31.028  -7.202   9.953  1.00 10.00      B   
ATOM   2635  N   ILE B 201      30.341  -5.066   9.844  1.00 10.00      B   
ATOM   2636  HN  ILE B 201      29.633  -4.446   9.560  1.00 10.00      B   
ATOM   2637  CA  ILE B 201      31.525  -4.534  10.517  1.00 10.00      B   
ATOM   2638  CB  ILE B 201      31.553  -2.988  10.464  1.00 10.00      B   
ATOM   2639  CG1 ILE B 201      31.645  -2.508   9.012  1.00 10.00      B   
ATOM   2640  CG2 ILE B 201      32.709  -2.431  11.289  1.00 10.00      B   
ATOM   2641  CD1 ILE B 201      31.509  -1.009   8.854  1.00 10.00      B   
ATOM   2642  C   ILE B 201      31.585  -4.999  11.972  1.00 10.00      B   
ATOM   2643  O   ILE B 201      32.643  -5.377  12.474  1.00 10.00      B   
ATOM   2644  N   LEU B 202      30.438  -4.993  12.630  1.00 10.00      B   
ATOM   2645  HN  LEU B 202      29.622  -4.700  12.162  1.00 10.00      B   
ATOM   2646  CA  LEU B 202      30.348  -5.393  14.028  1.00 10.00      B   
ATOM   2647  CB  LEU B 202      28.972  -5.028  14.585  1.00 10.00      B   
ATOM   2648  CG  LEU B 202      28.878  -4.873  16.103  1.00 10.00      B   
ATOM   2649  CD1 LEU B 202      29.679  -3.667  16.566  1.00 10.00      B   
ATOM   2650  CD2 LEU B 202      27.425  -4.747  16.532  1.00 10.00      B   
ATOM   2651  C   LEU B 202      30.612  -6.888  14.224  1.00 10.00      B   
ATOM   2652  O   LEU B 202      31.104  -7.307  15.273  1.00 10.00      B   
ATOM   2653  N   ASN B 203      30.292  -7.687  13.213  1.00 10.00      B   
ATOM   2654  HN  ASN B 203      29.917  -7.297  12.395  1.00 10.00      B   
ATOM   2655  CA  ASN B 203      30.482  -9.133  13.292  1.00 10.00      B   
ATOM   2656  CB  ASN B 203      29.246  -9.874  12.768  1.00 10.00      B   
ATOM   2657  CG  ASN B 203      28.128  -9.956  13.792  1.00 10.00      B   
ATOM   2658  OD1 ASN B 203      28.042 -10.915  14.561  1.00 10.00      B   
ATOM   2659  ND2 ASN B 203      27.252  -8.961  13.798  1.00 10.00      B   
ATOM   2660 HD21 ASN B 203      27.368  -8.236  13.145  1.00 10.00      B   
ATOM   2661 HD22 ASN B 203      26.524  -8.987  14.458  1.00 10.00      B   
ATOM   2662  C   ASN B 203      31.726  -9.596  12.543  1.00 10.00      B   
ATOM   2663  O   ASN B 203      32.037 -10.788  12.529  1.00 10.00      B   
ATOM   2664  N   ALA B 204      32.438  -8.660  11.933  1.00 10.00      B   
ATOM   2665  HN  ALA B 204      32.151  -7.723  11.989  1.00 10.00      B   
ATOM   2666  CA  ALA B 204      33.643  -8.994  11.181  1.00 10.00      B   
ATOM   2667  CB  ALA B 204      34.146  -7.784  10.406  1.00 10.00      B   
ATOM   2668  C   ALA B 204      34.733  -9.523  12.103  1.00 10.00      B   
ATOM   2669  O   ALA B 204      34.851  -9.093  13.253  1.00 10.00      B   
ATOM   2670  N   VAL B 205      35.516 -10.469  11.603  1.00 10.00      B   
ATOM   2671  HN  VAL B 205      35.364 -10.785  10.685  1.00 10.00      B   
ATOM   2672  CA  VAL B 205      36.601 -11.049  12.379  1.00 10.00      B   
ATOM   2673  CB  VAL B 205      36.816 -12.546  12.058  1.00 10.00      B   
ATOM   2674  CG1 VAL B 205      37.822 -13.157  13.023  1.00 10.00      B   
ATOM   2675  CG2 VAL B 205      35.499 -13.306  12.108  1.00 10.00      B   
ATOM   2676  C   VAL B 205      37.894 -10.285  12.122  1.00 10.00      B   
ATOM   2677  O   VAL B 205      38.479 -10.375  11.041  1.00 10.00      B   
ATOM   2678  N   THR B 206      38.324  -9.525  13.113  1.00 10.00      B   
ATOM   2679  HN  THR B 206      37.808  -9.490  13.946  1.00 10.00      B   
ATOM   2680  CA  THR B 206      39.541  -8.735  13.007  1.00 10.00      B   
ATOM   2681  CB  THR B 206      39.476  -7.508  13.936  1.00 10.00      B   
ATOM   2682  OG1 THR B 206      38.266  -6.781  13.672  1.00 10.00      B   
ATOM   2683  HG1 THR B 206      37.988  -6.317  14.473  1.00 10.00      B   
ATOM   2684  CG2 THR B 206      39.487  -7.941  15.397  1.00 10.00      B   
ATOM   2685  C   THR B 206      40.772  -9.570  13.346  1.00 10.00      B   
ATOM   2686  O   THR B 206      40.691 -10.800  13.431  1.00 10.00      B   
END
