# Supplementary material for: NusA directly interacts with antitermination factor Q from phage λ
Source: Sci Rep. 2020 Apr 20;10:6607. doi: 10.1038/s41598-020-63523-5 (PMC7171158; doi:10.1038/s41598-020-63523-5)
Supplement: Supplementary file 4 — Supplementary Information4. [file 41598_2020_63523_MOESM4_ESM.pdb]

REMARK FILENAME="complex_19w.pdb0"
REMARK ===============================================================
REMARK HADDOCK run for complex
REMARK initial structure: complex_19.pdb
REMARK final NOE weights: unambig 50 amb: 50
REMARK ===============================================================
REMARK            total,bonds,angles,improper,dihe,vdw,elec,air,cdih,coup,rdcs,vean,dani,xpcs,rg
REMARK energies: -251.385, 0, 0, 0, 0, -83.5352, -411.756, 243.906, 0, 0, 0, 0, 0, 0, 0
REMARK ===============================================================
REMARK            bonds,angles,impropers,dihe,air,cdih,coup,rdcs,vean,dani,xpcs
REMARK rms-dev.: 0,0,0,0,0.964227,0,0, 0, 0, 0, 0
REMARK ===============================================================
REMARK               air,cdih,coup,rdcs,vean,dani,xpcs
REMARK               >0.3,>5,>1,>0,>5,>0.2,>0.2
REMARK violations.: 8, 0, 0, 0, 0, 0, 0
REMARK ===============================================================
REMARK                        CVpartition#,violations,rms
REMARK AIRs cross-validation: 1, 21, 2.601
REMARK ===============================================================
REMARK NCS energy: 0
REMARK ===============================================================
REMARK Symmetry energy: 0
REMARK ===============================================================
REMARK Desolvation energy: 4.62568
REMARK Internal energy free molecules: 21067.2
REMARK Internal energy complex: -14404.6
REMARK Binding energy: -35962.5
REMARK ===============================================================
REMARK buried surface area: 2343.65
REMARK ===============================================================
REMARK water - chain1: 0 0 0
REMARK water - chain2: 0 0 0
REMARK water - chain3: 0 0 0
REMARK water - chain4: 0 0 0
REMARK water - chain5: 0 0 0
REMARK water - chain6: 0 0 0
REMARK ===============================================================
REMARK water - water: 0 0 0
REMARK ===============================================================
REMARK DATE:06-Sep-2019  14:33:56       created by user: enmr
REMARK VERSION:1.3U
ATOM      1  N   PHE A 102      22.038 -52.139  -8.711  1.00 10.00      A   
ATOM      2  HN  PHE A 102      21.695 -51.348  -9.184  1.00 10.00      A   
ATOM      3  CA  PHE A 102      22.799 -51.949  -7.485  1.00 10.00      A   
ATOM      4  CB  PHE A 102      23.992 -52.906  -7.440  1.00 10.00      A   
ATOM      5  CG  PHE A 102      23.610 -54.357  -7.390  1.00 10.00      A   
ATOM      6  CD1 PHE A 102      23.080 -54.904  -6.235  1.00 10.00      A   
ATOM      7  CD2 PHE A 102      23.781 -55.171  -8.497  1.00 10.00      A   
ATOM      8  CE1 PHE A 102      22.727 -56.238  -6.183  1.00 10.00      A   
ATOM      9  CE2 PHE A 102      23.431 -56.506  -8.452  1.00 10.00      A   
ATOM     10  CZ  PHE A 102      22.904 -57.040  -7.293  1.00 10.00      A   
ATOM     11  C   PHE A 102      23.288 -50.511  -7.368  1.00 10.00      A   
ATOM     12  O   PHE A 102      23.409 -49.803  -8.370  1.00 10.00      A   
ATOM     13  N   ASP A 103      23.563 -50.087  -6.145  1.00 10.00      A   
ATOM     14  HN  ASP A 103      23.430 -50.696  -5.388  1.00 10.00      A   
ATOM     15  CA  ASP A 103      24.048 -48.737  -5.894  1.00 10.00      A   
ATOM     16  CB  ASP A 103      23.755 -48.318  -4.456  1.00 10.00      A   
ATOM     17  CG  ASP A 103      23.026 -46.998  -4.380  1.00 10.00      A   
ATOM     18  OD1 ASP A 103      21.785 -46.994  -4.541  1.00 10.00      A   
ATOM     19  OD2 ASP A 103      23.680 -45.959  -4.160  1.00 10.00      A   
ATOM     20  C   ASP A 103      25.542 -48.653  -6.154  1.00 10.00      A   
ATOM     21  O   ASP A 103      26.233 -49.675  -6.166  1.00 10.00      A   
ATOM     22  N   ARG A 104      26.039 -47.443  -6.351  1.00 10.00      A   
ATOM     23  HN  ARG A 104      25.442 -46.667  -6.311  1.00 10.00      A   
ATOM     24  CA  ARG A 104      27.454 -47.235  -6.615  1.00 10.00      A   
ATOM     25  CB  ARG A 104      27.665 -46.007  -7.503  1.00 10.00      A   
ATOM     26  CG  ARG A 104      27.753 -46.330  -8.985  1.00 10.00      A   
ATOM     27  CD  ARG A 104      28.921 -47.258  -9.272  1.00 10.00      A   
ATOM     28  NE  ARG A 104      29.107 -47.487 -10.702  1.00 10.00      A   
ATOM     29  HE  ARG A 104      28.950 -46.721 -11.304  1.00 10.00      A   
ATOM     30  CZ  ARG A 104      29.473 -48.652 -11.229  1.00 10.00      A   
ATOM     31  NH1 ARG A 104      29.693 -49.706 -10.446  1.00 10.00      A   
ATOM     32 HH11 ARG A 104      29.578 -49.630  -9.449  1.00 10.00      A   
ATOM     33 HH12 ARG A 104      29.975 -50.583 -10.843  1.00 10.00      A   
ATOM     34  NH2 ARG A 104      29.615 -48.762 -12.543  1.00 10.00      A   
ATOM     35 HH21 ARG A 104      29.442 -47.969 -13.137  1.00 10.00      A   
ATOM     36 HH22 ARG A 104      29.893 -49.635 -12.952  1.00 10.00      A   
ATOM     37  C   ARG A 104      28.248 -47.103  -5.322  1.00 10.00      A   
ATOM     38  O   ARG A 104      27.760 -46.554  -4.332  1.00 10.00      A   
ATOM     39  N   ILE A 105      29.467 -47.619  -5.339  1.00 10.00      A   
ATOM     40  HN  ILE A 105      29.793 -48.053  -6.158  1.00 10.00      A   
ATOM     41  CA  ILE A 105      30.341 -47.564  -4.179  1.00 10.00      A   
ATOM     42  CB  ILE A 105      31.289 -48.780  -4.143  1.00 10.00      A   
ATOM     43  CG1 ILE A 105      30.487 -50.083  -4.190  1.00 10.00      A   
ATOM     44  CG2 ILE A 105      32.177 -48.740  -2.907  1.00 10.00      A   
ATOM     45  CD1 ILE A 105      31.333 -51.319  -4.411  1.00 10.00      A   
ATOM     46  C   ILE A 105      31.168 -46.286  -4.199  1.00 10.00      A   
ATOM     47  O   ILE A 105      31.847 -45.991  -5.186  1.00 10.00      A   
ATOM     48  N   THR A 106      31.092 -45.525  -3.117  1.00 10.00      A   
ATOM     49  HN  THR A 106      30.518 -45.807  -2.372  1.00 10.00      A   
ATOM     50  CA  THR A 106      31.832 -44.282  -2.998  1.00 10.00      A   
ATOM     51  CB  THR A 106      31.416 -43.523  -1.725  1.00 10.00      A   
ATOM     52  OG1 THR A 106      30.596 -44.377  -0.910  1.00 10.00      A   
ATOM     53  HG1 THR A 106      31.144 -44.785  -0.227  1.00 10.00      A   
ATOM     54  CG2 THR A 106      30.636 -42.268  -2.083  1.00 10.00      A   
ATOM     55  C   THR A 106      33.335 -44.552  -2.959  1.00 10.00      A   
ATOM     56  O   THR A 106      33.842 -45.165  -2.020  1.00 10.00      A   
ATOM     57  N   THR A 107      34.032 -44.120  -3.998  1.00 10.00      A   
ATOM     58  HN  THR A 107      33.567 -43.659  -4.729  1.00 10.00      A   
ATOM     59  CA  THR A 107      35.469 -44.307  -4.086  1.00 10.00      A   
ATOM     60  CB  THR A 107      35.848 -45.063  -5.375  1.00 10.00      A   
ATOM     61  OG1 THR A 107      34.814 -46.008  -5.698  1.00 10.00      A   
ATOM     62  HG1 THR A 107      34.121 -45.963  -5.032  1.00 10.00      A   
ATOM     63  CG2 THR A 107      37.164 -45.801  -5.192  1.00 10.00      A   
ATOM     64  C   THR A 107      36.182 -42.953  -4.061  1.00 10.00      A   
ATOM     65  O   THR A 107      36.193 -42.226  -5.056  1.00 10.00      A   
ATOM     66  N   GLN A 108      36.747 -42.615  -2.911  1.00 10.00      A   
ATOM     67  HN  GLN A 108      36.693 -43.237  -2.151  1.00 10.00      A   
ATOM     68  CA  GLN A 108      37.461 -41.359  -2.738  1.00 10.00      A   
ATOM     69  CB  GLN A 108      36.561 -40.322  -2.060  1.00 10.00      A   
ATOM     70  CG  GLN A 108      35.787 -39.423  -3.010  1.00 10.00      A   
ATOM     71  CD  GLN A 108      34.937 -38.407  -2.271  1.00 10.00      A   
ATOM     72  OE1 GLN A 108      34.432 -38.676  -1.179  1.00 10.00      A   
ATOM     73  NE2 GLN A 108      34.773 -37.232  -2.858  1.00 10.00      A   
ATOM     74 HE21 GLN A 108      35.197 -37.085  -3.729  1.00 10.00      A   
ATOM     75 HE22 GLN A 108      34.237 -36.551  -2.391  1.00 10.00      A   
ATOM     76  C   GLN A 108      38.694 -41.582  -1.880  1.00 10.00      A   
ATOM     77  O   GLN A 108      38.765 -42.553  -1.126  1.00 10.00      A   
ATOM     78  N   THR A 109      39.659 -40.686  -1.996  1.00 10.00      A   
ATOM     79  HN  THR A 109      39.550 -39.942  -2.630  1.00 10.00      A   
ATOM     80  CA  THR A 109      40.880 -40.780  -1.216  1.00 10.00      A   
ATOM     81  CB  THR A 109      42.081 -40.193  -1.980  1.00 10.00      A   
ATOM     82  OG1 THR A 109      41.776 -38.861  -2.415  1.00 10.00      A   
ATOM     83  HG1 THR A 109      41.932 -38.792  -3.366  1.00 10.00      A   
ATOM     84  CG2 THR A 109      42.417 -41.055  -3.185  1.00 10.00      A   
ATOM     85  C   THR A 109      40.717 -40.045   0.106  1.00 10.00      A   
ATOM     86  O   THR A 109      39.694 -39.392   0.341  1.00 10.00      A   
ATOM     87  N   ALA A 110      41.719 -40.152   0.969  1.00 10.00      A   
ATOM     88  HN  ALA A 110      42.505 -40.691   0.726  1.00 10.00      A   
ATOM     89  CA  ALA A 110      41.680 -39.488   2.265  1.00 10.00      A   
ATOM     90  CB  ALA A 110      42.856 -39.921   3.126  1.00 10.00      A   
ATOM     91  C   ALA A 110      41.678 -37.975   2.088  1.00 10.00      A   
ATOM     92  O   ALA A 110      40.862 -37.272   2.681  1.00 10.00      A   
ATOM     93  N   LYS A 111      42.580 -37.489   1.239  1.00 10.00      A   
ATOM     94  HN  LYS A 111      43.180 -38.111   0.781  1.00 10.00      A   
ATOM     95  CA  LYS A 111      42.702 -36.059   0.971  1.00 10.00      A   
ATOM     96  CB  LYS A 111      43.858 -35.785   0.009  1.00 10.00      A   
ATOM     97  CG  LYS A 111      45.218 -36.212   0.535  1.00 10.00      A   
ATOM     98  CD  LYS A 111      46.342 -35.633  -0.304  1.00 10.00      A   
ATOM     99  CE  LYS A 111      47.697 -36.155   0.149  1.00 10.00      A   
ATOM    100  NZ  LYS A 111      47.995 -35.802   1.563  1.00 10.00      A   
ATOM    101  HZ1 LYS A 111      48.958 -36.105   1.811  1.00 10.00      A   
ATOM    102  HZ2 LYS A 111      47.324 -36.276   2.200  1.00 10.00      A   
ATOM    103  HZ3 LYS A 111      47.920 -34.776   1.704  1.00 10.00      A   
ATOM    104  C   LYS A 111      41.411 -35.484   0.401  1.00 10.00      A   
ATOM    105  O   LYS A 111      40.958 -34.420   0.825  1.00 10.00      A   
ATOM    106  N   GLN A 112      40.822 -36.202  -0.553  1.00 10.00      A   
ATOM    107  HN  GLN A 112      41.236 -37.044  -0.839  1.00 10.00      A   
ATOM    108  CA  GLN A 112      39.579 -35.771  -1.191  1.00 10.00      A   
ATOM    109  CB  GLN A 112      39.107 -36.802  -2.217  1.00 10.00      A   
ATOM    110  CG  GLN A 112      39.716 -36.632  -3.599  1.00 10.00      A   
ATOM    111  CD  GLN A 112      39.364 -37.781  -4.527  1.00 10.00      A   
ATOM    112  OE1 GLN A 112      39.203 -38.920  -4.091  1.00 10.00      A   
ATOM    113  NE2 GLN A 112      39.235 -37.490  -5.813  1.00 10.00      A   
ATOM    114 HE21 GLN A 112      39.372 -36.560  -6.094  1.00 10.00      A   
ATOM    115 HE22 GLN A 112      39.008 -38.216  -6.433  1.00 10.00      A   
ATOM    116  C   GLN A 112      38.481 -35.515  -0.165  1.00 10.00      A   
ATOM    117  O   GLN A 112      37.790 -34.499  -0.231  1.00 10.00      A   
ATOM    118  N   VAL A 113      38.339 -36.431   0.788  1.00 10.00      A   
ATOM    119  HN  VAL A 113      38.933 -37.214   0.790  1.00 10.00      A   
ATOM    120  CA  VAL A 113      37.323 -36.305   1.827  1.00 10.00      A   
ATOM    121  CB  VAL A 113      37.161 -37.616   2.632  1.00 10.00      A   
ATOM    122  CG1 VAL A 113      36.152 -37.443   3.761  1.00 10.00      A   
ATOM    123  CG2 VAL A 113      36.733 -38.751   1.712  1.00 10.00      A   
ATOM    124  C   VAL A 113      37.634 -35.147   2.772  1.00 10.00      A   
ATOM    125  O   VAL A 113      36.761 -34.335   3.075  1.00 10.00      A   
ATOM    126  N   ILE A 114      38.880 -35.069   3.224  1.00 10.00      A   
ATOM    127  HN  ILE A 114      39.541 -35.738   2.931  1.00 10.00      A   
ATOM    128  CA  ILE A 114      39.293 -34.012   4.141  1.00 10.00      A   
ATOM    129  CB  ILE A 114      40.772 -34.154   4.554  1.00 10.00      A   
ATOM    130  CG1 ILE A 114      40.993 -35.497   5.252  1.00 10.00      A   
ATOM    131  CG2 ILE A 114      41.187 -33.009   5.470  1.00 10.00      A   
ATOM    132  CD1 ILE A 114      42.448 -35.849   5.459  1.00 10.00      A   
ATOM    133  C   ILE A 114      39.056 -32.629   3.544  1.00 10.00      A   
ATOM    134  O   ILE A 114      38.368 -31.799   4.139  1.00 10.00      A   
ATOM    135  N   VAL A 115      39.611 -32.397   2.360  1.00 10.00      A   
ATOM    136  HN  VAL A 115      40.130 -33.113   1.927  1.00 10.00      A   
ATOM    137  CA  VAL A 115      39.470 -31.111   1.683  1.00 10.00      A   
ATOM    138  CB  VAL A 115      40.260 -31.076   0.354  1.00 10.00      A   
ATOM    139  CG1 VAL A 115      40.062 -29.749  -0.368  1.00 10.00      A   
ATOM    140  CG2 VAL A 115      41.741 -31.323   0.608  1.00 10.00      A   
ATOM    141  C   VAL A 115      38.000 -30.781   1.427  1.00 10.00      A   
ATOM    142  O   VAL A 115      37.562 -29.647   1.634  1.00 10.00      A   
ATOM    143  N   GLN A 116      37.238 -31.787   1.012  1.00 10.00      A   
ATOM    144  HN  GLN A 116      37.638 -32.675   0.903  1.00 10.00      A   
ATOM    145  CA  GLN A 116      35.822 -31.609   0.724  1.00 10.00      A   
ATOM    146  CB  GLN A 116      35.214 -32.904   0.182  1.00 10.00      A   
ATOM    147  CG  GLN A 116      33.729 -32.813  -0.122  1.00 10.00      A   
ATOM    148  CD  GLN A 116      33.132 -34.139  -0.548  1.00 10.00      A   
ATOM    149  OE1 GLN A 116      33.779 -34.948  -1.217  1.00 10.00      A   
ATOM    150  NE2 GLN A 116      31.887 -34.364  -0.159  1.00 10.00      A   
ATOM    151 HE21 GLN A 116      31.435 -33.667   0.377  1.00 10.00      A   
ATOM    152 HE22 GLN A 116      31.465 -35.212  -0.414  1.00 10.00      A   
ATOM    153  C   GLN A 116      35.058 -31.145   1.961  1.00 10.00      A   
ATOM    154  O   GLN A 116      34.270 -30.203   1.895  1.00 10.00      A   
ATOM    155  N   LYS A 117      35.306 -31.799   3.090  1.00 10.00      A   
ATOM    156  HN  LYS A 117      35.963 -32.532   3.086  1.00 10.00      A   
ATOM    157  CA  LYS A 117      34.628 -31.453   4.336  1.00 10.00      A   
ATOM    158  CB  LYS A 117      34.934 -32.462   5.444  1.00 10.00      A   
ATOM    159  CG  LYS A 117      34.381 -33.850   5.164  1.00 10.00      A   
ATOM    160  CD  LYS A 117      32.923 -33.784   4.731  1.00 10.00      A   
ATOM    161  CE  LYS A 117      32.525 -35.010   3.925  1.00 10.00      A   
ATOM    162  NZ  LYS A 117      31.219 -34.823   3.235  1.00 10.00      A   
ATOM    163  HZ1 LYS A 117      31.024 -35.631   2.610  1.00 10.00      A   
ATOM    164  HZ2 LYS A 117      31.236 -33.951   2.659  1.00 10.00      A   
ATOM    165  HZ3 LYS A 117      30.449 -34.745   3.933  1.00 10.00      A   
ATOM    166  C   LYS A 117      34.942 -30.029   4.777  1.00 10.00      A   
ATOM    167  O   LYS A 117      34.074 -29.327   5.297  1.00 10.00      A   
ATOM    168  N   VAL A 118      36.177 -29.599   4.562  1.00 10.00      A   
ATOM    169  HN  VAL A 118      36.837 -30.209   4.162  1.00 10.00      A   
ATOM    170  CA  VAL A 118      36.580 -28.244   4.922  1.00 10.00      A   
ATOM    171  CB  VAL A 118      38.112 -28.049   4.826  1.00 10.00      A   
ATOM    172  CG1 VAL A 118      38.508 -26.636   5.232  1.00 10.00      A   
ATOM    173  CG2 VAL A 118      38.834 -29.070   5.694  1.00 10.00      A   
ATOM    174  C   VAL A 118      35.865 -27.234   4.024  1.00 10.00      A   
ATOM    175  O   VAL A 118      35.426 -26.175   4.480  1.00 10.00      A   
ATOM    176  N   ARG A 119      35.730 -27.584   2.749  1.00 10.00      A   
ATOM    177  HN  ARG A 119      36.095 -28.448   2.449  1.00 10.00      A   
ATOM    178  CA  ARG A 119      35.058 -26.722   1.782  1.00 10.00      A   
ATOM    179  CB  ARG A 119      35.292 -27.223   0.355  1.00 10.00      A   
ATOM    180  CG  ARG A 119      36.690 -26.958  -0.179  1.00 10.00      A   
ATOM    181  CD  ARG A 119      36.831 -27.431  -1.616  1.00 10.00      A   
ATOM    182  NE  ARG A 119      38.093 -26.996  -2.212  1.00 10.00      A   
ATOM    183  HE  ARG A 119      38.625 -26.338  -1.710  1.00 10.00      A   
ATOM    184  CZ  ARG A 119      38.555 -27.432  -3.382  1.00 10.00      A   
ATOM    185  NH1 ARG A 119      37.862 -28.318  -4.084  1.00 10.00      A   
ATOM    186 HH11 ARG A 119      38.208 -28.648  -4.966  1.00 10.00      A   
ATOM    187 HH12 ARG A 119      36.987 -28.662  -3.734  1.00 10.00      A   
ATOM    188  NH2 ARG A 119      39.714 -26.981  -3.848  1.00 10.00      A   
ATOM    189 HH21 ARG A 119      40.239 -26.310  -3.319  1.00 10.00      A   
ATOM    190 HH22 ARG A 119      40.068 -27.307  -4.729  1.00 10.00      A   
ATOM    191  C   ARG A 119      33.563 -26.646   2.075  1.00 10.00      A   
ATOM    192  O   ARG A 119      32.947 -25.584   1.953  1.00 10.00      A   
ATOM    193  N   GLU A 120      32.990 -27.781   2.469  1.00 10.00      A   
ATOM    194  HN  GLU A 120      33.538 -28.597   2.529  1.00 10.00      A   
ATOM    195  CA  GLU A 120      31.570 -27.854   2.796  1.00 10.00      A   
ATOM    196  CB  GLU A 120      31.146 -29.300   3.060  1.00 10.00      A   
ATOM    197  CG  GLU A 120      31.037 -30.165   1.817  1.00 10.00      A   
ATOM    198  CD  GLU A 120      30.456 -31.533   2.116  1.00 10.00      A   
ATOM    199  OE1 GLU A 120      29.333 -31.601   2.662  1.00 10.00      A   
ATOM    200  OE2 GLU A 120      31.113 -32.548   1.812  1.00 10.00      A   
ATOM    201  C   GLU A 120      31.249 -26.996   4.016  1.00 10.00      A   
ATOM    202  O   GLU A 120      30.304 -26.203   3.999  1.00 10.00      A   
ATOM    203  N   ALA A 121      32.050 -27.155   5.067  1.00 10.00      A   
ATOM    204  HN  ALA A 121      32.788 -27.801   5.010  1.00 10.00      A   
ATOM    205  CA  ALA A 121      31.860 -26.408   6.306  1.00 10.00      A   
ATOM    206  CB  ALA A 121      32.818 -26.910   7.377  1.00 10.00      A   
ATOM    207  C   ALA A 121      32.038 -24.910   6.085  1.00 10.00      A   
ATOM    208  O   ALA A 121      31.240 -24.102   6.565  1.00 10.00      A   
ATOM    209  N   GLU A 122      33.085 -24.550   5.351  1.00 10.00      A   
ATOM    210  HN  GLU A 122      33.692 -25.245   5.014  1.00 10.00      A   
ATOM    211  CA  GLU A 122      33.378 -23.153   5.056  1.00 10.00      A   
ATOM    212  CB  GLU A 122      34.626 -23.050   4.177  1.00 10.00      A   
ATOM    213  CG  GLU A 122      35.441 -21.788   4.400  1.00 10.00      A   
ATOM    214  CD  GLU A 122      36.115 -21.769   5.755  1.00 10.00      A   
ATOM    215  OE1 GLU A 122      37.014 -22.602   5.987  1.00 10.00      A   
ATOM    216  OE2 GLU A 122      35.752 -20.920   6.593  1.00 10.00      A   
ATOM    217  C   GLU A 122      32.201 -22.486   4.352  1.00 10.00      A   
ATOM    218  O   GLU A 122      31.723 -21.437   4.786  1.00 10.00      A   
ATOM    219  N   ARG A 123      31.734 -23.114   3.277  1.00 10.00      A   
ATOM    220  HN  ARG A 123      32.158 -23.954   2.993  1.00 10.00      A   
ATOM    221  CA  ARG A 123      30.616 -22.592   2.501  1.00 10.00      A   
ATOM    222  CB  ARG A 123      30.372 -23.465   1.266  1.00 10.00      A   
ATOM    223  CG  ARG A 123      29.105 -23.124   0.496  1.00 10.00      A   
ATOM    224  CD  ARG A 123      29.398 -22.875  -0.973  1.00 10.00      A   
ATOM    225  NE  ARG A 123      29.410 -21.449  -1.298  1.00 10.00      A   
ATOM    226  HE  ARG A 123      30.207 -20.934  -1.034  1.00 10.00      A   
ATOM    227  CZ  ARG A 123      28.415 -20.822  -1.921  1.00 10.00      A   
ATOM    228  NH1 ARG A 123      27.331 -21.498  -2.282  1.00 10.00      A   
ATOM    229 HH11 ARG A 123      26.574 -21.036  -2.751  1.00 10.00      A   
ATOM    230 HH12 ARG A 123      27.262 -22.482  -2.087  1.00 10.00      A   
ATOM    231  NH2 ARG A 123      28.513 -19.521  -2.191  1.00 10.00      A   
ATOM    232 HH21 ARG A 123      27.766 -19.040  -2.662  1.00 10.00      A   
ATOM    233 HH22 ARG A 123      29.336 -19.013  -1.923  1.00 10.00      A   
ATOM    234  C   ARG A 123      29.348 -22.495   3.346  1.00 10.00      A   
ATOM    235  O   ARG A 123      28.641 -21.489   3.300  1.00 10.00      A   
ATOM    236  N   ALA A 124      29.080 -23.535   4.129  1.00 10.00      A   
ATOM    237  HN  ALA A 124      29.694 -24.301   4.134  1.00 10.00      A   
ATOM    238  CA  ALA A 124      27.896 -23.569   4.982  1.00 10.00      A   
ATOM    239  CB  ALA A 124      27.828 -24.876   5.757  1.00 10.00      A   
ATOM    240  C   ALA A 124      27.878 -22.387   5.942  1.00 10.00      A   
ATOM    241  O   ALA A 124      26.823 -21.810   6.215  1.00 10.00      A   
ATOM    242  N   MET A 125      29.052 -22.027   6.445  1.00 10.00      A   
ATOM    243  HN  MET A 125      29.857 -22.529   6.188  1.00 10.00      A   
ATOM    244  CA  MET A 125      29.176 -20.908   7.368  1.00 10.00      A   
ATOM    245  CB  MET A 125      30.542 -20.910   8.061  1.00 10.00      A   
ATOM    246  CG  MET A 125      30.724 -22.023   9.085  1.00 10.00      A   
ATOM    247  SD  MET A 125      30.201 -21.556  10.749  1.00 10.00      A   
ATOM    248  CE  MET A 125      28.418 -21.518  10.568  1.00 10.00      A   
ATOM    249  C   MET A 125      28.947 -19.586   6.646  1.00 10.00      A   
ATOM    250  O   MET A 125      28.252 -18.709   7.157  1.00 10.00      A   
ATOM    251  N   VAL A 126      29.526 -19.458   5.454  1.00 10.00      A   
ATOM    252  HN  VAL A 126      30.067 -20.199   5.103  1.00 10.00      A   
ATOM    253  CA  VAL A 126      29.382 -18.240   4.654  1.00 10.00      A   
ATOM    254  CB  VAL A 126      30.192 -18.322   3.340  1.00 10.00      A   
ATOM    255  CG1 VAL A 126      29.959 -17.094   2.475  1.00 10.00      A   
ATOM    256  CG2 VAL A 126      31.676 -18.480   3.637  1.00 10.00      A   
ATOM    257  C   VAL A 126      27.912 -17.973   4.338  1.00 10.00      A   
ATOM    258  O   VAL A 126      27.424 -16.850   4.487  1.00 10.00      A   
ATOM    259  N   VAL A 127      27.208 -19.017   3.919  1.00 10.00      A   
ATOM    260  HN  VAL A 127      27.650 -19.889   3.821  1.00 10.00      A   
ATOM    261  CA  VAL A 127      25.792 -18.899   3.595  1.00 10.00      A   
ATOM    262  CB  VAL A 127      25.246 -20.197   2.959  1.00 10.00      A   
ATOM    263  CG1 VAL A 127      23.766 -20.054   2.639  1.00 10.00      A   
ATOM    264  CG2 VAL A 127      26.029 -20.548   1.703  1.00 10.00      A   
ATOM    265  C   VAL A 127      24.988 -18.570   4.852  1.00 10.00      A   
ATOM    266  O   VAL A 127      24.037 -17.786   4.812  1.00 10.00      A   
ATOM    267  N   ASP A 128      25.400 -19.153   5.970  1.00 10.00      A   
ATOM    268  HN  ASP A 128      26.181 -19.746   5.938  1.00 10.00      A   
ATOM    269  CA  ASP A 128      24.730 -18.935   7.245  1.00 10.00      A   
ATOM    270  CB  ASP A 128      25.361 -19.805   8.331  1.00 10.00      A   
ATOM    271  CG  ASP A 128      24.340 -20.376   9.288  1.00 10.00      A   
ATOM    272  OD1 ASP A 128      24.082 -21.597   9.222  1.00 10.00      A   
ATOM    273  OD2 ASP A 128      23.791 -19.617  10.111  1.00 10.00      A   
ATOM    274  C   ASP A 128      24.811 -17.466   7.645  1.00 10.00      A   
ATOM    275  O   ASP A 128      23.823 -16.875   8.076  1.00 10.00      A   
ATOM    276  N   GLN A 129      25.994 -16.882   7.467  1.00 10.00      A   
ATOM    277  HN  GLN A 129      26.737 -17.412   7.106  1.00 10.00      A   
ATOM    278  CA  GLN A 129      26.223 -15.479   7.799  1.00 10.00      A   
ATOM    279  CB  GLN A 129      27.685 -15.101   7.542  1.00 10.00      A   
ATOM    280  CG  GLN A 129      28.683 -15.873   8.386  1.00 10.00      A   
ATOM    281  CD  GLN A 129      30.108 -15.723   7.888  1.00 10.00      A   
ATOM    282  OE1 GLN A 129      30.350 -15.516   6.698  1.00 10.00      A   
ATOM    283  NE2 GLN A 129      31.062 -15.836   8.797  1.00 10.00      A   
ATOM    284 HE21 GLN A 129      30.798 -16.009   9.726  1.00 10.00      A   
ATOM    285 HE22 GLN A 129      31.995 -15.743   8.506  1.00 10.00      A   
ATOM    286  C   GLN A 129      25.303 -14.575   6.986  1.00 10.00      A   
ATOM    287  O   GLN A 129      24.801 -13.567   7.487  1.00 10.00      A   
ATOM    288  N   PHE A 130      25.085 -14.939   5.730  1.00 10.00      A   
ATOM    289  HN  PHE A 130      25.520 -15.746   5.381  1.00 10.00      A   
ATOM    290  CA  PHE A 130      24.220 -14.159   4.857  1.00 10.00      A   
ATOM    291  CB  PHE A 130      24.463 -14.514   3.389  1.00 10.00      A   
ATOM    292  CG  PHE A 130      25.830 -14.134   2.892  1.00 10.00      A   
ATOM    293  CD1 PHE A 130      26.485 -13.021   3.399  1.00 10.00      A   
ATOM    294  CD2 PHE A 130      26.457 -14.884   1.913  1.00 10.00      A   
ATOM    295  CE1 PHE A 130      27.739 -12.669   2.939  1.00 10.00      A   
ATOM    296  CE2 PHE A 130      27.709 -14.538   1.448  1.00 10.00      A   
ATOM    297  CZ  PHE A 130      28.352 -13.429   1.961  1.00 10.00      A   
ATOM    298  C   PHE A 130      22.755 -14.363   5.226  1.00 10.00      A   
ATOM    299  O   PHE A 130      21.958 -13.428   5.182  1.00 10.00      A   
ATOM    300  N   ARG A 131      22.414 -15.588   5.607  1.00 10.00      A   
ATOM    301  HN  ARG A 131      23.100 -16.294   5.622  1.00 10.00      A   
ATOM    302  CA  ARG A 131      21.049 -15.920   5.999  1.00 10.00      A   
ATOM    303  CB  ARG A 131      20.890 -17.430   6.190  1.00 10.00      A   
ATOM    304  CG  ARG A 131      20.659 -18.195   4.898  1.00 10.00      A   
ATOM    305  CD  ARG A 131      20.578 -19.691   5.145  1.00 10.00      A   
ATOM    306  NE  ARG A 131      20.032 -20.402   3.988  1.00 10.00      A   
ATOM    307  HE  ARG A 131      19.327 -19.940   3.471  1.00 10.00      A   
ATOM    308  CZ  ARG A 131      20.427 -21.612   3.596  1.00 10.00      A   
ATOM    309  NH1 ARG A 131      21.378 -22.258   4.265  1.00 10.00      A   
ATOM    310 HH11 ARG A 131      21.677 -23.171   3.968  1.00 10.00      A   
ATOM    311 HH12 ARG A 131      21.806 -21.836   5.068  1.00 10.00      A   
ATOM    312  NH2 ARG A 131      19.875 -22.173   2.527  1.00 10.00      A   
ATOM    313 HH21 ARG A 131      20.166 -23.086   2.228  1.00 10.00      A   
ATOM    314 HH22 ARG A 131      19.165 -21.684   2.011  1.00 10.00      A   
ATOM    315  C   ARG A 131      20.653 -15.178   7.272  1.00 10.00      A   
ATOM    316  O   ARG A 131      19.492 -14.822   7.463  1.00 10.00      A   
ATOM    317  N   GLU A 132      21.631 -14.938   8.139  1.00 10.00      A   
ATOM    318  HN  GLU A 132      22.533 -15.265   7.943  1.00 10.00      A   
ATOM    319  CA  GLU A 132      21.387 -14.227   9.387  1.00 10.00      A   
ATOM    320  CB  GLU A 132      22.550 -14.424  10.361  1.00 10.00      A   
ATOM    321  CG  GLU A 132      22.635 -15.824  10.949  1.00 10.00      A   
ATOM    322  CD  GLU A 132      21.568 -16.097  11.994  1.00 10.00      A   
ATOM    323  OE1 GLU A 132      21.884 -16.754  13.009  1.00 10.00      A   
ATOM    324  OE2 GLU A 132      20.410 -15.665  11.807  1.00 10.00      A   
ATOM    325  C   GLU A 132      21.152 -12.741   9.139  1.00 10.00      A   
ATOM    326  O   GLU A 132      20.657 -12.025  10.009  1.00 10.00      A   
ATOM    327  N   HIS A 133      21.512 -12.283   7.952  1.00 10.00      A   
ATOM    328  HN  HIS A 133      21.909 -12.899   7.298  1.00 10.00      A   
ATOM    329  CA  HIS A 133      21.333 -10.885   7.591  1.00 10.00      A   
ATOM    330  CB  HIS A 133      22.624 -10.307   7.006  1.00 10.00      A   
ATOM    331  CG  HIS A 133      23.491  -9.618   8.013  1.00 10.00      A   
ATOM    332  ND1 HIS A 133      24.239  -8.514   7.674  1.00 10.00      A   
ATOM    333  CD2 HIS A 133      23.698  -9.911   9.321  1.00 10.00      A   
ATOM    334  CE1 HIS A 133      24.878  -8.159   8.773  1.00 10.00      A   
ATOM    335  NE2 HIS A 133      24.583  -8.973   9.793  1.00 10.00      A   
ATOM    336  HE2 HIS A 133      24.932  -8.911  10.708  1.00 10.00      A   
ATOM    337  C   HIS A 133      20.180 -10.717   6.610  1.00 10.00      A   
ATOM    338  O   HIS A 133      20.054  -9.687   5.949  1.00 10.00      A   
ATOM    339  N   GLU A 134      19.335 -11.737   6.518  1.00 10.00      A   
ATOM    340  HN  GLU A 134      19.487 -12.537   7.060  1.00 10.00      A   
ATOM    341  CA  GLU A 134      18.190 -11.687   5.625  1.00 10.00      A   
ATOM    342  CB  GLU A 134      17.542 -13.062   5.506  1.00 10.00      A   
ATOM    343  CG  GLU A 134      16.501 -13.151   4.409  1.00 10.00      A   
ATOM    344  CD  GLU A 134      15.633 -14.376   4.541  1.00 10.00      A   
ATOM    345  OE1 GLU A 134      14.460 -14.235   4.942  1.00 10.00      A   
ATOM    346  OE2 GLU A 134      16.117 -15.488   4.248  1.00 10.00      A   
ATOM    347  C   GLU A 134      17.169 -10.680   6.137  1.00 10.00      A   
ATOM    348  O   GLU A 134      16.733 -10.755   7.288  1.00 10.00      A   
ATOM    349  N   GLY A 135      16.799  -9.742   5.282  1.00 10.00      A   
ATOM    350  HN  GLY A 135      17.176  -9.743   4.373  1.00 10.00      A   
ATOM    351  CA  GLY A 135      15.842  -8.722   5.662  1.00 10.00      A   
ATOM    352  C   GLY A 135      16.521  -7.517   6.278  1.00 10.00      A   
ATOM    353  O   GLY A 135      15.861  -6.570   6.706  1.00 10.00      A   
ATOM    354  N   GLU A 136      17.847  -7.554   6.318  1.00 10.00      A   
ATOM    355  HN  GLU A 136      18.313  -8.337   5.955  1.00 10.00      A   
ATOM    356  CA  GLU A 136      18.628  -6.466   6.881  1.00 10.00      A   
ATOM    357  CB  GLU A 136      19.808  -7.013   7.688  1.00 10.00      A   
ATOM    358  CG  GLU A 136      19.565  -7.075   9.184  1.00 10.00      A   
ATOM    359  CD  GLU A 136      19.218  -5.720   9.762  1.00 10.00      A   
ATOM    360  OE1 GLU A 136      20.084  -4.819   9.739  1.00 10.00      A   
ATOM    361  OE2 GLU A 136      18.076  -5.547  10.239  1.00 10.00      A   
ATOM    362  C   GLU A 136      19.140  -5.540   5.786  1.00 10.00      A   
ATOM    363  O   GLU A 136      19.285  -5.948   4.629  1.00 10.00      A   
ATOM    364  N   ILE A 137      19.393  -4.293   6.154  1.00 10.00      A   
ATOM    365  HN  ILE A 137      19.218  -4.026   7.082  1.00 10.00      A   
ATOM    366  CA  ILE A 137      19.908  -3.305   5.219  1.00 10.00      A   
ATOM    367  CB  ILE A 137      19.499  -1.869   5.619  1.00 10.00      A   
ATOM    368  CG1 ILE A 137      17.976  -1.756   5.711  1.00 10.00      A   
ATOM    369  CG2 ILE A 137      20.046  -0.858   4.622  1.00 10.00      A   
ATOM    370  CD1 ILE A 137      17.486  -0.378   6.094  1.00 10.00      A   
ATOM    371  C   ILE A 137      21.428  -3.394   5.156  1.00 10.00      A   
ATOM    372  O   ILE A 137      22.103  -3.378   6.188  1.00 10.00      A   
ATOM    373  N   ILE A 138      21.957  -3.502   3.951  1.00 10.00      A   
ATOM    374  HN  ILE A 138      21.361  -3.510   3.166  1.00 10.00      A   
ATOM    375  CA  ILE A 138      23.396  -3.593   3.744  1.00 10.00      A   
ATOM    376  CB  ILE A 138      23.803  -4.965   3.163  1.00 10.00      A   
ATOM    377  CG1 ILE A 138      22.897  -5.346   1.985  1.00 10.00      A   
ATOM    378  CG2 ILE A 138      23.772  -6.039   4.246  1.00 10.00      A   
ATOM    379  CD1 ILE A 138      23.329  -6.599   1.252  1.00 10.00      A   
ATOM    380  C   ILE A 138      23.865  -2.486   2.806  1.00 10.00      A   
ATOM    381  O   ILE A 138      23.104  -2.022   1.954  1.00 10.00      A   
ATOM    382  N   THR A 139      25.107  -2.059   2.963  1.00 10.00      A   
ATOM    383  HN  THR A 139      25.673  -2.463   3.657  1.00 10.00      A   
ATOM    384  CA  THR A 139      25.657  -1.011   2.121  1.00 10.00      A   
ATOM    385  CB  THR A 139      26.041   0.232   2.949  1.00 10.00      A   
ATOM    386  OG1 THR A 139      24.917   0.646   3.738  1.00 10.00      A   
ATOM    387  HG1 THR A 139      24.555  -0.115   4.210  1.00 10.00      A   
ATOM    388  CG2 THR A 139      26.458   1.375   2.035  1.00 10.00      A   
ATOM    389  C   THR A 139      26.877  -1.519   1.360  1.00 10.00      A   
ATOM    390  O   THR A 139      27.945  -1.718   1.941  1.00 10.00      A   
ATOM    391  N   GLY A 140      26.710  -1.741   0.065  1.00 10.00      A   
ATOM    392  HN  GLY A 140      25.834  -1.577  -0.343  1.00 10.00      A   
ATOM    393  CA  GLY A 140      27.803  -2.224  -0.750  1.00 10.00      A   
ATOM    394  C   GLY A 140      28.311  -1.171  -1.714  1.00 10.00      A   
ATOM    395  O   GLY A 140      27.617  -0.190  -1.997  1.00 10.00      A   
ATOM    396  N   VAL A 141      29.521  -1.370  -2.209  1.00 10.00      A   
ATOM    397  HN  VAL A 141      30.023  -2.167  -1.933  1.00 10.00      A   
ATOM    398  CA  VAL A 141      30.131  -0.439  -3.151  1.00 10.00      A   
ATOM    399  CB  VAL A 141      31.654  -0.333  -2.924  1.00 10.00      A   
ATOM    400  CG1 VAL A 141      32.245   0.810  -3.737  1.00 10.00      A   
ATOM    401  CG2 VAL A 141      31.970  -0.162  -1.447  1.00 10.00      A   
ATOM    402  C   VAL A 141      29.878  -0.902  -4.582  1.00 10.00      A   
ATOM    403  O   VAL A 141      30.183  -2.042  -4.934  1.00 10.00      A   
ATOM    404  N   VAL A 142      29.317  -0.026  -5.400  1.00 10.00      A   
ATOM    405  HN  VAL A 142      29.097   0.874  -5.062  1.00 10.00      A   
ATOM    406  CA  VAL A 142      29.030  -0.355  -6.789  1.00 10.00      A   
ATOM    407  CB  VAL A 142      28.193   0.743  -7.477  1.00 10.00      A   
ATOM    408  CG1 VAL A 142      27.791   0.303  -8.877  1.00 10.00      A   
ATOM    409  CG2 VAL A 142      26.967   1.088  -6.648  1.00 10.00      A   
ATOM    410  C   VAL A 142      30.329  -0.553  -7.567  1.00 10.00      A   
ATOM    411  O   VAL A 142      31.097   0.393  -7.761  1.00 10.00      A   
ATOM    412  N   LYS A 143      30.577  -1.783  -7.997  1.00 10.00      A   
ATOM    413  HN  LYS A 143      29.926  -2.496  -7.806  1.00 10.00      A   
ATOM    414  CA  LYS A 143      31.784  -2.101  -8.748  1.00 10.00      A   
ATOM    415  CB  LYS A 143      32.262  -3.520  -8.433  1.00 10.00      A   
ATOM    416  CG  LYS A 143      32.672  -3.757  -6.992  1.00 10.00      A   
ATOM    417  CD  LYS A 143      33.228  -5.161  -6.817  1.00 10.00      A   
ATOM    418  CE  LYS A 143      32.174  -6.216  -7.113  1.00 10.00      A   
ATOM    419  NZ  LYS A 143      32.769  -7.567  -7.287  1.00 10.00      A   
ATOM    420  HZ1 LYS A 143      32.079  -8.206  -7.741  1.00 10.00      A   
ATOM    421  HZ2 LYS A 143      33.035  -7.964  -6.361  1.00 10.00      A   
ATOM    422  HZ3 LYS A 143      33.618  -7.510  -7.884  1.00 10.00      A   
ATOM    423  C   LYS A 143      31.528  -1.988 -10.244  1.00 10.00      A   
ATOM    424  O   LYS A 143      32.220  -1.259 -10.957  1.00 10.00      A   
ATOM    425  N   LYS A 144      30.527  -2.719 -10.713  1.00 10.00      A   
ATOM    426  HN  LYS A 144      29.999  -3.260 -10.090  1.00 10.00      A   
ATOM    427  CA  LYS A 144      30.177  -2.726 -12.124  1.00 10.00      A   
ATOM    428  CB  LYS A 144      30.538  -4.075 -12.756  1.00 10.00      A   
ATOM    429  CG  LYS A 144      32.028  -4.331 -12.906  1.00 10.00      A   
ATOM    430  CD  LYS A 144      32.290  -5.747 -13.402  1.00 10.00      A   
ATOM    431  CE  LYS A 144      33.732  -5.926 -13.843  1.00 10.00      A   
ATOM    432  NZ  LYS A 144      34.035  -5.151 -15.073  1.00 10.00      A   
ATOM    433  HZ1 LYS A 144      34.959  -5.434 -15.453  1.00 10.00      A   
ATOM    434  HZ2 LYS A 144      34.060  -4.133 -14.857  1.00 10.00      A   
ATOM    435  HZ3 LYS A 144      33.308  -5.322 -15.796  1.00 10.00      A   
ATOM    436  C   LYS A 144      28.692  -2.465 -12.323  1.00 10.00      A   
ATOM    437  O   LYS A 144      27.852  -2.985 -11.585  1.00 10.00      A   
ATOM    438  N   VAL A 145      28.381  -1.653 -13.320  1.00 10.00      A   
ATOM    439  HN  VAL A 145      29.100  -1.261 -13.858  1.00 10.00      A   
ATOM    440  CA  VAL A 145      27.005  -1.332 -13.650  1.00 10.00      A   
ATOM    441  CB  VAL A 145      26.801   0.186 -13.841  1.00 10.00      A   
ATOM    442  CG1 VAL A 145      25.355   0.496 -14.198  1.00 10.00      A   
ATOM    443  CG2 VAL A 145      27.215   0.943 -12.588  1.00 10.00      A   
ATOM    444  C   VAL A 145      26.632  -2.051 -14.938  1.00 10.00      A   
ATOM    445  O   VAL A 145      27.117  -1.706 -16.017  1.00 10.00      A   
ATOM    446  N   ASN A 146      25.793  -3.066 -14.814  1.00 10.00      A   
ATOM    447  HN  ASN A 146      25.436  -3.287 -13.927  1.00 10.00      A   
ATOM    448  CA  ASN A 146      25.357  -3.844 -15.964  1.00 10.00      A   
ATOM    449  CB  ASN A 146      25.009  -5.278 -15.553  1.00 10.00      A   
ATOM    450  CG  ASN A 146      26.233  -6.147 -15.315  1.00 10.00      A   
ATOM    451  OD1 ASN A 146      27.241  -6.027 -16.011  1.00 10.00      A   
ATOM    452  ND2 ASN A 146      26.150  -7.030 -14.328  1.00 10.00      A   
ATOM    453 HD21 ASN A 146      25.312  -7.074 -13.810  1.00 10.00      A   
ATOM    454 HD22 ASN A 146      26.926  -7.602 -14.152  1.00 10.00      A   
ATOM    455  C   ASN A 146      24.162  -3.178 -16.627  1.00 10.00      A   
ATOM    456  O   ASN A 146      23.761  -2.080 -16.240  1.00 10.00      A   
ATOM    457  N   ARG A 147      23.594  -3.839 -17.620  1.00 10.00      A   
ATOM    458  HN  ARG A 147      23.953  -4.712 -17.882  1.00 10.00      A   
ATOM    459  CA  ARG A 147      22.452  -3.291 -18.334  1.00 10.00      A   
ATOM    460  CB  ARG A 147      22.131  -4.104 -19.592  1.00 10.00      A   
ATOM    461  CG  ARG A 147      22.273  -5.608 -19.426  1.00 10.00      A   
ATOM    462  CD  ARG A 147      23.287  -6.168 -20.410  1.00 10.00      A   
ATOM    463  NE  ARG A 147      23.532  -7.592 -20.195  1.00 10.00      A   
ATOM    464  HE  ARG A 147      22.747  -8.163 -20.032  1.00 10.00      A   
ATOM    465  CZ  ARG A 147      24.742  -8.153 -20.210  1.00 10.00      A   
ATOM    466  NH1 ARG A 147      25.823  -7.416 -20.430  1.00 10.00      A   
ATOM    467 HH11 ARG A 147      25.743  -6.429 -20.587  1.00 10.00      A   
ATOM    468 HH12 ARG A 147      26.732  -7.847 -20.440  1.00 10.00      A   
ATOM    469  NH2 ARG A 147      24.870  -9.455 -20.004  1.00 10.00      A   
ATOM    470 HH21 ARG A 147      24.059 -10.023 -19.836  1.00 10.00      A   
ATOM    471 HH22 ARG A 147      25.781  -9.880 -20.014  1.00 10.00      A   
ATOM    472  C   ARG A 147      21.221  -3.135 -17.441  1.00 10.00      A   
ATOM    473  O   ARG A 147      20.718  -2.029 -17.270  1.00 10.00      A   
ATOM    474  N   ASP A 148      20.753  -4.229 -16.851  1.00 10.00      A   
ATOM    475  HN  ASP A 148      21.203  -5.089 -16.993  1.00 10.00      A   
ATOM    476  CA  ASP A 148      19.565  -4.176 -16.002  1.00 10.00      A   
ATOM    477  CB  ASP A 148      18.470  -5.109 -16.538  1.00 10.00      A   
ATOM    478  CG  ASP A 148      17.771  -4.585 -17.777  1.00 10.00      A   
ATOM    479  OD1 ASP A 148      16.831  -3.773 -17.643  1.00 10.00      A   
ATOM    480  OD2 ASP A 148      18.146  -4.997 -18.894  1.00 10.00      A   
ATOM    481  C   ASP A 148      19.868  -4.529 -14.549  1.00 10.00      A   
ATOM    482  O   ASP A 148      18.982  -4.980 -13.826  1.00 10.00      A   
ATOM    483  N   ASN A 149      21.107  -4.316 -14.112  1.00 10.00      A   
ATOM    484  HN  ASN A 149      21.775  -3.931 -14.718  1.00 10.00      A   
ATOM    485  CA  ASN A 149      21.487  -4.631 -12.730  1.00 10.00      A   
ATOM    486  CB  ASN A 149      21.525  -6.147 -12.492  1.00 10.00      A   
ATOM    487  CG  ASN A 149      22.629  -6.855 -13.260  1.00 10.00      A   
ATOM    488  OD1 ASN A 149      23.764  -6.962 -12.792  1.00 10.00      A   
ATOM    489  ND2 ASN A 149      22.302  -7.357 -14.437  1.00 10.00      A   
ATOM    490 HD21 ASN A 149      21.374  -7.251 -14.744  1.00 10.00      A   
ATOM    491 HD22 ASN A 149      22.993  -7.822 -14.955  1.00 10.00      A   
ATOM    492  C   ASN A 149      22.830  -4.014 -12.365  1.00 10.00      A   
ATOM    493  O   ASN A 149      23.622  -3.669 -13.239  1.00 10.00      A   
ATOM    494  N   ILE A 150      23.076  -3.865 -11.071  1.00 10.00      A   
ATOM    495  HN  ILE A 150      22.389  -4.131 -10.421  1.00 10.00      A   
ATOM    496  CA  ILE A 150      24.335  -3.307 -10.587  1.00 10.00      A   
ATOM    497  CB  ILE A 150      24.159  -1.903  -9.967  1.00 10.00      A   
ATOM    498  CG1 ILE A 150      23.016  -1.893  -8.946  1.00 10.00      A   
ATOM    499  CG2 ILE A 150      23.921  -0.869 -11.056  1.00 10.00      A   
ATOM    500  CD1 ILE A 150      22.879  -0.588  -8.194  1.00 10.00      A   
ATOM    501  C   ILE A 150      24.980  -4.242  -9.568  1.00 10.00      A   
ATOM    502  O   ILE A 150      24.296  -4.784  -8.703  1.00 10.00      A   
ATOM    503  N   SER A 151      26.288  -4.436  -9.681  1.00 10.00      A   
ATOM    504  HN  SER A 151      26.787  -3.963 -10.389  1.00 10.00      A   
ATOM    505  CA  SER A 151      27.014  -5.316  -8.770  1.00 10.00      A   
ATOM    506  CB  SER A 151      28.053  -6.131  -9.541  1.00 10.00      A   
ATOM    507  OG  SER A 151      27.490  -6.680 -10.724  1.00 10.00      A   
ATOM    508  HG  SER A 151      26.641  -6.256 -10.898  1.00 10.00      A   
ATOM    509  C   SER A 151      27.688  -4.516  -7.658  1.00 10.00      A   
ATOM    510  O   SER A 151      28.432  -3.568  -7.925  1.00 10.00      A   
ATOM    511  N   LEU A 152      27.434  -4.910  -6.419  1.00 10.00      A   
ATOM    512  HN  LEU A 152      26.851  -5.693  -6.276  1.00 10.00      A   
ATOM    513  CA  LEU A 152      27.995  -4.226  -5.263  1.00 10.00      A   
ATOM    514  CB  LEU A 152      26.877  -3.785  -4.315  1.00 10.00      A   
ATOM    515  CG  LEU A 152      25.516  -3.489  -4.950  1.00 10.00      A   
ATOM    516  CD1 LEU A 152      24.433  -3.439  -3.883  1.00 10.00      A   
ATOM    517  CD2 LEU A 152      25.557  -2.187  -5.733  1.00 10.00      A   
ATOM    518  C   LEU A 152      28.959  -5.130  -4.505  1.00 10.00      A   
ATOM    519  O   LEU A 152      28.769  -6.345  -4.439  1.00 10.00      A   
ATOM    520  N   ASP A 153      29.993  -4.528  -3.941  1.00 10.00      A   
ATOM    521  HN  ASP A 153      30.099  -3.556  -4.055  1.00 10.00      A   
ATOM    522  CA  ASP A 153      30.983  -5.266  -3.168  1.00 10.00      A   
ATOM    523  CB  ASP A 153      32.399  -4.769  -3.467  1.00 10.00      A   
ATOM    524  CG  ASP A 153      33.443  -5.460  -2.611  1.00 10.00      A   
ATOM    525  OD1 ASP A 153      33.310  -6.681  -2.375  1.00 10.00      A   
ATOM    526  OD2 ASP A 153      34.403  -4.789  -2.177  1.00 10.00      A   
ATOM    527  C   ASP A 153      30.707  -5.134  -1.679  1.00 10.00      A   
ATOM    528  O   ASP A 153      30.639  -4.021  -1.151  1.00 10.00      A   
ATOM    529  N   LEU A 154      30.555  -6.266  -1.011  1.00 10.00      A   
ATOM    530  HN  LEU A 154      30.622  -7.119  -1.492  1.00 10.00      A   
ATOM    531  CA  LEU A 154      30.291  -6.278   0.419  1.00 10.00      A   
ATOM    532  CB  LEU A 154      29.126  -7.217   0.735  1.00 10.00      A   
ATOM    533  CG  LEU A 154      27.783  -6.866   0.093  1.00 10.00      A   
ATOM    534  CD1 LEU A 154      26.804  -8.017   0.249  1.00 10.00      A   
ATOM    535  CD2 LEU A 154      27.215  -5.590   0.699  1.00 10.00      A   
ATOM    536  C   LEU A 154      31.530  -6.719   1.188  1.00 10.00      A   
ATOM    537  O   LEU A 154      31.550  -6.699   2.420  1.00 10.00      A   
ATOM    538  N   GLY A 155      32.565  -7.105   0.451  1.00 10.00      A   
ATOM    539  HN  GLY A 155      32.497  -7.081  -0.529  1.00 10.00      A   
ATOM    540  CA  GLY A 155      33.791  -7.561   1.074  1.00 10.00      A   
ATOM    541  C   GLY A 155      33.785  -9.065   1.254  1.00 10.00      A   
ATOM    542  O   GLY A 155      32.753  -9.704   1.052  1.00 10.00      A   
ATOM    543  N   ASN A 156      34.936  -9.633   1.619  1.00 10.00      A   
ATOM    544  HN  ASN A 156      35.723  -9.064   1.753  1.00 10.00      A   
ATOM    545  CA  ASN A 156      35.072 -11.079   1.828  1.00 10.00      A   
ATOM    546  CB  ASN A 156      34.204 -11.569   2.994  1.00 10.00      A   
ATOM    547  CG  ASN A 156      34.758 -11.186   4.349  1.00 10.00      A   
ATOM    548  OD1 ASN A 156      35.963 -10.994   4.511  1.00 10.00      A   
ATOM    549  ND2 ASN A 156      33.881 -11.076   5.336  1.00 10.00      A   
ATOM    550 HD21 ASN A 156      32.933 -11.246   5.137  1.00 10.00      A   
ATOM    551 HD22 ASN A 156      34.213 -10.831   6.228  1.00 10.00      A   
ATOM    552  C   ASN A 156      34.737 -11.864   0.567  1.00 10.00      A   
ATOM    553  O   ASN A 156      34.238 -12.989   0.641  1.00 10.00      A   
ATOM    554  N   ASN A 157      35.001 -11.252  -0.586  1.00 10.00      A   
ATOM    555  HN  ASN A 157      35.385 -10.350  -0.562  1.00 10.00      A   
ATOM    556  CA  ASN A 157      34.739 -11.871  -1.889  1.00 10.00      A   
ATOM    557  CB  ASN A 157      35.485 -13.207  -2.031  1.00 10.00      A   
ATOM    558  CG  ASN A 157      35.597 -13.688  -3.469  1.00 10.00      A   
ATOM    559  OD1 ASN A 157      35.631 -12.891  -4.408  1.00 10.00      A   
ATOM    560  ND2 ASN A 157      35.671 -14.998  -3.648  1.00 10.00      A   
ATOM    561 HD21 ASN A 157      35.655 -15.579  -2.853  1.00 10.00      A   
ATOM    562 HD22 ASN A 157      35.747 -15.338  -4.565  1.00 10.00      A   
ATOM    563  C   ASN A 157      33.239 -12.034  -2.150  1.00 10.00      A   
ATOM    564  O   ASN A 157      32.826 -12.725  -3.085  1.00 10.00      A   
ATOM    565  N   ALA A 158      32.423 -11.383  -1.327  1.00 10.00      A   
ATOM    566  HN  ALA A 158      32.807 -10.842  -0.602  1.00 10.00      A   
ATOM    567  CA  ALA A 158      30.976 -11.448  -1.470  1.00 10.00      A   
ATOM    568  CB  ALA A 158      30.299 -11.354  -0.111  1.00 10.00      A   
ATOM    569  C   ALA A 158      30.484 -10.338  -2.389  1.00 10.00      A   
ATOM    570  O   ALA A 158      30.830  -9.164  -2.207  1.00 10.00      A   
ATOM    571  N   GLU A 159      29.684 -10.713  -3.374  1.00 10.00      A   
ATOM    572  HN  GLU A 159      29.437 -11.660  -3.454  1.00 10.00      A   
ATOM    573  CA  GLU A 159      29.148  -9.761  -4.329  1.00 10.00      A   
ATOM    574  CB  GLU A 159      29.617 -10.110  -5.744  1.00 10.00      A   
ATOM    575  CG  GLU A 159      29.214  -9.103  -6.809  1.00 10.00      A   
ATOM    576  CD  GLU A 159      29.789  -9.448  -8.166  1.00 10.00      A   
ATOM    577  OE1 GLU A 159      30.718  -8.746  -8.621  1.00 10.00      A   
ATOM    578  OE2 GLU A 159      29.332 -10.439  -8.776  1.00 10.00      A   
ATOM    579  C   GLU A 159      27.628  -9.735  -4.271  1.00 10.00      A   
ATOM    580  O   GLU A 159      26.979 -10.779  -4.263  1.00 10.00      A   
ATOM    581  N   ALA A 160      27.072  -8.539  -4.212  1.00 10.00      A   
ATOM    582  HN  ALA A 160      27.651  -7.744  -4.206  1.00 10.00      A   
ATOM    583  CA  ALA A 160      25.632  -8.364  -4.168  1.00 10.00      A   
ATOM    584  CB  ALA A 160      25.253  -7.478  -2.996  1.00 10.00      A   
ATOM    585  C   ALA A 160      25.155  -7.743  -5.474  1.00 10.00      A   
ATOM    586  O   ALA A 160      25.945  -7.134  -6.195  1.00 10.00      A   
ATOM    587  N   VAL A 161      23.882  -7.896  -5.789  1.00 10.00      A   
ATOM    588  HN  VAL A 161      23.286  -8.402  -5.192  1.00 10.00      A   
ATOM    589  CA  VAL A 161      23.358  -7.338  -7.020  1.00 10.00      A   
ATOM    590  CB  VAL A 161      23.433  -8.365  -8.176  1.00 10.00      A   
ATOM    591  CG1 VAL A 161      22.584  -9.591  -7.878  1.00 10.00      A   
ATOM    592  CG2 VAL A 161      23.035  -7.735  -9.503  1.00 10.00      A   
ATOM    593  C   VAL A 161      21.928  -6.820  -6.857  1.00 10.00      A   
ATOM    594  O   VAL A 161      21.099  -7.435  -6.183  1.00 10.00      A   
ATOM    595  N   ILE A 162      21.660  -5.669  -7.452  1.00 10.00      A   
ATOM    596  HN  ILE A 162      22.379  -5.203  -7.932  1.00 10.00      A   
ATOM    597  CA  ILE A 162      20.330  -5.078  -7.414  1.00 10.00      A   
ATOM    598  CB  ILE A 162      20.348  -3.612  -6.924  1.00 10.00      A   
ATOM    599  CG1 ILE A 162      21.189  -3.476  -5.650  1.00 10.00      A   
ATOM    600  CG2 ILE A 162      18.928  -3.117  -6.680  1.00 10.00      A   
ATOM    601  CD1 ILE A 162      21.248  -2.066  -5.094  1.00 10.00      A   
ATOM    602  C   ILE A 162      19.734  -5.141  -8.816  1.00 10.00      A   
ATOM    603  O   ILE A 162      20.343  -4.660  -9.774  1.00 10.00      A   
ATOM    604  N   LEU A 163      18.564  -5.752  -8.935  1.00 10.00      A   
ATOM    605  HN  LEU A 163      18.127  -6.106  -8.131  1.00 10.00      A   
ATOM    606  CA  LEU A 163      17.902  -5.900 -10.227  1.00 10.00      A   
ATOM    607  CB  LEU A 163      16.866  -7.021 -10.158  1.00 10.00      A   
ATOM    608  CG  LEU A 163      17.363  -8.367  -9.629  1.00 10.00      A   
ATOM    609  CD1 LEU A 163      16.204  -9.339  -9.482  1.00 10.00      A   
ATOM    610  CD2 LEU A 163      18.435  -8.943 -10.543  1.00 10.00      A   
ATOM    611  C   LEU A 163      17.231  -4.602 -10.662  1.00 10.00      A   
ATOM    612  O   LEU A 163      17.017  -3.704  -9.851  1.00 10.00      A   
ATOM    613  N   ARG A 164      16.893  -4.515 -11.946  1.00 10.00      A   
ATOM    614  HN  ARG A 164      17.101  -5.268 -12.547  1.00 10.00      A   
ATOM    615  CA  ARG A 164      16.237  -3.333 -12.496  1.00 10.00      A   
ATOM    616  CB  ARG A 164      15.977  -3.513 -13.995  1.00 10.00      A   
ATOM    617  CG  ARG A 164      15.204  -2.369 -14.637  1.00 10.00      A   
ATOM    618  CD  ARG A 164      16.121  -1.227 -15.037  1.00 10.00      A   
ATOM    619  NE  ARG A 164      16.818  -1.516 -16.287  1.00 10.00      A   
ATOM    620  HE  ARG A 164      16.670  -2.412 -16.692  1.00 10.00      A   
ATOM    621  CZ  ARG A 164      17.630  -0.667 -16.909  1.00 10.00      A   
ATOM    622  NH1 ARG A 164      17.862   0.539 -16.405  1.00 10.00      A   
ATOM    623 HH11 ARG A 164      17.423   0.822 -15.547  1.00 10.00      A   
ATOM    624 HH12 ARG A 164      18.477   1.174 -16.877  1.00 10.00      A   
ATOM    625  NH2 ARG A 164      18.204  -1.023 -18.049  1.00 10.00      A   
ATOM    626 HH21 ARG A 164      18.819  -0.389 -18.524  1.00 10.00      A   
ATOM    627 HH22 ARG A 164      18.032  -1.932 -18.439  1.00 10.00      A   
ATOM    628  C   ARG A 164      14.922  -3.055 -11.779  1.00 10.00      A   
ATOM    629  O   ARG A 164      14.630  -1.917 -11.413  1.00 10.00      A   
ATOM    630  N   GLU A 165      14.138  -4.106 -11.581  1.00 10.00      A   
ATOM    631  HN  GLU A 165      14.427  -4.989 -11.911  1.00 10.00      A   
ATOM    632  CA  GLU A 165      12.852  -3.999 -10.905  1.00 10.00      A   
ATOM    633  CB  GLU A 165      12.054  -5.300 -11.053  1.00 10.00      A   
ATOM    634  CG  GLU A 165      12.828  -6.564 -10.703  1.00 10.00      A   
ATOM    635  CD  GLU A 165      13.454  -7.225 -11.915  1.00 10.00      A   
ATOM    636  OE1 GLU A 165      13.108  -8.391 -12.209  1.00 10.00      A   
ATOM    637  OE2 GLU A 165      14.288  -6.580 -12.585  1.00 10.00      A   
ATOM    638  C   GLU A 165      13.028  -3.649  -9.430  1.00 10.00      A   
ATOM    639  O   GLU A 165      12.103  -3.159  -8.779  1.00 10.00      A   
ATOM    640  N   ASP A 166      14.223  -3.887  -8.916  1.00 10.00      A   
ATOM    641  HN  ASP A 166      14.925  -4.262  -9.490  1.00 10.00      A   
ATOM    642  CA  ASP A 166      14.523  -3.601  -7.520  1.00 10.00      A   
ATOM    643  CB  ASP A 166      15.373  -4.707  -6.899  1.00 10.00      A   
ATOM    644  CG  ASP A 166      14.529  -5.882  -6.455  1.00 10.00      A   
ATOM    645  OD1 ASP A 166      13.743  -5.723  -5.499  1.00 10.00      A   
ATOM    646  OD2 ASP A 166      14.638  -6.966  -7.057  1.00 10.00      A   
ATOM    647  C   ASP A 166      15.191  -2.240  -7.368  1.00 10.00      A   
ATOM    648  O   ASP A 166      15.544  -1.826  -6.263  1.00 10.00      A   
ATOM    649  N   MET A 167      15.349  -1.550  -8.491  1.00 10.00      A   
ATOM    650  HN  MET A 167      15.042  -1.942  -9.334  1.00 10.00      A   
ATOM    651  CA  MET A 167      15.952  -0.226  -8.512  1.00 10.00      A   
ATOM    652  CB  MET A 167      17.048  -0.147  -9.584  1.00 10.00      A   
ATOM    653  CG  MET A 167      18.336  -0.866  -9.219  1.00 10.00      A   
ATOM    654  SD  MET A 167      19.692  -0.515 -10.358  1.00 10.00      A   
ATOM    655  CE  MET A 167      19.052  -1.199 -11.882  1.00 10.00      A   
ATOM    656  C   MET A 167      14.874   0.806  -8.813  1.00 10.00      A   
ATOM    657  O   MET A 167      13.696   0.464  -8.913  1.00 10.00      A   
ATOM    658  N   LEU A 168      15.271   2.061  -8.952  1.00 10.00      A   
ATOM    659  HN  LEU A 168      16.223   2.279  -8.848  1.00 10.00      A   
ATOM    660  CA  LEU A 168      14.327   3.124  -9.259  1.00 10.00      A   
ATOM    661  CB  LEU A 168      14.433   4.267  -8.250  1.00 10.00      A   
ATOM    662  CG  LEU A 168      14.037   3.933  -6.810  1.00 10.00      A   
ATOM    663  CD1 LEU A 168      14.248   5.131  -5.902  1.00 10.00      A   
ATOM    664  CD2 LEU A 168      12.595   3.460  -6.744  1.00 10.00      A   
ATOM    665  C   LEU A 168      14.532   3.620 -10.690  1.00 10.00      A   
ATOM    666  O   LEU A 168      15.661   3.869 -11.106  1.00 10.00      A   
ATOM    667  N   PRO A 169      13.433   3.765 -11.452  1.00 10.00      A   
ATOM    668  CA  PRO A 169      13.456   4.194 -12.863  1.00 10.00      A   
ATOM    669  CB  PRO A 169      12.004   4.587 -13.123  1.00 10.00      A   
ATOM    670  CG  PRO A 169      11.225   3.681 -12.238  1.00 10.00      A   
ATOM    671  CD  PRO A 169      12.055   3.495 -10.997  1.00 10.00      A   
ATOM    672  C   PRO A 169      14.392   5.366 -13.178  1.00 10.00      A   
ATOM    673  O   PRO A 169      15.187   5.297 -14.116  1.00 10.00      A   
ATOM    674  N   ARG A 170      14.302   6.440 -12.406  1.00 10.00      A   
ATOM    675  HN  ARG A 170      13.668   6.442 -11.661  1.00 10.00      A   
ATOM    676  CA  ARG A 170      15.141   7.613 -12.649  1.00 10.00      A   
ATOM    677  CB  ARG A 170      14.347   8.905 -12.474  1.00 10.00      A   
ATOM    678  CG  ARG A 170      13.458   9.249 -13.656  1.00 10.00      A   
ATOM    679  CD  ARG A 170      14.228  10.005 -14.724  1.00 10.00      A   
ATOM    680  NE  ARG A 170      14.693  11.307 -14.246  1.00 10.00      A   
ATOM    681  HE  ARG A 170      15.481  11.316 -13.657  1.00 10.00      A   
ATOM    682  CZ  ARG A 170      14.114  12.463 -14.566  1.00 10.00      A   
ATOM    683  NH1 ARG A 170      13.046  12.479 -15.362  1.00 10.00      A   
ATOM    684 HH11 ARG A 170      12.670  11.621 -15.725  1.00 10.00      A   
ATOM    685 HH12 ARG A 170      12.612  13.350 -15.606  1.00 10.00      A   
ATOM    686  NH2 ARG A 170      14.601  13.604 -14.086  1.00 10.00      A   
ATOM    687 HH21 ARG A 170      15.404  13.595 -13.482  1.00 10.00      A   
ATOM    688 HH22 ARG A 170      14.170  14.479 -14.322  1.00 10.00      A   
ATOM    689  C   ARG A 170      16.397   7.629 -11.786  1.00 10.00      A   
ATOM    690  O   ARG A 170      17.336   8.374 -12.065  1.00 10.00      A   
ATOM    691  N   GLU A 171      16.411   6.811 -10.742  1.00 10.00      A   
ATOM    692  HN  GLU A 171      15.640   6.233 -10.574  1.00 10.00      A   
ATOM    693  CA  GLU A 171      17.562   6.743  -9.851  1.00 10.00      A   
ATOM    694  CB  GLU A 171      17.179   6.098  -8.518  1.00 10.00      A   
ATOM    695  CG  GLU A 171      18.330   5.958  -7.534  1.00 10.00      A   
ATOM    696  CD  GLU A 171      17.888   5.419  -6.190  1.00 10.00      A   
ATOM    697  OE1 GLU A 171      17.754   4.188  -6.052  1.00 10.00      A   
ATOM    698  OE2 GLU A 171      17.688   6.225  -5.260  1.00 10.00      A   
ATOM    699  C   GLU A 171      18.706   5.979 -10.508  1.00 10.00      A   
ATOM    700  O   GLU A 171      18.598   4.779 -10.770  1.00 10.00      A   
ATOM    701  N   ASN A 172      19.791   6.685 -10.792  1.00 10.00      A   
ATOM    702  HN  ASN A 172      19.813   7.641 -10.566  1.00 10.00      A   
ATOM    703  CA  ASN A 172      20.954   6.080 -11.424  1.00 10.00      A   
ATOM    704  CB  ASN A 172      21.218   6.716 -12.792  1.00 10.00      A   
ATOM    705  CG  ASN A 172      20.234   6.266 -13.852  1.00 10.00      A   
ATOM    706  OD1 ASN A 172      20.467   5.282 -14.553  1.00 10.00      A   
ATOM    707  ND2 ASN A 172      19.125   6.980 -13.977  1.00 10.00      A   
ATOM    708 HD21 ASN A 172      19.001   7.752 -13.380  1.00 10.00      A   
ATOM    709 HD22 ASN A 172      18.470   6.709 -14.655  1.00 10.00      A   
ATOM    710  C   ASN A 172      22.176   6.226 -10.533  1.00 10.00      A   
ATOM    711  O   ASN A 172      22.319   7.221  -9.819  1.00 10.00      A   
ATOM    712  N   PHE A 173      23.052   5.233 -10.568  1.00 10.00      A   
ATOM    713  HN  PHE A 173      22.889   4.467 -11.161  1.00 10.00      A   
ATOM    714  CA  PHE A 173      24.257   5.257  -9.753  1.00 10.00      A   
ATOM    715  CB  PHE A 173      24.238   4.124  -8.724  1.00 10.00      A   
ATOM    716  CG  PHE A 173      23.151   4.261  -7.695  1.00 10.00      A   
ATOM    717  CD1 PHE A 173      23.104   5.370  -6.863  1.00 10.00      A   
ATOM    718  CD2 PHE A 173      22.180   3.285  -7.561  1.00 10.00      A   
ATOM    719  CE1 PHE A 173      22.106   5.500  -5.918  1.00 10.00      A   
ATOM    720  CE2 PHE A 173      21.180   3.407  -6.616  1.00 10.00      A   
ATOM    721  CZ  PHE A 173      21.144   4.517  -5.794  1.00 10.00      A   
ATOM    722  C   PHE A 173      25.509   5.167 -10.614  1.00 10.00      A   
ATOM    723  O   PHE A 173      25.430   4.885 -11.812  1.00 10.00      A   
ATOM    724  N   ARG A 174      26.657   5.395  -9.993  1.00 10.00      A   
ATOM    725  HN  ARG A 174      26.650   5.594  -9.030  1.00 10.00      A   
ATOM    726  CA  ARG A 174      27.934   5.352 -10.687  1.00 10.00      A   
ATOM    727  CB  ARG A 174      28.515   6.767 -10.775  1.00 10.00      A   
ATOM    728  CG  ARG A 174      29.105   7.124 -12.129  1.00 10.00      A   
ATOM    729  CD  ARG A 174      30.299   8.053 -11.976  1.00 10.00      A   
ATOM    730  NE  ARG A 174      31.413   7.395 -11.290  1.00 10.00      A   
ATOM    731  HE  ARG A 174      31.294   7.186 -10.334  1.00 10.00      A   
ATOM    732  CZ  ARG A 174      32.562   7.069 -11.876  1.00 10.00      A   
ATOM    733  NH1 ARG A 174      32.758   7.336 -13.162  1.00 10.00      A   
ATOM    734 HH11 ARG A 174      32.041   7.789 -13.700  1.00 10.00      A   
ATOM    735 HH12 ARG A 174      33.624   7.089 -13.603  1.00 10.00      A   
ATOM    736  NH2 ARG A 174      33.512   6.461 -11.176  1.00 10.00      A   
ATOM    737 HH21 ARG A 174      33.361   6.248 -10.205  1.00 10.00      A   
ATOM    738 HH22 ARG A 174      34.381   6.207 -11.610  1.00 10.00      A   
ATOM    739  C   ARG A 174      28.901   4.448  -9.930  1.00 10.00      A   
ATOM    740  O   ARG A 174      28.851   4.378  -8.699  1.00 10.00      A   
ATOM    741  N   PRO A 175      29.780   3.725 -10.648  1.00 10.00      A   
ATOM    742  CA  PRO A 175      30.764   2.834 -10.024  1.00 10.00      A   
ATOM    743  CB  PRO A 175      31.572   2.297 -11.211  1.00 10.00      A   
ATOM    744  CG  PRO A 175      30.676   2.466 -12.387  1.00 10.00      A   
ATOM    745  CD  PRO A 175      29.876   3.707 -12.117  1.00 10.00      A   
ATOM    746  C   PRO A 175      31.680   3.591  -9.066  1.00 10.00      A   
ATOM    747  O   PRO A 175      32.140   4.693  -9.369  1.00 10.00      A   
ATOM    748  N   GLY A 176      31.938   3.001  -7.909  1.00 10.00      A   
ATOM    749  HN  GLY A 176      31.550   2.115  -7.724  1.00 10.00      A   
ATOM    750  CA  GLY A 176      32.792   3.636  -6.927  1.00 10.00      A   
ATOM    751  C   GLY A 176      32.005   4.242  -5.782  1.00 10.00      A   
ATOM    752  O   GLY A 176      32.583   4.703  -4.796  1.00 10.00      A   
ATOM    753  N   ASP A 177      30.686   4.250  -5.912  1.00 10.00      A   
ATOM    754  HN  ASP A 177      30.282   3.877  -6.724  1.00 10.00      A   
ATOM    755  CA  ASP A 177      29.821   4.801  -4.876  1.00 10.00      A   
ATOM    756  CB  ASP A 177      28.768   5.741  -5.476  1.00 10.00      A   
ATOM    757  CG  ASP A 177      29.353   7.041  -6.003  1.00 10.00      A   
ATOM    758  OD1 ASP A 177      30.051   7.743  -5.238  1.00 10.00      A   
ATOM    759  OD2 ASP A 177      29.112   7.374  -7.182  1.00 10.00      A   
ATOM    760  C   ASP A 177      29.151   3.682  -4.085  1.00 10.00      A   
ATOM    761  O   ASP A 177      29.071   2.545  -4.548  1.00 10.00      A   
ATOM    762  N   ARG A 178      28.680   4.008  -2.895  1.00 10.00      A   
ATOM    763  HN  ARG A 178      28.756   4.937  -2.592  1.00 10.00      A   
ATOM    764  CA  ARG A 178      28.025   3.032  -2.037  1.00 10.00      A   
ATOM    765  CB  ARG A 178      28.574   3.106  -0.609  1.00 10.00      A   
ATOM    766  CG  ARG A 178      30.077   2.905  -0.505  1.00 10.00      A   
ATOM    767  CD  ARG A 178      30.484   2.476   0.897  1.00 10.00      A   
ATOM    768  NE  ARG A 178      29.990   3.397   1.917  1.00 10.00      A   
ATOM    769  HE  ARG A 178      29.815   4.327   1.641  1.00 10.00      A   
ATOM    770  CZ  ARG A 178      29.775   3.057   3.185  1.00 10.00      A   
ATOM    771  NH1 ARG A 178      30.016   1.816   3.595  1.00 10.00      A   
ATOM    772 HH11 ARG A 178      30.364   1.130   2.949  1.00 10.00      A   
ATOM    773 HH12 ARG A 178      29.852   1.561   4.551  1.00 10.00      A   
ATOM    774  NH2 ARG A 178      29.315   3.960   4.042  1.00 10.00      A   
ATOM    775 HH21 ARG A 178      29.150   3.711   5.000  1.00 10.00      A   
ATOM    776 HH22 ARG A 178      29.129   4.899   3.732  1.00 10.00      A   
ATOM    777  C   ARG A 178      26.524   3.266  -2.022  1.00 10.00      A   
ATOM    778  O   ARG A 178      26.067   4.406  -2.126  1.00 10.00      A   
ATOM    779  N   VAL A 179      25.760   2.190  -1.901  1.00 10.00      A   
ATOM    780  HN  VAL A 179      26.183   1.304  -1.832  1.00 10.00      A   
ATOM    781  CA  VAL A 179      24.307   2.286  -1.873  1.00 10.00      A   
ATOM    782  CB  VAL A 179      23.673   1.906  -3.231  1.00 10.00      A   
ATOM    783  CG1 VAL A 179      24.056   2.916  -4.300  1.00 10.00      A   
ATOM    784  CG2 VAL A 179      24.077   0.499  -3.654  1.00 10.00      A   
ATOM    785  C   VAL A 179      23.718   1.406  -0.774  1.00 10.00      A   
ATOM    786  O   VAL A 179      24.180   0.286  -0.547  1.00 10.00      A   
ATOM    787  N   ARG A 180      22.711   1.924  -0.085  1.00 10.00      A   
ATOM    788  HN  ARG A 180      22.402   2.833  -0.295  1.00 10.00      A   
ATOM    789  CA  ARG A 180      22.048   1.180   0.976  1.00 10.00      A   
ATOM    790  CB  ARG A 180      21.596   2.118   2.102  1.00 10.00      A   
ATOM    791  CG  ARG A 180      22.719   2.916   2.750  1.00 10.00      A   
ATOM    792  CD  ARG A 180      22.277   3.533   4.067  1.00 10.00      A   
ATOM    793  NE  ARG A 180      21.201   4.511   3.893  1.00 10.00      A   
ATOM    794  HE  ARG A 180      21.156   4.980   3.028  1.00 10.00      A   
ATOM    795  CZ  ARG A 180      20.295   4.802   4.832  1.00 10.00      A   
ATOM    796  NH1 ARG A 180      20.331   4.193   6.013  1.00 10.00      A   
ATOM    797 HH11 ARG A 180      21.042   3.510   6.208  1.00 10.00      A   
ATOM    798 HH12 ARG A 180      19.648   4.415   6.718  1.00 10.00      A   
ATOM    799  NH2 ARG A 180      19.357   5.705   4.583  1.00 10.00      A   
ATOM    800 HH21 ARG A 180      18.670   5.930   5.282  1.00 10.00      A   
ATOM    801 HH22 ARG A 180      19.330   6.170   3.687  1.00 10.00      A   
ATOM    802  C   ARG A 180      20.844   0.439   0.406  1.00 10.00      A   
ATOM    803  O   ARG A 180      20.035   1.025  -0.318  1.00 10.00      A   
ATOM    804  N   GLY A 181      20.738  -0.843   0.720  1.00 10.00      A   
ATOM    805  HN  GLY A 181      21.422  -1.256   1.294  1.00 10.00      A   
ATOM    806  CA  GLY A 181      19.631  -1.644   0.237  1.00 10.00      A   
ATOM    807  C   GLY A 181      19.344  -2.803   1.167  1.00 10.00      A   
ATOM    808  O   GLY A 181      20.179  -3.150   1.998  1.00 10.00      A   
ATOM    809  N   VAL A 182      18.176  -3.409   1.027  1.00 10.00      A   
ATOM    810  HN  VAL A 182      17.556  -3.099   0.332  1.00 10.00      A   
ATOM    811  CA  VAL A 182      17.791  -4.527   1.881  1.00 10.00      A   
ATOM    812  CB  VAL A 182      16.308  -4.418   2.307  1.00 10.00      A   
ATOM    813  CG1 VAL A 182      15.909  -5.570   3.218  1.00 10.00      A   
ATOM    814  CG2 VAL A 182      16.039  -3.086   2.987  1.00 10.00      A   
ATOM    815  C   VAL A 182      18.015  -5.869   1.185  1.00 10.00      A   
ATOM    816  O   VAL A 182      17.657  -6.041   0.020  1.00 10.00      A   
ATOM    817  N   LEU A 183      18.623  -6.810   1.905  1.00 10.00      A   
ATOM    818  HN  LEU A 183      18.915  -6.594   2.819  1.00 10.00      A   
ATOM    819  CA  LEU A 183      18.871  -8.149   1.381  1.00 10.00      A   
ATOM    820  CB  LEU A 183      20.020  -8.814   2.149  1.00 10.00      A   
ATOM    821  CG  LEU A 183      20.458 -10.197   1.662  1.00 10.00      A   
ATOM    822  CD1 LEU A 183      21.124 -10.103   0.298  1.00 10.00      A   
ATOM    823  CD2 LEU A 183      21.396 -10.845   2.670  1.00 10.00      A   
ATOM    824  C   LEU A 183      17.593  -8.971   1.528  1.00 10.00      A   
ATOM    825  O   LEU A 183      17.347  -9.578   2.572  1.00 10.00      A   
ATOM    826  N   TYR A 184      16.773  -8.965   0.486  1.00 10.00      A   
ATOM    827  HN  TYR A 184      17.030  -8.464  -0.319  1.00 10.00      A   
ATOM    828  CA  TYR A 184      15.497  -9.669   0.513  1.00 10.00      A   
ATOM    829  CB  TYR A 184      14.458  -8.930  -0.340  1.00 10.00      A   
ATOM    830  CG  TYR A 184      14.714  -8.992  -1.832  1.00 10.00      A   
ATOM    831  CD1 TYR A 184      15.732  -8.250  -2.419  1.00 10.00      A   
ATOM    832  CD2 TYR A 184      13.938  -9.799  -2.654  1.00 10.00      A   
ATOM    833  CE1 TYR A 184      15.969  -8.310  -3.778  1.00 10.00      A   
ATOM    834  CE2 TYR A 184      14.170  -9.865  -4.013  1.00 10.00      A   
ATOM    835  CZ  TYR A 184      15.185  -9.119  -4.569  1.00 10.00      A   
ATOM    836  OH  TYR A 184      15.421  -9.182  -5.923  1.00 10.00      A   
ATOM    837  HH  TYR A 184      15.167  -8.334  -6.338  1.00 10.00      A   
ATOM    838  C   TYR A 184      15.591 -11.131   0.083  1.00 10.00      A   
ATOM    839  O   TYR A 184      14.668 -11.910   0.327  1.00 10.00      A   
ATOM    840  N   SER A 185      16.683 -11.516  -0.560  1.00 10.00      A   
ATOM    841  HN  SER A 185      17.400 -10.873  -0.731  1.00 10.00      A   
ATOM    842  CA  SER A 185      16.830 -12.891  -1.012  1.00 10.00      A   
ATOM    843  CB  SER A 185      16.154 -13.080  -2.372  1.00 10.00      A   
ATOM    844  OG  SER A 185      14.753 -12.929  -2.253  1.00 10.00      A   
ATOM    845  HG  SER A 185      14.548 -12.560  -1.383  1.00 10.00      A   
ATOM    846  C   SER A 185      18.283 -13.339  -1.086  1.00 10.00      A   
ATOM    847  O   SER A 185      19.141 -12.633  -1.619  1.00 10.00      A   
ATOM    848  N   VAL A 186      18.540 -14.519  -0.541  1.00 10.00      A   
ATOM    849  HN  VAL A 186      17.809 -15.007  -0.105  1.00 10.00      A   
ATOM    850  CA  VAL A 186      19.866 -15.115  -0.554  1.00 10.00      A   
ATOM    851  CB  VAL A 186      20.537 -15.080   0.844  1.00 10.00      A   
ATOM    852  CG1 VAL A 186      19.589 -15.572   1.931  1.00 10.00      A   
ATOM    853  CG2 VAL A 186      21.836 -15.877   0.853  1.00 10.00      A   
ATOM    854  C   VAL A 186      19.768 -16.552  -1.067  1.00 10.00      A   
ATOM    855  O   VAL A 186      19.074 -17.383  -0.483  1.00 10.00      A   
ATOM    856  N   ARG A 187      20.435 -16.833  -2.178  1.00 10.00      A   
ATOM    857  HN  ARG A 187      20.976 -16.131  -2.607  1.00 10.00      A   
ATOM    858  CA  ARG A 187      20.404 -18.166  -2.770  1.00 10.00      A   
ATOM    859  CB  ARG A 187      19.833 -18.122  -4.192  1.00 10.00      A   
ATOM    860  CG  ARG A 187      18.321 -18.288  -4.270  1.00 10.00      A   
ATOM    861  CD  ARG A 187      17.597 -17.022  -3.842  1.00 10.00      A   
ATOM    862  NE  ARG A 187      16.684 -17.254  -2.720  1.00 10.00      A   
ATOM    863  HE  ARG A 187      17.045 -17.723  -1.933  1.00 10.00      A   
ATOM    864  CZ  ARG A 187      15.407 -16.868  -2.709  1.00 10.00      A   
ATOM    865  NH1 ARG A 187      14.890 -16.236  -3.756  1.00 10.00      A   
ATOM    866 HH11 ARG A 187      13.931 -15.946  -3.746  1.00 10.00      A   
ATOM    867 HH12 ARG A 187      15.454 -16.049  -4.563  1.00 10.00      A   
ATOM    868  NH2 ARG A 187      14.651 -17.116  -1.649  1.00 10.00      A   
ATOM    869 HH21 ARG A 187      15.039 -17.595  -0.855  1.00 10.00      A   
ATOM    870 HH22 ARG A 187      13.688 -16.830  -1.635  1.00 10.00      A   
ATOM    871  C   ARG A 187      21.786 -18.804  -2.774  1.00 10.00      A   
ATOM    872  O   ARG A 187      22.659 -18.411  -3.548  1.00 10.00      A   
ATOM    873  N   PRO A 188      22.003 -19.797  -1.902  1.00 10.00      A   
ATOM    874  CA  PRO A 188      23.285 -20.501  -1.799  1.00 10.00      A   
ATOM    875  CB  PRO A 188      23.098 -21.403  -0.576  1.00 10.00      A   
ATOM    876  CG  PRO A 188      21.625 -21.587  -0.460  1.00 10.00      A   
ATOM    877  CD  PRO A 188      21.014 -20.302  -0.931  1.00 10.00      A   
ATOM    878  C   PRO A 188      23.590 -21.347  -3.036  1.00 10.00      A   
ATOM    879  O   PRO A 188      24.753 -21.530  -3.403  1.00 10.00      A   
ATOM    880  N   GLU A 189      22.547 -21.852  -3.685  1.00 10.00      A   
ATOM    881  HN  GLU A 189      21.639 -21.655  -3.362  1.00 10.00      A   
ATOM    882  CA  GLU A 189      22.718 -22.684  -4.868  1.00 10.00      A   
ATOM    883  CB  GLU A 189      21.810 -23.912  -4.817  1.00 10.00      A   
ATOM    884  CG  GLU A 189      22.255 -24.958  -3.811  1.00 10.00      A   
ATOM    885  CD  GLU A 189      23.749 -25.217  -3.861  1.00 10.00      A   
ATOM    886  OE1 GLU A 189      24.296 -25.402  -4.970  1.00 10.00      A   
ATOM    887  OE2 GLU A 189      24.387 -25.240  -2.789  1.00 10.00      A   
ATOM    888  C   GLU A 189      22.496 -21.899  -6.153  1.00 10.00      A   
ATOM    889  O   GLU A 189      22.063 -22.453  -7.166  1.00 10.00      A   
ATOM    890  N   ALA A 190      22.788 -20.610  -6.105  1.00 10.00      A   
ATOM    891  HN  ALA A 190      23.108 -20.223  -5.263  1.00 10.00      A   
ATOM    892  CA  ALA A 190      22.639 -19.758  -7.269  1.00 10.00      A   
ATOM    893  CB  ALA A 190      22.364 -18.327  -6.847  1.00 10.00      A   
ATOM    894  C   ALA A 190      23.887 -19.844  -8.139  1.00 10.00      A   
ATOM    895  O   ALA A 190      25.003 -19.956  -7.628  1.00 10.00      A   
ATOM    896  N   ARG A 191      23.697 -19.787  -9.447  1.00 10.00      A   
ATOM    897  HN  ARG A 191      22.786 -19.664  -9.793  1.00 10.00      A   
ATOM    898  CA  ARG A 191      24.807 -19.889 -10.381  1.00 10.00      A   
ATOM    899  CB  ARG A 191      24.309 -20.294 -11.769  1.00 10.00      A   
ATOM    900  CG  ARG A 191      23.601 -21.639 -11.788  1.00 10.00      A   
ATOM    901  CD  ARG A 191      22.187 -21.524 -12.338  1.00 10.00      A   
ATOM    902  NE  ARG A 191      21.409 -20.470 -11.681  1.00 10.00      A   
ATOM    903  HE  ARG A 191      21.354 -19.599 -12.147  1.00 10.00      A   
ATOM    904  CZ  ARG A 191      20.778 -20.616 -10.511  1.00 10.00      A   
ATOM    905  NH1 ARG A 191      20.815 -21.773  -9.862  1.00 10.00      A   
ATOM    906 HH11 ARG A 191      21.324 -22.552 -10.239  1.00 10.00      A   
ATOM    907 HH12 ARG A 191      20.338 -21.876  -8.981  1.00 10.00      A   
ATOM    908  NH2 ARG A 191      20.101 -19.596  -9.995  1.00 10.00      A   
ATOM    909 HH21 ARG A 191      20.068 -18.719 -10.479  1.00 10.00      A   
ATOM    910 HH22 ARG A 191      19.620 -19.701  -9.117  1.00 10.00      A   
ATOM    911  C   ARG A 191      25.611 -18.598 -10.449  1.00 10.00      A   
ATOM    912  O   ARG A 191      26.840 -18.620 -10.348  1.00 10.00      A   
ATOM    913  N   GLY A 192      24.918 -17.477 -10.605  1.00 10.00      A   
ATOM    914  HN  GLY A 192      23.938 -17.517 -10.646  1.00 10.00      A   
ATOM    915  CA  GLY A 192      25.590 -16.199 -10.691  1.00 10.00      A   
ATOM    916  C   GLY A 192      25.231 -15.297  -9.535  1.00 10.00      A   
ATOM    917  O   GLY A 192      25.996 -15.168  -8.578  1.00 10.00      A   
ATOM    918  N   ALA A 193      24.067 -14.673  -9.626  1.00 10.00      A   
ATOM    919  HN  ALA A 193      23.508 -14.818 -10.420  1.00 10.00      A   
ATOM    920  CA  ALA A 193      23.592 -13.777  -8.581  1.00 10.00      A   
ATOM    921  CB  ALA A 193      22.498 -12.875  -9.124  1.00 10.00      A   
ATOM    922  C   ALA A 193      23.075 -14.577  -7.393  1.00 10.00      A   
ATOM    923  O   ALA A 193      22.047 -15.250  -7.487  1.00 10.00      A   
ATOM    924  N   GLN A 194      23.798 -14.515  -6.287  1.00 10.00      A   
ATOM    925  HN  GLN A 194      24.612 -13.967  -6.282  1.00 10.00      A   
ATOM    926  CA  GLN A 194      23.420 -15.239  -5.082  1.00 10.00      A   
ATOM    927  CB  GLN A 194      24.627 -15.988  -4.504  1.00 10.00      A   
ATOM    928  CG  GLN A 194      25.322 -16.909  -5.498  1.00 10.00      A   
ATOM    929  CD  GLN A 194      26.282 -17.884  -4.837  1.00 10.00      A   
ATOM    930  OE1 GLN A 194      26.840 -17.610  -3.772  1.00 10.00      A   
ATOM    931  NE2 GLN A 194      26.491 -19.028  -5.470  1.00 10.00      A   
ATOM    932 HE21 GLN A 194      26.012 -19.186  -6.319  1.00 10.00      A   
ATOM    933 HE22 GLN A 194      27.110 -19.670  -5.073  1.00 10.00      A   
ATOM    934  C   GLN A 194      22.835 -14.300  -4.032  1.00 10.00      A   
ATOM    935  O   GLN A 194      21.998 -14.704  -3.222  1.00 10.00      A   
ATOM    936  N   LEU A 195      23.275 -13.048  -4.050  1.00 10.00      A   
ATOM    937  HN  LEU A 195      23.933 -12.781  -4.729  1.00 10.00      A   
ATOM    938  CA  LEU A 195      22.800 -12.055  -3.094  1.00 10.00      A   
ATOM    939  CB  LEU A 195      23.978 -11.422  -2.352  1.00 10.00      A   
ATOM    940  CG  LEU A 195      24.820 -12.365  -1.488  1.00 10.00      A   
ATOM    941  CD1 LEU A 195      26.056 -11.649  -0.964  1.00 10.00      A   
ATOM    942  CD2 LEU A 195      23.996 -12.931  -0.340  1.00 10.00      A   
ATOM    943  C   LEU A 195      21.979 -10.977  -3.793  1.00 10.00      A   
ATOM    944  O   LEU A 195      22.516 -10.174  -4.556  1.00 10.00      A   
ATOM    945  N   PHE A 196      20.683 -10.950  -3.519  1.00 10.00      A   
ATOM    946  HN  PHE A 196      20.316 -11.593  -2.875  1.00 10.00      A   
ATOM    947  CA  PHE A 196      19.789  -9.981  -4.137  1.00 10.00      A   
ATOM    948  CB  PHE A 196      18.499 -10.665  -4.598  1.00 10.00      A   
ATOM    949  CG  PHE A 196      18.709 -11.750  -5.620  1.00 10.00      A   
ATOM    950  CD1 PHE A 196      18.925 -11.432  -6.950  1.00 10.00      A   
ATOM    951  CD2 PHE A 196      18.687 -13.085  -5.247  1.00 10.00      A   
ATOM    952  CE1 PHE A 196      19.116 -12.425  -7.892  1.00 10.00      A   
ATOM    953  CE2 PHE A 196      18.877 -14.085  -6.184  1.00 10.00      A   
ATOM    954  CZ  PHE A 196      19.092 -13.754  -7.509  1.00 10.00      A   
ATOM    955  C   PHE A 196      19.461  -8.835  -3.184  1.00 10.00      A   
ATOM    956  O   PHE A 196      19.014  -9.056  -2.055  1.00 10.00      A   
ATOM    957  N   VAL A 197      19.685  -7.613  -3.650  1.00 10.00      A   
ATOM    958  HN  VAL A 197      20.038  -7.509  -4.563  1.00 10.00      A   
ATOM    959  CA  VAL A 197      19.421  -6.418  -2.858  1.00 10.00      A   
ATOM    960  CB  VAL A 197      20.681  -5.530  -2.770  1.00 10.00      A   
ATOM    961  CG1 VAL A 197      20.482  -4.398  -1.777  1.00 10.00      A   
ATOM    962  CG2 VAL A 197      21.902  -6.358  -2.400  1.00 10.00      A   
ATOM    963  C   VAL A 197      18.280  -5.619  -3.495  1.00 10.00      A   
ATOM    964  O   VAL A 197      18.127  -5.619  -4.715  1.00 10.00      A   
ATOM    965  N   THR A 198      17.475  -4.957  -2.671  1.00 10.00      A   
ATOM    966  HN  THR A 198      17.634  -5.000  -1.703  1.00 10.00      A   
ATOM    967  CA  THR A 198      16.353  -4.175  -3.173  1.00 10.00      A   
ATOM    968  CB  THR A 198      15.000  -4.844  -2.837  1.00 10.00      A   
ATOM    969  OG1 THR A 198      13.931  -4.145  -3.488  1.00 10.00      A   
ATOM    970  HG1 THR A 198      13.714  -4.610  -4.317  1.00 10.00      A   
ATOM    971  CG2 THR A 198      14.747  -4.857  -1.335  1.00 10.00      A   
ATOM    972  C   THR A 198      16.352  -2.745  -2.635  1.00 10.00      A   
ATOM    973  O   THR A 198      16.835  -2.479  -1.530  1.00 10.00      A   
ATOM    974  N   ARG A 199      15.824  -1.832  -3.443  1.00 10.00      A   
ATOM    975  HN  ARG A 199      15.521  -2.110  -4.335  1.00 10.00      A   
ATOM    976  CA  ARG A 199      15.707  -0.431  -3.071  1.00 10.00      A   
ATOM    977  CB  ARG A 199      16.787   0.408  -3.761  1.00 10.00      A   
ATOM    978  CG  ARG A 199      17.999   0.701  -2.892  1.00 10.00      A   
ATOM    979  CD  ARG A 199      18.973   1.650  -3.582  1.00 10.00      A   
ATOM    980  NE  ARG A 199      18.459   3.022  -3.688  1.00 10.00      A   
ATOM    981  HE  ARG A 199      18.120   3.313  -4.579  1.00 10.00      A   
ATOM    982  CZ  ARG A 199      18.434   3.898  -2.681  1.00 10.00      A   
ATOM    983  NH1 ARG A 199      18.886   3.556  -1.481  1.00 10.00      A   
ATOM    984 HH11 ARG A 199      19.252   2.635  -1.319  1.00 10.00      A   
ATOM    985 HH12 ARG A 199      18.868   4.228  -0.724  1.00 10.00      A   
ATOM    986  NH2 ARG A 199      17.959   5.126  -2.876  1.00 10.00      A   
ATOM    987 HH21 ARG A 199      17.620   5.402  -3.794  1.00 10.00      A   
ATOM    988 HH22 ARG A 199      17.936   5.789  -2.121  1.00 10.00      A   
ATOM    989  C   ARG A 199      14.321   0.104  -3.437  1.00 10.00      A   
ATOM    990  O   ARG A 199      13.986   1.246  -3.125  1.00 10.00      A   
ATOM    991  N   SER A 200      13.515  -0.726  -4.097  1.00 10.00      A   
ATOM    992  HN  SER A 200      13.832  -1.625  -4.325  1.00 10.00      A   
ATOM    993  CA  SER A 200      12.173  -0.323  -4.512  1.00 10.00      A   
ATOM    994  CB  SER A 200      11.968  -0.647  -5.991  1.00 10.00      A   
ATOM    995  OG  SER A 200      12.292  -2.002  -6.249  1.00 10.00      A   
ATOM    996  HG  SER A 200      12.186  -2.186  -7.191  1.00 10.00      A   
ATOM    997  C   SER A 200      11.087  -1.005  -3.680  1.00 10.00      A   
ATOM    998  O   SER A 200      10.047  -0.408  -3.390  1.00 10.00      A   
ATOM    999  N   LYS A 201      11.339  -2.250  -3.293  1.00 10.00      A   
ATOM   1000  HN  LYS A 201      12.192  -2.662  -3.543  1.00 10.00      A   
ATOM   1001  CA  LYS A 201      10.383  -3.024  -2.507  1.00 10.00      A   
ATOM   1002  CB  LYS A 201      10.920  -4.431  -2.241  1.00 10.00      A   
ATOM   1003  CG  LYS A 201      10.784  -5.372  -3.427  1.00 10.00      A   
ATOM   1004  CD  LYS A 201      11.499  -6.688  -3.175  1.00 10.00      A   
ATOM   1005  CE  LYS A 201      11.202  -7.707  -4.264  1.00 10.00      A   
ATOM   1006  NZ  LYS A 201      11.620  -7.236  -5.613  1.00 10.00      A   
ATOM   1007  HZ1 LYS A 201      10.952  -6.524  -5.968  1.00 10.00      A   
ATOM   1008  HZ2 LYS A 201      11.644  -8.031  -6.281  1.00 10.00      A   
ATOM   1009  HZ3 LYS A 201      12.574  -6.806  -5.568  1.00 10.00      A   
ATOM   1010  C   LYS A 201      10.015  -2.326  -1.198  1.00 10.00      A   
ATOM   1011  O   LYS A 201      10.839  -1.627  -0.603  1.00 10.00      A   
ATOM   1012  N   PRO A 202       8.763  -2.513  -0.738  1.00 10.00      A   
ATOM   1013  CA  PRO A 202       8.255  -1.905   0.499  1.00 10.00      A   
ATOM   1014  CB  PRO A 202       6.853  -2.510   0.666  1.00 10.00      A   
ATOM   1015  CG  PRO A 202       6.808  -3.669  -0.270  1.00 10.00      A   
ATOM   1016  CD  PRO A 202       7.734  -3.329  -1.399  1.00 10.00      A   
ATOM   1017  C   PRO A 202       9.123  -2.217   1.716  1.00 10.00      A   
ATOM   1018  O   PRO A 202       9.190  -1.422   2.656  1.00 10.00      A   
ATOM   1019  N   GLU A 203       9.794  -3.367   1.691  1.00 10.00      A   
ATOM   1020  HN  GLU A 203       9.694  -3.963   0.915  1.00 10.00      A   
ATOM   1021  CA  GLU A 203      10.662  -3.778   2.790  1.00 10.00      A   
ATOM   1022  CB  GLU A 203      11.287  -5.145   2.508  1.00 10.00      A   
ATOM   1023  CG  GLU A 203      10.333  -6.318   2.675  1.00 10.00      A   
ATOM   1024  CD  GLU A 203       9.296  -6.398   1.576  1.00 10.00      A   
ATOM   1025  OE1 GLU A 203       9.658  -6.219   0.394  1.00 10.00      A   
ATOM   1026  OE2 GLU A 203       8.115  -6.656   1.886  1.00 10.00      A   
ATOM   1027  C   GLU A 203      11.756  -2.743   3.051  1.00 10.00      A   
ATOM   1028  O   GLU A 203      12.143  -2.517   4.197  1.00 10.00      A   
ATOM   1029  N   MET A 204      12.232  -2.107   1.984  1.00 10.00      A   
ATOM   1030  HN  MET A 204      11.865  -2.321   1.100  1.00 10.00      A   
ATOM   1031  CA  MET A 204      13.274  -1.090   2.095  1.00 10.00      A   
ATOM   1032  CB  MET A 204      13.676  -0.581   0.704  1.00 10.00      A   
ATOM   1033  CG  MET A 204      14.685   0.558   0.717  1.00 10.00      A   
ATOM   1034  SD  MET A 204      16.344   0.023   1.172  1.00 10.00      A   
ATOM   1035  CE  MET A 204      17.196   1.598   1.222  1.00 10.00      A   
ATOM   1036  C   MET A 204      12.791   0.070   2.959  1.00 10.00      A   
ATOM   1037  O   MET A 204      13.491   0.524   3.862  1.00 10.00      A   
ATOM   1038  N   LEU A 205      11.569   0.512   2.694  1.00 10.00      A   
ATOM   1039  HN  LEU A 205      11.050   0.071   1.991  1.00 10.00      A   
ATOM   1040  CA  LEU A 205      10.965   1.617   3.427  1.00 10.00      A   
ATOM   1041  CB  LEU A 205       9.627   2.001   2.788  1.00 10.00      A   
ATOM   1042  CG  LEU A 205       8.884   3.180   3.421  1.00 10.00      A   
ATOM   1043  CD1 LEU A 205       9.505   4.500   2.993  1.00 10.00      A   
ATOM   1044  CD2 LEU A 205       7.403   3.135   3.077  1.00 10.00      A   
ATOM   1045  C   LEU A 205      10.748   1.242   4.888  1.00 10.00      A   
ATOM   1046  O   LEU A 205      11.082   2.007   5.792  1.00 10.00      A   
ATOM   1047  N   ILE A 206      10.195   0.053   5.103  1.00 10.00      A   
ATOM   1048  HN  ILE A 206       9.961  -0.508   4.331  1.00 10.00      A   
ATOM   1049  CA  ILE A 206       9.917  -0.446   6.448  1.00 10.00      A   
ATOM   1050  CB  ILE A 206       9.229  -1.831   6.400  1.00 10.00      A   
ATOM   1051  CG1 ILE A 206       7.871  -1.720   5.697  1.00 10.00      A   
ATOM   1052  CG2 ILE A 206       9.062  -2.406   7.800  1.00 10.00      A   
ATOM   1053  CD1 ILE A 206       7.192  -3.049   5.442  1.00 10.00      A   
ATOM   1054  C   ILE A 206      11.190  -0.527   7.289  1.00 10.00      A   
ATOM   1055  O   ILE A 206      11.231  -0.043   8.424  1.00 10.00      A   
ATOM   1056  N   GLU A 207      12.233  -1.115   6.718  1.00 10.00      A   
ATOM   1057  HN  GLU A 207      12.147  -1.459   5.801  1.00 10.00      A   
ATOM   1058  CA  GLU A 207      13.499  -1.265   7.419  1.00 10.00      A   
ATOM   1059  CB  GLU A 207      14.433  -2.231   6.687  1.00 10.00      A   
ATOM   1060  CG  GLU A 207      13.990  -3.685   6.756  1.00 10.00      A   
ATOM   1061  CD  GLU A 207      13.536  -4.088   8.146  1.00 10.00      A   
ATOM   1062  OE1 GLU A 207      14.305  -3.892   9.111  1.00 10.00      A   
ATOM   1063  OE2 GLU A 207      12.405  -4.602   8.285  1.00 10.00      A   
ATOM   1064  C   GLU A 207      14.176   0.080   7.670  1.00 10.00      A   
ATOM   1065  O   GLU A 207      14.829   0.265   8.698  1.00 10.00      A   
ATOM   1066  N   LEU A 208      14.008   1.019   6.742  1.00 10.00      A   
ATOM   1067  HN  LEU A 208      13.488   0.810   5.936  1.00 10.00      A   
ATOM   1068  CA  LEU A 208      14.593   2.351   6.888  1.00 10.00      A   
ATOM   1069  CB  LEU A 208      14.350   3.204   5.637  1.00 10.00      A   
ATOM   1070  CG  LEU A 208      15.284   2.969   4.445  1.00 10.00      A   
ATOM   1071  CD1 LEU A 208      14.855   3.815   3.255  1.00 10.00      A   
ATOM   1072  CD2 LEU A 208      16.728   3.268   4.817  1.00 10.00      A   
ATOM   1073  C   LEU A 208      14.005   3.050   8.104  1.00 10.00      A   
ATOM   1074  O   LEU A 208      14.716   3.707   8.866  1.00 10.00      A   
ATOM   1075  N   PHE A 209      12.701   2.887   8.288  1.00 10.00      A   
ATOM   1076  HN  PHE A 209      12.191   2.342   7.647  1.00 10.00      A   
ATOM   1077  CA  PHE A 209      12.003   3.494   9.409  1.00 10.00      A   
ATOM   1078  CB  PHE A 209      10.493   3.336   9.254  1.00 10.00      A   
ATOM   1079  CG  PHE A 209       9.867   4.375   8.373  1.00 10.00      A   
ATOM   1080  CD1 PHE A 209      10.014   5.722   8.658  1.00 10.00      A   
ATOM   1081  CD2 PHE A 209       9.125   4.007   7.265  1.00 10.00      A   
ATOM   1082  CE1 PHE A 209       9.432   6.680   7.853  1.00 10.00      A   
ATOM   1083  CE2 PHE A 209       8.542   4.960   6.456  1.00 10.00      A   
ATOM   1084  CZ  PHE A 209       8.695   6.299   6.749  1.00 10.00      A   
ATOM   1085  C   PHE A 209      12.468   2.906  10.733  1.00 10.00      A   
ATOM   1086  O   PHE A 209      12.397   3.562  11.767  1.00 10.00      A   
ATOM   1087  N   ARG A 210      12.962   1.674  10.691  1.00 10.00      A   
ATOM   1088  HN  ARG A 210      12.998   1.202   9.830  1.00 10.00      A   
ATOM   1089  CA  ARG A 210      13.447   1.003  11.892  1.00 10.00      A   
ATOM   1090  CB  ARG A 210      13.617  -0.497  11.640  1.00 10.00      A   
ATOM   1091  CG  ARG A 210      13.339  -1.360  12.859  1.00 10.00      A   
ATOM   1092  CD  ARG A 210      13.576  -2.835  12.573  1.00 10.00      A   
ATOM   1093  NE  ARG A 210      12.787  -3.324  11.436  1.00 10.00      A   
ATOM   1094  HE  ARG A 210      13.253  -3.392  10.563  1.00 10.00      A   
ATOM   1095  CZ  ARG A 210      11.503  -3.694  11.510  1.00 10.00      A   
ATOM   1096  NH1 ARG A 210      10.847  -3.628  12.665  1.00 10.00      A   
ATOM   1097 HH11 ARG A 210       9.884  -3.911  12.714  1.00 10.00      A   
ATOM   1098 HH12 ARG A 210      11.308  -3.298  13.488  1.00 10.00      A   
ATOM   1099  NH2 ARG A 210      10.877  -4.134  10.428  1.00 10.00      A   
ATOM   1100 HH21 ARG A 210      11.369  -4.193   9.544  1.00 10.00      A   
ATOM   1101 HH22 ARG A 210       9.912  -4.411  10.478  1.00 10.00      A   
ATOM   1102  C   ARG A 210      14.768   1.616  12.358  1.00 10.00      A   
ATOM   1103  O   ARG A 210      15.215   1.380  13.481  1.00 10.00      A   
ATOM   1104  N   ILE A 211      15.387   2.402  11.482  1.00 10.00      A   
ATOM   1105  HN  ILE A 211      14.985   2.540  10.598  1.00 10.00      A   
ATOM   1106  CA  ILE A 211      16.646   3.065  11.797  1.00 10.00      A   
ATOM   1107  CB  ILE A 211      17.674   2.905  10.655  1.00 10.00      A   
ATOM   1108  CG1 ILE A 211      17.859   1.426  10.307  1.00 10.00      A   
ATOM   1109  CG2 ILE A 211      19.009   3.533  11.041  1.00 10.00      A   
ATOM   1110  CD1 ILE A 211      18.798   1.183   9.146  1.00 10.00      A   
ATOM   1111  C   ILE A 211      16.409   4.552  12.051  1.00 10.00      A   
ATOM   1112  O   ILE A 211      16.963   5.130  12.987  1.00 10.00      A   
ATOM   1113  N   GLU A 212      15.585   5.167  11.209  1.00 10.00      A   
ATOM   1114  HN  GLU A 212      15.180   4.656  10.474  1.00 10.00      A   
ATOM   1115  CA  GLU A 212      15.273   6.587  11.336  1.00 10.00      A   
ATOM   1116  CB  GLU A 212      14.563   7.095  10.077  1.00 10.00      A   
ATOM   1117  CG  GLU A 212      14.378   8.603  10.024  1.00 10.00      A   
ATOM   1118  CD  GLU A 212      15.679   9.360  10.193  1.00 10.00      A   
ATOM   1119  OE1 GLU A 212      16.677   8.991   9.538  1.00 10.00      A   
ATOM   1120  OE2 GLU A 212      15.710  10.326  10.980  1.00 10.00      A   
ATOM   1121  C   GLU A 212      14.418   6.846  12.576  1.00 10.00      A   
ATOM   1122  O   GLU A 212      14.575   7.861  13.255  1.00 10.00      A   
ATOM   1123  N   VAL A 213      13.517   5.922  12.868  1.00 10.00      A   
ATOM   1124  HN  VAL A 213      13.441   5.126  12.298  1.00 10.00      A   
ATOM   1125  CA  VAL A 213      12.645   6.049  14.025  1.00 10.00      A   
ATOM   1126  CB  VAL A 213      11.158   5.887  13.640  1.00 10.00      A   
ATOM   1127  CG1 VAL A 213      10.261   6.133  14.842  1.00 10.00      A   
ATOM   1128  CG2 VAL A 213      10.790   6.824  12.499  1.00 10.00      A   
ATOM   1129  C   VAL A 213      13.017   5.004  15.075  1.00 10.00      A   
ATOM   1130  O   VAL A 213      12.627   3.840  14.967  1.00 10.00      A   
ATOM   1131  N   PRO A 214      13.784   5.412  16.103  1.00 10.00      A   
ATOM   1132  CA  PRO A 214      14.221   4.514  17.180  1.00 10.00      A   
ATOM   1133  CB  PRO A 214      14.980   5.433  18.147  1.00 10.00      A   
ATOM   1134  CG  PRO A 214      14.593   6.820  17.761  1.00 10.00      A   
ATOM   1135  CD  PRO A 214      14.298   6.775  16.292  1.00 10.00      A   
ATOM   1136  C   PRO A 214      13.048   3.853  17.894  1.00 10.00      A   
ATOM   1137  O   PRO A 214      13.167   2.740  18.400  1.00 10.00      A   
ATOM   1138  N   GLU A 215      11.916   4.542  17.917  1.00 10.00      A   
ATOM   1139  HN  GLU A 215      11.891   5.432  17.501  1.00 10.00      A   
ATOM   1140  CA  GLU A 215      10.712   4.026  18.557  1.00 10.00      A   
ATOM   1141  CB  GLU A 215       9.593   5.071  18.517  1.00 10.00      A   
ATOM   1142  CG  GLU A 215       9.799   6.267  19.441  1.00 10.00      A   
ATOM   1143  CD  GLU A 215      10.981   7.128  19.051  1.00 10.00      A   
ATOM   1144  OE1 GLU A 215      11.155   7.397  17.847  1.00 10.00      A   
ATOM   1145  OE2 GLU A 215      11.743   7.537  19.951  1.00 10.00      A   
ATOM   1146  C   GLU A 215      10.256   2.731  17.884  1.00 10.00      A   
ATOM   1147  O   GLU A 215       9.689   1.846  18.527  1.00 10.00      A   
ATOM   1148  N   ILE A 216      10.512   2.624  16.586  1.00 10.00      A   
ATOM   1149  HN  ILE A 216      10.969   3.359  16.125  1.00 10.00      A   
ATOM   1150  CA  ILE A 216      10.144   1.433  15.837  1.00 10.00      A   
ATOM   1151  CB  ILE A 216      10.042   1.716  14.321  1.00 10.00      A   
ATOM   1152  CG1 ILE A 216       8.938   2.745  14.050  1.00 10.00      A   
ATOM   1153  CG2 ILE A 216       9.780   0.430  13.543  1.00 10.00      A   
ATOM   1154  CD1 ILE A 216       8.821   3.159  12.600  1.00 10.00      A   
ATOM   1155  C   ILE A 216      11.170   0.335  16.098  1.00 10.00      A   
ATOM   1156  O   ILE A 216      10.821  -0.837  16.237  1.00 10.00      A   
ATOM   1157  N   GLY A 217      12.437   0.735  16.195  1.00 10.00      A   
ATOM   1158  HN  GLY A 217      12.650   1.685  16.079  1.00 10.00      A   
ATOM   1159  CA  GLY A 217      13.505  -0.213  16.459  1.00 10.00      A   
ATOM   1160  C   GLY A 217      13.367  -0.837  17.834  1.00 10.00      A   
ATOM   1161  O   GLY A 217      13.790  -1.969  18.063  1.00 10.00      A   
ATOM   1162  N   GLU A 218      12.766  -0.087  18.754  1.00 10.00      A   
ATOM   1163  HN  GLU A 218      12.484   0.821  18.515  1.00 10.00      A   
ATOM   1164  CA  GLU A 218      12.539  -0.564  20.114  1.00 10.00      A   
ATOM   1165  CB  GLU A 218      12.412   0.618  21.076  1.00 10.00      A   
ATOM   1166  CG  GLU A 218      13.706   1.366  21.334  1.00 10.00      A   
ATOM   1167  CD  GLU A 218      13.528   2.480  22.344  1.00 10.00      A   
ATOM   1168  OE1 GLU A 218      13.688   3.661  21.971  1.00 10.00      A   
ATOM   1169  OE2 GLU A 218      13.224   2.179  23.520  1.00 10.00      A   
ATOM   1170  C   GLU A 218      11.267  -1.405  20.179  1.00 10.00      A   
ATOM   1171  O   GLU A 218      10.872  -1.879  21.247  1.00 10.00      A   
ATOM   1172  N   GLU A 219      10.627  -1.566  19.022  1.00 10.00      A   
ATOM   1173  HN  GLU A 219      11.007  -1.159  18.214  1.00 10.00      A   
ATOM   1174  CA  GLU A 219       9.395  -2.338  18.900  1.00 10.00      A   
ATOM   1175  CB  GLU A 219       9.599  -3.801  19.299  1.00 10.00      A   
ATOM   1176  CG  GLU A 219      10.641  -4.518  18.457  1.00 10.00      A   
ATOM   1177  CD  GLU A 219      10.707  -5.996  18.755  1.00 10.00      A   
ATOM   1178  OE1 GLU A 219      10.267  -6.798  17.908  1.00 10.00      A   
ATOM   1179  OE2 GLU A 219      11.197  -6.364  19.844  1.00 10.00      A   
ATOM   1180  C   GLU A 219       8.235  -1.703  19.660  1.00 10.00      A   
ATOM   1181  O   GLU A 219       7.307  -2.392  20.093  1.00 10.00      A   
ATOM   1182  N   VAL A 220       8.296  -0.386  19.828  1.00 10.00      A   
ATOM   1183  HN  VAL A 220       9.073   0.105  19.486  1.00 10.00      A   
ATOM   1184  CA  VAL A 220       7.236   0.342  20.508  1.00 10.00      A   
ATOM   1185  CB  VAL A 220       7.763   1.632  21.176  1.00 10.00      A   
ATOM   1186  CG1 VAL A 220       6.666   2.305  21.985  1.00 10.00      A   
ATOM   1187  CG2 VAL A 220       8.962   1.326  22.062  1.00 10.00      A   
ATOM   1188  C   VAL A 220       6.155   0.694  19.492  1.00 10.00      A   
ATOM   1189  O   VAL A 220       4.963   0.739  19.806  1.00 10.00      A   
ATOM   1190  N   ILE A 221       6.594   0.931  18.263  1.00 10.00      A   
ATOM   1191  HN  ILE A 221       7.555   0.878  18.086  1.00 10.00      A   
ATOM   1192  CA  ILE A 221       5.695   1.254  17.169  1.00 10.00      A   
ATOM   1193  CB  ILE A 221       6.123   2.544  16.433  1.00 10.00      A   
ATOM   1194  CG1 ILE A 221       6.070   3.747  17.384  1.00 10.00      A   
ATOM   1195  CG2 ILE A 221       5.241   2.785  15.213  1.00 10.00      A   
ATOM   1196  CD1 ILE A 221       6.468   5.058  16.740  1.00 10.00      A   
ATOM   1197  C   ILE A 221       5.663   0.086  16.188  1.00 10.00      A   
ATOM   1198  O   ILE A 221       6.692  -0.297  15.629  1.00 10.00      A   
ATOM   1199  N   GLU A 222       4.484  -0.481  15.999  1.00 10.00      A   
ATOM   1200  HN  GLU A 222       3.701  -0.112  16.462  1.00 10.00      A   
ATOM   1201  CA  GLU A 222       4.306  -1.616  15.111  1.00 10.00      A   
ATOM   1202  CB  GLU A 222       3.275  -2.581  15.706  1.00 10.00      A   
ATOM   1203  CG  GLU A 222       3.043  -3.841  14.887  1.00 10.00      A   
ATOM   1204  CD  GLU A 222       1.944  -4.711  15.456  1.00 10.00      A   
ATOM   1205  OE1 GLU A 222       0.757  -4.406  15.220  1.00 10.00      A   
ATOM   1206  OE2 GLU A 222       2.258  -5.701  16.144  1.00 10.00      A   
ATOM   1207  C   GLU A 222       3.859  -1.161  13.726  1.00 10.00      A   
ATOM   1208  O   GLU A 222       2.869  -0.437  13.588  1.00 10.00      A   
ATOM   1209  N   ILE A 223       4.602  -1.571  12.707  1.00 10.00      A   
ATOM   1210  HN  ILE A 223       5.392  -2.125  12.883  1.00 10.00      A   
ATOM   1211  CA  ILE A 223       4.274  -1.228  11.333  1.00 10.00      A   
ATOM   1212  CB  ILE A 223       5.540  -1.128  10.455  1.00 10.00      A   
ATOM   1213  CG1 ILE A 223       6.509  -0.095  11.038  1.00 10.00      A   
ATOM   1214  CG2 ILE A 223       5.173  -0.770   9.018  1.00 10.00      A   
ATOM   1215  CD1 ILE A 223       7.828   0.002  10.304  1.00 10.00      A   
ATOM   1216  C   ILE A 223       3.344  -2.292  10.765  1.00 10.00      A   
ATOM   1217  O   ILE A 223       3.767  -3.415  10.496  1.00 10.00      A   
ATOM   1218  N   LYS A 224       2.077  -1.939  10.613  1.00 10.00      A   
ATOM   1219  HN  LYS A 224       1.805  -1.023  10.845  1.00 10.00      A   
ATOM   1220  CA  LYS A 224       1.077  -2.872  10.105  1.00 10.00      A   
ATOM   1221  CB  LYS A 224      -0.338  -2.349  10.364  1.00 10.00      A   
ATOM   1222  CG  LYS A 224      -0.937  -2.818  11.681  1.00 10.00      A   
ATOM   1223  CD  LYS A 224      -1.265  -4.300  11.636  1.00 10.00      A   
ATOM   1224  CE  LYS A 224      -1.884  -4.775  12.939  1.00 10.00      A   
ATOM   1225  NZ  LYS A 224      -0.966  -5.660  13.704  1.00 10.00      A   
ATOM   1226  HZ1 LYS A 224      -1.507  -6.252  14.366  1.00 10.00      A   
ATOM   1227  HZ2 LYS A 224      -0.281  -5.087  14.251  1.00 10.00      A   
ATOM   1228  HZ3 LYS A 224      -0.438  -6.276  13.057  1.00 10.00      A   
ATOM   1229  C   LYS A 224       1.281  -3.191   8.628  1.00 10.00      A   
ATOM   1230  O   LYS A 224       1.445  -4.354   8.253  1.00 10.00      A   
ATOM   1231  N   ALA A 225       1.279  -2.166   7.794  1.00 10.00      A   
ATOM   1232  HN  ALA A 225       1.160  -1.257   8.146  1.00 10.00      A   
ATOM   1233  CA  ALA A 225       1.460  -2.352   6.363  1.00 10.00      A   
ATOM   1234  CB  ALA A 225       0.140  -2.724   5.708  1.00 10.00      A   
ATOM   1235  C   ALA A 225       2.032  -1.095   5.726  1.00 10.00      A   
ATOM   1236  O   ALA A 225       1.999  -0.016   6.326  1.00 10.00      A   
ATOM   1237  N   ALA A 226       2.550  -1.238   4.513  1.00 10.00      A   
ATOM   1238  HN  ALA A 226       2.535  -2.125   4.087  1.00 10.00      A   
ATOM   1239  CA  ALA A 226       3.134  -0.121   3.790  1.00 10.00      A   
ATOM   1240  CB  ALA A 226       4.575   0.103   4.231  1.00 10.00      A   
ATOM   1241  C   ALA A 226       3.072  -0.355   2.284  1.00 10.00      A   
ATOM   1242  O   ALA A 226       3.840  -1.148   1.735  1.00 10.00      A   
ATOM   1243  N   ALA A 227       2.145   0.324   1.625  1.00 10.00      A   
ATOM   1244  HN  ALA A 227       1.552   0.933   2.123  1.00 10.00      A   
ATOM   1245  CA  ALA A 227       1.996   0.210   0.182  1.00 10.00      A   
ATOM   1246  CB  ALA A 227       0.541   0.413  -0.217  1.00 10.00      A   
ATOM   1247  C   ALA A 227       2.880   1.259  -0.479  1.00 10.00      A   
ATOM   1248  O   ALA A 227       2.574   2.453  -0.436  1.00 10.00      A   
ATOM   1249  N   ARG A 228       3.974   0.821  -1.083  1.00 10.00      A   
ATOM   1250  HN  ARG A 228       4.145  -0.145  -1.133  1.00 10.00      A   
ATOM   1251  CA  ARG A 228       4.903   1.751  -1.702  1.00 10.00      A   
ATOM   1252  CB  ARG A 228       6.334   1.529  -1.197  1.00 10.00      A   
ATOM   1253  CG  ARG A 228       7.313   2.567  -1.725  1.00 10.00      A   
ATOM   1254  CD  ARG A 228       8.765   2.194  -1.484  1.00 10.00      A   
ATOM   1255  NE  ARG A 228       9.650   3.182  -2.098  1.00 10.00      A   
ATOM   1256  HE  ARG A 228       9.257   4.078  -2.288  1.00 10.00      A   
ATOM   1257  CZ  ARG A 228      10.932   2.979  -2.395  1.00 10.00      A   
ATOM   1258  NH1 ARG A 228      11.505   1.814  -2.124  1.00 10.00      A   
ATOM   1259 HH11 ARG A 228      12.476   1.663  -2.351  1.00 10.00      A   
ATOM   1260 HH12 ARG A 228      10.975   1.079  -1.697  1.00 10.00      A   
ATOM   1261  NH2 ARG A 228      11.623   3.937  -3.001  1.00 10.00      A   
ATOM   1262 HH21 ARG A 228      11.167   4.812  -3.237  1.00 10.00      A   
ATOM   1263 HH22 ARG A 228      12.588   3.803  -3.230  1.00 10.00      A   
ATOM   1264  C   ARG A 228       4.886   1.704  -3.222  1.00 10.00      A   
ATOM   1265  O   ARG A 228       4.842   0.633  -3.830  1.00 10.00      A   
ATOM   1266  N   ASP A 229       4.913   2.883  -3.823  1.00 10.00      A   
ATOM   1267  HN  ASP A 229       4.893   3.697  -3.272  1.00 10.00      A   
ATOM   1268  CA  ASP A 229       4.968   3.018  -5.273  1.00 10.00      A   
ATOM   1269  CB  ASP A 229       3.781   3.830  -5.799  1.00 10.00      A   
ATOM   1270  CG  ASP A 229       3.538   3.618  -7.282  1.00 10.00      A   
ATOM   1271  OD1 ASP A 229       3.456   4.613  -8.024  1.00 10.00      A   
ATOM   1272  OD2 ASP A 229       3.416   2.451  -7.711  1.00 10.00      A   
ATOM   1273  C   ASP A 229       6.288   3.703  -5.617  1.00 10.00      A   
ATOM   1274  O   ASP A 229       6.405   4.923  -5.508  1.00 10.00      A   
ATOM   1275  N   PRO A 230       7.305   2.900  -5.991  1.00 10.00      A   
ATOM   1276  CA  PRO A 230       8.662   3.367  -6.317  1.00 10.00      A   
ATOM   1277  CB  PRO A 230       9.200   2.237  -7.187  1.00 10.00      A   
ATOM   1278  CG  PRO A 230       8.565   1.016  -6.622  1.00 10.00      A   
ATOM   1279  CD  PRO A 230       7.202   1.433  -6.134  1.00 10.00      A   
ATOM   1280  C   PRO A 230       8.742   4.697  -7.065  1.00 10.00      A   
ATOM   1281  O   PRO A 230       8.244   4.833  -8.185  1.00 10.00      A   
ATOM   1282  N   GLY A 231       9.360   5.684  -6.416  1.00 10.00      A   
ATOM   1283  HN  GLY A 231       9.670   5.528  -5.489  1.00 10.00      A   
ATOM   1284  CA  GLY A 231       9.552   6.989  -7.021  1.00 10.00      A   
ATOM   1285  C   GLY A 231       8.304   7.843  -7.049  1.00 10.00      A   
ATOM   1286  O   GLY A 231       8.264   8.858  -7.742  1.00 10.00      A   
ATOM   1287  N   SER A 232       7.289   7.448  -6.302  1.00 10.00      A   
ATOM   1288  HN  SER A 232       7.372   6.631  -5.761  1.00 10.00      A   
ATOM   1289  CA  SER A 232       6.046   8.200  -6.275  1.00 10.00      A   
ATOM   1290  CB  SER A 232       4.954   7.436  -7.022  1.00 10.00      A   
ATOM   1291  OG  SER A 232       5.494   6.788  -8.160  1.00 10.00      A   
ATOM   1292  HG  SER A 232       6.072   6.069  -7.873  1.00 10.00      A   
ATOM   1293  C   SER A 232       5.605   8.539  -4.853  1.00 10.00      A   
ATOM   1294  O   SER A 232       5.975   9.581  -4.311  1.00 10.00      A   
ATOM   1295  N   ARG A 233       4.834   7.651  -4.247  1.00 10.00      A   
ATOM   1296  HN  ARG A 233       4.605   6.817  -4.709  1.00 10.00      A   
ATOM   1297  CA  ARG A 233       4.331   7.869  -2.901  1.00 10.00      A   
ATOM   1298  CB  ARG A 233       3.067   8.750  -2.950  1.00 10.00      A   
ATOM   1299  CG  ARG A 233       2.141   8.627  -1.749  1.00 10.00      A   
ATOM   1300  CD  ARG A 233       1.165   9.793  -1.663  1.00 10.00      A   
ATOM   1301  NE  ARG A 233       0.579  10.145  -2.957  1.00 10.00      A   
ATOM   1302  HE  ARG A 233       1.031   9.808  -3.768  1.00 10.00      A   
ATOM   1303  CZ  ARG A 233      -0.517  10.897  -3.101  1.00 10.00      A   
ATOM   1304  NH1 ARG A 233      -1.154  11.373  -2.033  1.00 10.00      A   
ATOM   1305 HH11 ARG A 233      -0.817  11.173  -1.108  1.00 10.00      A   
ATOM   1306 HH12 ARG A 233      -1.976  11.940  -2.146  1.00 10.00      A   
ATOM   1307  NH2 ARG A 233      -0.963  11.181  -4.317  1.00 10.00      A   
ATOM   1308 HH21 ARG A 233      -1.793  11.754  -4.439  1.00 10.00      A   
ATOM   1309 HH22 ARG A 233      -0.479  10.836  -5.125  1.00 10.00      A   
ATOM   1310  C   ARG A 233       4.047   6.536  -2.222  1.00 10.00      A   
ATOM   1311  O   ARG A 233       3.627   5.579  -2.873  1.00 10.00      A   
ATOM   1312  N   ALA A 234       4.307   6.471  -0.926  1.00 10.00      A   
ATOM   1313  HN  ALA A 234       4.686   7.259  -0.471  1.00 10.00      A   
ATOM   1314  CA  ALA A 234       4.070   5.259  -0.159  1.00 10.00      A   
ATOM   1315  CB  ALA A 234       5.385   4.695   0.345  1.00 10.00      A   
ATOM   1316  C   ALA A 234       3.141   5.531   1.012  1.00 10.00      A   
ATOM   1317  O   ALA A 234       3.362   6.462   1.785  1.00 10.00      A   
ATOM   1318  N   LYS A 235       2.095   4.728   1.129  1.00 10.00      A   
ATOM   1319  HN  LYS A 235       1.972   4.005   0.473  1.00 10.00      A   
ATOM   1320  CA  LYS A 235       1.140   4.869   2.218  1.00 10.00      A   
ATOM   1321  CB  LYS A 235      -0.295   4.669   1.718  1.00 10.00      A   
ATOM   1322  CG  LYS A 235      -0.768   5.707   0.713  1.00 10.00      A   
ATOM   1323  CD  LYS A 235      -1.949   6.505   1.248  1.00 10.00      A   
ATOM   1324  CE  LYS A 235      -2.486   7.468   0.199  1.00 10.00      A   
ATOM   1325  NZ  LYS A 235      -3.250   8.587   0.811  1.00 10.00      A   
ATOM   1326  HZ1 LYS A 235      -3.610   9.229   0.071  1.00 10.00      A   
ATOM   1327  HZ2 LYS A 235      -2.634   9.130   1.459  1.00 10.00      A   
ATOM   1328  HZ3 LYS A 235      -4.060   8.212   1.351  1.00 10.00      A   
ATOM   1329  C   LYS A 235       1.467   3.843   3.294  1.00 10.00      A   
ATOM   1330  O   LYS A 235       1.297   2.640   3.084  1.00 10.00      A   
ATOM   1331  N   ILE A 236       1.955   4.314   4.429  1.00 10.00      A   
ATOM   1332  HN  ILE A 236       2.062   5.285   4.542  1.00 10.00      A   
ATOM   1333  CA  ILE A 236       2.325   3.427   5.521  1.00 10.00      A   
ATOM   1334  CB  ILE A 236       3.815   3.597   5.901  1.00 10.00      A   
ATOM   1335  CG1 ILE A 236       4.196   2.695   7.078  1.00 10.00      A   
ATOM   1336  CG2 ILE A 236       4.143   5.055   6.197  1.00 10.00      A   
ATOM   1337  CD1 ILE A 236       5.686   2.605   7.322  1.00 10.00      A   
ATOM   1338  C   ILE A 236       1.434   3.646   6.742  1.00 10.00      A   
ATOM   1339  O   ILE A 236       1.085   4.781   7.072  1.00 10.00      A   
ATOM   1340  N   ALA A 237       1.061   2.554   7.401  1.00 10.00      A   
ATOM   1341  HN  ALA A 237       1.371   1.676   7.085  1.00 10.00      A   
ATOM   1342  CA  ALA A 237       0.210   2.617   8.582  1.00 10.00      A   
ATOM   1343  CB  ALA A 237      -1.109   1.911   8.314  1.00 10.00      A   
ATOM   1344  C   ALA A 237       0.911   1.996   9.786  1.00 10.00      A   
ATOM   1345  O   ALA A 237       1.254   0.812   9.772  1.00 10.00      A   
ATOM   1346  N   VAL A 238       1.134   2.803  10.813  1.00 10.00      A   
ATOM   1347  HN  VAL A 238       0.856   3.740  10.753  1.00 10.00      A   
ATOM   1348  CA  VAL A 238       1.790   2.336  12.029  1.00 10.00      A   
ATOM   1349  CB  VAL A 238       3.155   3.026  12.253  1.00 10.00      A   
ATOM   1350  CG1 VAL A 238       4.130   2.674  11.143  1.00 10.00      A   
ATOM   1351  CG2 VAL A 238       2.997   4.536  12.378  1.00 10.00      A   
ATOM   1352  C   VAL A 238       0.906   2.567  13.252  1.00 10.00      A   
ATOM   1353  O   VAL A 238      -0.020   3.381  13.217  1.00 10.00      A   
ATOM   1354  N   LYS A 239       1.193   1.840  14.322  1.00 10.00      A   
ATOM   1355  HN  LYS A 239       1.939   1.198  14.276  1.00 10.00      A   
ATOM   1356  CA  LYS A 239       0.444   1.957  15.565  1.00 10.00      A   
ATOM   1357  CB  LYS A 239      -0.692   0.927  15.606  1.00 10.00      A   
ATOM   1358  CG  LYS A 239      -0.221  -0.522  15.615  1.00 10.00      A   
ATOM   1359  CD  LYS A 239      -1.354  -1.485  15.949  1.00 10.00      A   
ATOM   1360  CE  LYS A 239      -1.841  -1.314  17.381  1.00 10.00      A   
ATOM   1361  NZ  LYS A 239      -2.652  -2.476  17.834  1.00 10.00      A   
ATOM   1362  HZ1 LYS A 239      -2.079  -3.343  17.809  1.00 10.00      A   
ATOM   1363  HZ2 LYS A 239      -3.472  -2.605  17.212  1.00 10.00      A   
ATOM   1364  HZ3 LYS A 239      -2.988  -2.324  18.808  1.00 10.00      A   
ATOM   1365  C   LYS A 239       1.380   1.733  16.747  1.00 10.00      A   
ATOM   1366  O   LYS A 239       2.511   1.281  16.569  1.00 10.00      A   
ATOM   1367  N   THR A 240       0.914   2.038  17.947  1.00 10.00      A   
ATOM   1368  HN  THR A 240       0.001   2.392  18.036  1.00 10.00      A   
ATOM   1369  CA  THR A 240       1.724   1.853  19.140  1.00 10.00      A   
ATOM   1370  CB  THR A 240       2.435   3.155  19.576  1.00 10.00      A   
ATOM   1371  OG1 THR A 240       3.426   2.855  20.567  1.00 10.00      A   
ATOM   1372  HG1 THR A 240       4.041   2.199  20.213  1.00 10.00      A   
ATOM   1373  CG2 THR A 240       1.446   4.162  20.147  1.00 10.00      A   
ATOM   1374  C   THR A 240       0.885   1.298  20.286  1.00 10.00      A   
ATOM   1375  O   THR A 240      -0.334   1.477  20.322  1.00 10.00      A   
ATOM   1376  N   ASN A 241       1.538   0.610  21.206  1.00 10.00      A   
ATOM   1377  HN  ASN A 241       2.507   0.487  21.110  1.00 10.00      A   
ATOM   1378  CA  ASN A 241       0.856   0.032  22.354  1.00 10.00      A   
ATOM   1379  CB  ASN A 241       1.361  -1.389  22.614  1.00 10.00      A   
ATOM   1380  CG  ASN A 241       0.471  -2.168  23.564  1.00 10.00      A   
ATOM   1381  OD1 ASN A 241      -0.611  -2.623  23.186  1.00 10.00      A   
ATOM   1382  ND2 ASN A 241       0.927  -2.343  24.797  1.00 10.00      A   
ATOM   1383 HD21 ASN A 241       1.804  -1.966  25.027  1.00 10.00      A   
ATOM   1384 HD22 ASN A 241       0.367  -2.840  25.430  1.00 10.00      A   
ATOM   1385  C   ASN A 241       1.066   0.912  23.582  1.00 10.00      A   
ATOM   1386  O   ASN A 241       0.474   0.692  24.640  1.00 10.00      A   
ATOM   1387  N   ASP A 242       1.894   1.930  23.425  1.00 10.00      A   
ATOM   1388  HN  ASP A 242       2.306   2.082  22.548  1.00 10.00      A   
ATOM   1389  CA  ASP A 242       2.190   2.844  24.517  1.00 10.00      A   
ATOM   1390  CB  ASP A 242       3.659   3.269  24.476  1.00 10.00      A   
ATOM   1391  CG  ASP A 242       4.181   3.670  25.840  1.00 10.00      A   
ATOM   1392  OD1 ASP A 242       4.044   4.852  26.210  1.00 10.00      A   
ATOM   1393  OD2 ASP A 242       4.708   2.799  26.557  1.00 10.00      A   
ATOM   1394  C   ASP A 242       1.279   4.067  24.468  1.00 10.00      A   
ATOM   1395  O   ASP A 242       0.506   4.240  23.525  1.00 10.00      A   
ATOM   1396  N   LYS A 243       1.370   4.910  25.484  1.00 10.00      A   
ATOM   1397  HN  LYS A 243       2.011   4.722  26.206  1.00 10.00      A   
ATOM   1398  CA  LYS A 243       0.552   6.109  25.551  1.00 10.00      A   
ATOM   1399  CB  LYS A 243      -0.381   6.058  26.765  1.00 10.00      A   
ATOM   1400  CG  LYS A 243       0.327   5.869  28.099  1.00 10.00      A   
ATOM   1401  CD  LYS A 243      -0.634   6.060  29.259  1.00 10.00      A   
ATOM   1402  CE  LYS A 243       0.070   5.917  30.599  1.00 10.00      A   
ATOM   1403  NZ  LYS A 243      -0.789   6.385  31.717  1.00 10.00      A   
ATOM   1404  HZ1 LYS A 243      -1.688   5.865  31.722  1.00 10.00      A   
ATOM   1405  HZ2 LYS A 243      -0.991   7.398  31.613  1.00 10.00      A   
ATOM   1406  HZ3 LYS A 243      -0.308   6.232  32.630  1.00 10.00      A   
ATOM   1407  C   LYS A 243       1.419   7.361  25.604  1.00 10.00      A   
ATOM   1408  O   LYS A 243       0.913   8.483  25.568  1.00 10.00      A   
ATOM   1409  N   ARG A 244       2.726   7.162  25.700  1.00 10.00      A   
ATOM   1410  HN  ARG A 244       3.073   6.239  25.737  1.00 10.00      A   
ATOM   1411  CA  ARG A 244       3.665   8.271  25.762  1.00 10.00      A   
ATOM   1412  CB  ARG A 244       4.747   7.981  26.806  1.00 10.00      A   
ATOM   1413  CG  ARG A 244       4.211   7.691  28.199  1.00 10.00      A   
ATOM   1414  CD  ARG A 244       5.211   6.900  29.024  1.00 10.00      A   
ATOM   1415  NE  ARG A 244       5.411   5.544  28.507  1.00 10.00      A   
ATOM   1416  HE  ARG A 244       4.838   5.257  27.747  1.00 10.00      A   
ATOM   1417  CZ  ARG A 244       6.312   4.689  28.986  1.00 10.00      A   
ATOM   1418  NH1 ARG A 244       7.107   5.049  29.985  1.00 10.00      A   
ATOM   1419 HH11 ARG A 244       7.034   5.964  30.387  1.00 10.00      A   
ATOM   1420 HH12 ARG A 244       7.787   4.402  30.344  1.00 10.00      A   
ATOM   1421  NH2 ARG A 244       6.407   3.470  28.474  1.00 10.00      A   
ATOM   1422 HH21 ARG A 244       7.084   2.821  28.834  1.00 10.00      A   
ATOM   1423 HH22 ARG A 244       5.793   3.184  27.720  1.00 10.00      A   
ATOM   1424  C   ARG A 244       4.318   8.492  24.404  1.00 10.00      A   
ATOM   1425  O   ARG A 244       5.062   9.453  24.208  1.00 10.00      A   
ATOM   1426  N   ILE A 245       4.037   7.597  23.467  1.00 10.00      A   
ATOM   1427  HN  ILE A 245       3.418   6.868  23.672  1.00 10.00      A   
ATOM   1428  CA  ILE A 245       4.611   7.684  22.134  1.00 10.00      A   
ATOM   1429  CB  ILE A 245       5.430   6.413  21.796  1.00 10.00      A   
ATOM   1430  CG1 ILE A 245       6.519   6.164  22.849  1.00 10.00      A   
ATOM   1431  CG2 ILE A 245       6.035   6.502  20.400  1.00 10.00      A   
ATOM   1432  CD1 ILE A 245       7.557   7.263  22.939  1.00 10.00      A   
ATOM   1433  C   ILE A 245       3.518   7.864  21.086  1.00 10.00      A   
ATOM   1434  O   ILE A 245       2.529   7.131  21.077  1.00 10.00      A   
ATOM   1435  N   ASP A 246       3.688   8.859  20.223  1.00 10.00      A   
ATOM   1436  HN  ASP A 246       4.479   9.435  20.305  1.00 10.00      A   
ATOM   1437  CA  ASP A 246       2.729   9.116  19.154  1.00 10.00      A   
ATOM   1438  CB  ASP A 246       2.434  10.612  19.012  1.00 10.00      A   
ATOM   1439  CG  ASP A 246       1.311  10.883  18.027  1.00 10.00      A   
ATOM   1440  OD1 ASP A 246       0.133  10.881  18.447  1.00 10.00      A   
ATOM   1441  OD2 ASP A 246       1.600  11.094  16.831  1.00 10.00      A   
ATOM   1442  C   ASP A 246       3.276   8.566  17.845  1.00 10.00      A   
ATOM   1443  O   ASP A 246       4.306   9.032  17.355  1.00 10.00      A   
ATOM   1444  N   PRO A 247       2.600   7.561  17.268  1.00 10.00      A   
ATOM   1445  CA  PRO A 247       3.031   6.917  16.021  1.00 10.00      A   
ATOM   1446  CB  PRO A 247       1.916   5.907  15.720  1.00 10.00      A   
ATOM   1447  CG  PRO A 247       0.764   6.327  16.566  1.00 10.00      A   
ATOM   1448  CD  PRO A 247       1.357   6.968  17.785  1.00 10.00      A   
ATOM   1449  C   PRO A 247       3.201   7.888  14.852  1.00 10.00      A   
ATOM   1450  O   PRO A 247       4.072   7.705  14.009  1.00 10.00      A   
ATOM   1451  N   VAL A 248       2.381   8.926  14.810  1.00 10.00      A   
ATOM   1452  HN  VAL A 248       1.724   9.050  15.528  1.00 10.00      A   
ATOM   1453  CA  VAL A 248       2.456   9.898  13.724  1.00 10.00      A   
ATOM   1454  CB  VAL A 248       1.131  10.666  13.537  1.00 10.00      A   
ATOM   1455  CG1 VAL A 248       1.110  11.358  12.181  1.00 10.00      A   
ATOM   1456  CG2 VAL A 248      -0.062   9.730  13.683  1.00 10.00      A   
ATOM   1457  C   VAL A 248       3.597  10.889  13.947  1.00 10.00      A   
ATOM   1458  O   VAL A 248       4.400  11.139  13.046  1.00 10.00      A   
ATOM   1459  N   GLY A 249       3.667  11.437  15.153  1.00 10.00      A   
ATOM   1460  HN  GLY A 249       2.993  11.195  15.834  1.00 10.00      A   
ATOM   1461  CA  GLY A 249       4.705  12.395  15.478  1.00 10.00      A   
ATOM   1462  C   GLY A 249       6.102  11.810  15.399  1.00 10.00      A   
ATOM   1463  O   GLY A 249       7.016  12.448  14.873  1.00 10.00      A   
ATOM   1464  N   ALA A 250       6.266  10.588  15.899  1.00 10.00      A   
ATOM   1465  HN  ALA A 250       5.493  10.121  16.286  1.00 10.00      A   
ATOM   1466  CA  ALA A 250       7.568   9.927  15.896  1.00 10.00      A   
ATOM   1467  CB  ALA A 250       7.522   8.640  16.701  1.00 10.00      A   
ATOM   1468  C   ALA A 250       8.077   9.656  14.481  1.00 10.00      A   
ATOM   1469  O   ALA A 250       9.285   9.607  14.247  1.00 10.00      A   
ATOM   1470  N   CYS A 251       7.165   9.481  13.539  1.00 10.00      A   
ATOM   1471  HN  CYS A 251       6.215   9.526  13.772  1.00 10.00      A   
ATOM   1472  CA  CYS A 251       7.550   9.215  12.161  1.00 10.00      A   
ATOM   1473  CB  CYS A 251       6.440   8.486  11.415  1.00 10.00      A   
ATOM   1474  SG  CYS A 251       6.161   6.799  11.996  1.00 10.00      A   
ATOM   1475  HG  CYS A 251       7.096   6.023  11.461  1.00 10.00      A   
ATOM   1476  C   CYS A 251       7.948  10.496  11.436  1.00 10.00      A   
ATOM   1477  O   CYS A 251       8.899  10.506  10.652  1.00 10.00      A   
ATOM   1478  N   VAL A 252       7.226  11.577  11.704  1.00 10.00      A   
ATOM   1479  HN  VAL A 252       6.482  11.512  12.340  1.00 10.00      A   
ATOM   1480  CA  VAL A 252       7.520  12.859  11.076  1.00 10.00      A   
ATOM   1481  CB  VAL A 252       6.346  13.855  11.214  1.00 10.00      A   
ATOM   1482  CG1 VAL A 252       6.672  15.174  10.532  1.00 10.00      A   
ATOM   1483  CG2 VAL A 252       5.067  13.266  10.638  1.00 10.00      A   
ATOM   1484  C   VAL A 252       8.780  13.467  11.685  1.00 10.00      A   
ATOM   1485  O   VAL A 252       9.695  13.886  10.969  1.00 10.00      A   
ATOM   1486  N   GLY A 253       8.832  13.489  13.011  1.00 10.00      A   
ATOM   1487  HN  GLY A 253       8.079  13.123  13.532  1.00 10.00      A   
ATOM   1488  CA  GLY A 253       9.974  14.047  13.699  1.00 10.00      A   
ATOM   1489  C   GLY A 253       9.822  15.535  13.929  1.00 10.00      A   
ATOM   1490  O   GLY A 253       8.881  16.149  13.418  1.00 10.00      A   
ATOM   1491  N   MET A 254      10.741  16.110  14.700  1.00 10.00      A   
ATOM   1492  HN  MET A 254      11.450  15.554  15.088  1.00 10.00      A   
ATOM   1493  CA  MET A 254      10.718  17.537  15.008  1.00 10.00      A   
ATOM   1494  CB  MET A 254      11.901  17.906  15.908  1.00 10.00      A   
ATOM   1495  CG  MET A 254      12.000  19.390  16.238  1.00 10.00      A   
ATOM   1496  SD  MET A 254      13.278  19.750  17.455  1.00 10.00      A   
ATOM   1497  CE  MET A 254      12.624  18.898  18.890  1.00 10.00      A   
ATOM   1498  C   MET A 254      10.734  18.381  13.738  1.00 10.00      A   
ATOM   1499  O   MET A 254      11.777  18.546  13.102  1.00 10.00      A   
ATOM   1500  N   ARG A 255       9.562  18.890  13.369  1.00 10.00      A   
ATOM   1501  HN  ARG A 255       8.767  18.684  13.907  1.00 10.00      A   
ATOM   1502  CA  ARG A 255       9.406  19.720  12.179  1.00 10.00      A   
ATOM   1503  CB  ARG A 255      10.176  21.035  12.304  1.00 10.00      A   
ATOM   1504  CG  ARG A 255       9.368  22.145  12.956  1.00 10.00      A   
ATOM   1505  CD  ARG A 255      10.225  23.359  13.264  1.00 10.00      A   
ATOM   1506  NE  ARG A 255      11.021  23.169  14.473  1.00 10.00      A   
ATOM   1507  HE  ARG A 255      10.549  22.846  15.274  1.00 10.00      A   
ATOM   1508  CZ  ARG A 255      12.330  23.415  14.555  1.00 10.00      A   
ATOM   1509  NH1 ARG A 255      12.993  23.868  13.497  1.00 10.00      A   
ATOM   1510 HH11 ARG A 255      12.511  24.030  12.622  1.00 10.00      A   
ATOM   1511 HH12 ARG A 255      13.979  24.050  13.558  1.00 10.00      A   
ATOM   1512  NH2 ARG A 255      12.969  23.202  15.696  1.00 10.00      A   
ATOM   1513 HH21 ARG A 255      13.954  23.386  15.767  1.00 10.00      A   
ATOM   1514 HH22 ARG A 255      12.469  22.858  16.496  1.00 10.00      A   
ATOM   1515  C   ARG A 255       9.771  18.969  10.904  1.00 10.00      A   
ATOM   1516  O   ARG A 255      10.261  19.556   9.941  1.00 10.00      A   
ATOM   1517  N   GLY A 256       9.535  17.661  10.910  1.00 10.00      A   
ATOM   1518  HN  GLY A 256       9.155  17.247  11.716  1.00 10.00      A   
ATOM   1519  CA  GLY A 256       9.823  16.841   9.747  1.00 10.00      A   
ATOM   1520  C   GLY A 256      11.284  16.455   9.620  1.00 10.00      A   
ATOM   1521  O   GLY A 256      11.730  16.055   8.545  1.00 10.00      A   
ATOM   1522  N   ALA A 257      12.024  16.550  10.719  1.00 10.00      A   
ATOM   1523  HN  ALA A 257      11.607  16.868  11.548  1.00 10.00      A   
ATOM   1524  CA  ALA A 257      13.446  16.216  10.722  1.00 10.00      A   
ATOM   1525  CB  ALA A 257      14.049  16.460  12.098  1.00 10.00      A   
ATOM   1526  C   ALA A 257      13.700  14.777  10.275  1.00 10.00      A   
ATOM   1527  O   ALA A 257      14.704  14.489   9.623  1.00 10.00      A   
ATOM   1528  N   ARG A 258      12.786  13.881  10.617  1.00 10.00      A   
ATOM   1529  HN  ARG A 258      11.993  14.170  11.114  1.00 10.00      A   
ATOM   1530  CA  ARG A 258      12.928  12.477  10.259  1.00 10.00      A   
ATOM   1531  CB  ARG A 258      12.252  11.585  11.304  1.00 10.00      A   
ATOM   1532  CG  ARG A 258      12.937  11.590  12.662  1.00 10.00      A   
ATOM   1533  CD  ARG A 258      12.195  10.716  13.663  1.00 10.00      A   
ATOM   1534  NE  ARG A 258      12.868  10.671  14.961  1.00 10.00      A   
ATOM   1535  HE  ARG A 258      13.648  11.260  15.081  1.00 10.00      A   
ATOM   1536  CZ  ARG A 258      12.492   9.892  15.976  1.00 10.00      A   
ATOM   1537  NH1 ARG A 258      11.440   9.096  15.858  1.00 10.00      A   
ATOM   1538 HH11 ARG A 258      10.911   9.081  15.003  1.00 10.00      A   
ATOM   1539 HH12 ARG A 258      11.164   8.496  16.629  1.00 10.00      A   
ATOM   1540  NH2 ARG A 258      13.168   9.916  17.117  1.00 10.00      A   
ATOM   1541 HH21 ARG A 258      13.965  10.522  17.217  1.00 10.00      A   
ATOM   1542 HH22 ARG A 258      12.888   9.329  17.882  1.00 10.00      A   
ATOM   1543  C   ARG A 258      12.361  12.191   8.871  1.00 10.00      A   
ATOM   1544  O   ARG A 258      12.987  11.497   8.068  1.00 10.00      A   
ATOM   1545  N   VAL A 259      11.187  12.747   8.586  1.00 10.00      A   
ATOM   1546  HN  VAL A 259      10.746  13.307   9.261  1.00 10.00      A   
ATOM   1547  CA  VAL A 259      10.527  12.534   7.298  1.00 10.00      A   
ATOM   1548  CB  VAL A 259       9.073  13.069   7.290  1.00 10.00      A   
ATOM   1549  CG1 VAL A 259       9.013  14.575   7.086  1.00 10.00      A   
ATOM   1550  CG2 VAL A 259       8.221  12.340   6.265  1.00 10.00      A   
ATOM   1551  C   VAL A 259      11.340  13.090   6.120  1.00 10.00      A   
ATOM   1552  O   VAL A 259      11.320  12.526   5.024  1.00 10.00      A   
ATOM   1553  N   GLN A 260      12.076  14.176   6.360  1.00 10.00      A   
ATOM   1554  HN  GLN A 260      12.058  14.577   7.259  1.00 10.00      A   
ATOM   1555  CA  GLN A 260      12.895  14.795   5.320  1.00 10.00      A   
ATOM   1556  CB  GLN A 260      13.414  16.161   5.789  1.00 10.00      A   
ATOM   1557  CG  GLN A 260      14.142  16.981   4.727  1.00 10.00      A   
ATOM   1558  CD  GLN A 260      13.230  17.489   3.621  1.00 10.00      A   
ATOM   1559  OE1 GLN A 260      12.317  16.795   3.180  1.00 10.00      A   
ATOM   1560  NE2 GLN A 260      13.467  18.717   3.176  1.00 10.00      A   
ATOM   1561 HE21 GLN A 260      14.208  19.221   3.581  1.00 10.00      A   
ATOM   1562 HE22 GLN A 260      12.893  19.076   2.463  1.00 10.00      A   
ATOM   1563  C   GLN A 260      14.063  13.888   4.945  1.00 10.00      A   
ATOM   1564  O   GLN A 260      14.458  13.813   3.779  1.00 10.00      A   
ATOM   1565  N   ALA A 261      14.596  13.188   5.935  1.00 10.00      A   
ATOM   1566  HN  ALA A 261      14.219  13.275   6.837  1.00 10.00      A   
ATOM   1567  CA  ALA A 261      15.719  12.287   5.718  1.00 10.00      A   
ATOM   1568  CB  ALA A 261      16.282  11.821   7.048  1.00 10.00      A   
ATOM   1569  C   ALA A 261      15.307  11.093   4.863  1.00 10.00      A   
ATOM   1570  O   ALA A 261      15.942  10.793   3.850  1.00 10.00      A   
ATOM   1571  N   VAL A 262      14.223  10.430   5.259  1.00 10.00      A   
ATOM   1572  HN  VAL A 262      13.742  10.732   6.061  1.00 10.00      A   
ATOM   1573  CA  VAL A 262      13.733   9.263   4.535  1.00 10.00      A   
ATOM   1574  CB  VAL A 262      12.523   8.613   5.240  1.00 10.00      A   
ATOM   1575  CG1 VAL A 262      12.181   7.275   4.599  1.00 10.00      A   
ATOM   1576  CG2 VAL A 262      12.798   8.439   6.726  1.00 10.00      A   
ATOM   1577  C   VAL A 262      13.358   9.617   3.097  1.00 10.00      A   
ATOM   1578  O   VAL A 262      13.726   8.907   2.160  1.00 10.00      A   
ATOM   1579  N   SER A 263      12.644  10.725   2.929  1.00 10.00      A   
ATOM   1580  HN  SER A 263      12.394  11.256   3.718  1.00 10.00      A   
ATOM   1581  CA  SER A 263      12.217  11.169   1.606  1.00 10.00      A   
ATOM   1582  CB  SER A 263      11.380  12.447   1.704  1.00 10.00      A   
ATOM   1583  OG  SER A 263      10.877  12.827   0.433  1.00 10.00      A   
ATOM   1584  HG  SER A 263      10.148  12.238   0.185  1.00 10.00      A   
ATOM   1585  C   SER A 263      13.411  11.383   0.675  1.00 10.00      A   
ATOM   1586  O   SER A 263      13.384  10.971  -0.488  1.00 10.00      A   
ATOM   1587  N   THR A 264      14.462  12.007   1.193  1.00 10.00      A   
ATOM   1588  HN  THR A 264      14.434  12.301   2.129  1.00 10.00      A   
ATOM   1589  CA  THR A 264      15.657  12.270   0.401  1.00 10.00      A   
ATOM   1590  CB  THR A 264      16.618  13.232   1.131  1.00 10.00      A   
ATOM   1591  OG1 THR A 264      15.865  14.355   1.619  1.00 10.00      A   
ATOM   1592  HG1 THR A 264      15.602  14.192   2.537  1.00 10.00      A   
ATOM   1593  CG2 THR A 264      17.696  13.740   0.184  1.00 10.00      A   
ATOM   1594  C   THR A 264      16.366  10.967   0.013  1.00 10.00      A   
ATOM   1595  O   THR A 264      16.945  10.867  -1.068  1.00 10.00      A   
ATOM   1596  N   GLU A 265      16.290   9.962   0.884  1.00 10.00      A   
ATOM   1597  HN  GLU A 265      15.806  10.097   1.729  1.00 10.00      A   
ATOM   1598  CA  GLU A 265      16.909   8.664   0.619  1.00 10.00      A   
ATOM   1599  CB  GLU A 265      16.955   7.832   1.908  1.00 10.00      A   
ATOM   1600  CG  GLU A 265      17.348   6.372   1.721  1.00 10.00      A   
ATOM   1601  CD  GLU A 265      18.795   6.197   1.311  1.00 10.00      A   
ATOM   1602  OE1 GLU A 265      19.047   5.647   0.216  1.00 10.00      A   
ATOM   1603  OE2 GLU A 265      19.686   6.603   2.084  1.00 10.00      A   
ATOM   1604  C   GLU A 265      16.131   7.919  -0.465  1.00 10.00      A   
ATOM   1605  O   GLU A 265      16.690   7.124  -1.221  1.00 10.00      A   
ATOM   1606  N   LEU A 266      14.835   8.190  -0.537  1.00 10.00      A   
ATOM   1607  HN  LEU A 266      14.445   8.825   0.102  1.00 10.00      A   
ATOM   1608  CA  LEU A 266      13.971   7.556  -1.526  1.00 10.00      A   
ATOM   1609  CB  LEU A 266      12.523   7.538  -1.034  1.00 10.00      A   
ATOM   1610  CG  LEU A 266      12.266   6.836   0.300  1.00 10.00      A   
ATOM   1611  CD1 LEU A 266      10.885   7.189   0.829  1.00 10.00      A   
ATOM   1612  CD2 LEU A 266      12.419   5.331   0.159  1.00 10.00      A   
ATOM   1613  C   LEU A 266      14.050   8.280  -2.866  1.00 10.00      A   
ATOM   1614  O   LEU A 266      13.589   7.772  -3.885  1.00 10.00      A   
ATOM   1615  N   GLY A 267      14.629   9.471  -2.858  1.00 10.00      A   
ATOM   1616  HN  GLY A 267      14.985   9.825  -2.016  1.00 10.00      A   
ATOM   1617  CA  GLY A 267      14.755  10.242  -4.079  1.00 10.00      A   
ATOM   1618  C   GLY A 267      13.645  11.259  -4.248  1.00 10.00      A   
ATOM   1619  O   GLY A 267      13.300  11.631  -5.369  1.00 10.00      A   
ATOM   1620  N   GLY A 268      13.081  11.707  -3.136  1.00 10.00      A   
ATOM   1621  HN  GLY A 268      13.383  11.360  -2.268  1.00 10.00      A   
ATOM   1622  CA  GLY A 268      12.020  12.692  -3.188  1.00 10.00      A   
ATOM   1623  C   GLY A 268      10.644  12.067  -3.197  1.00 10.00      A   
ATOM   1624  O   GLY A 268       9.669  12.710  -3.575  1.00 10.00      A   
ATOM   1625  N   GLU A 269      10.567  10.815  -2.772  1.00 10.00      A   
ATOM   1626  HN  GLU A 269      11.380  10.362  -2.475  1.00 10.00      A   
ATOM   1627  CA  GLU A 269       9.303  10.097  -2.727  1.00 10.00      A   
ATOM   1628  CB  GLU A 269       9.563   8.609  -2.478  1.00 10.00      A   
ATOM   1629  CG  GLU A 269       8.569   7.681  -3.152  1.00 10.00      A   
ATOM   1630  CD  GLU A 269       8.937   6.224  -2.982  1.00 10.00      A   
ATOM   1631  OE1 GLU A 269       9.762   5.716  -3.772  1.00 10.00      A   
ATOM   1632  OE2 GLU A 269       8.411   5.581  -2.055  1.00 10.00      A   
ATOM   1633  C   GLU A 269       8.419  10.671  -1.623  1.00 10.00      A   
ATOM   1634  O   GLU A 269       8.919  11.054  -0.562  1.00 10.00      A   
ATOM   1635  N   ARG A 270       7.115  10.741  -1.876  1.00 10.00      A   
ATOM   1636  HN  ARG A 270       6.773  10.413  -2.735  1.00 10.00      A   
ATOM   1637  CA  ARG A 270       6.185  11.283  -0.898  1.00 10.00      A   
ATOM   1638  CB  ARG A 270       4.981  11.946  -1.575  1.00 10.00      A   
ATOM   1639  CG  ARG A 270       4.164  12.818  -0.634  1.00 10.00      A   
ATOM   1640  CD  ARG A 270       2.684  12.807  -0.982  1.00 10.00      A   
ATOM   1641  NE  ARG A 270       2.324  13.819  -1.974  1.00 10.00      A   
ATOM   1642  HE  ARG A 270       2.874  13.867  -2.788  1.00 10.00      A   
ATOM   1643  CZ  ARG A 270       1.301  14.667  -1.837  1.00 10.00      A   
ATOM   1644  NH1 ARG A 270       0.537  14.618  -0.749  1.00 10.00      A   
ATOM   1645 HH11 ARG A 270      -0.233  15.248  -0.644  1.00 10.00      A   
ATOM   1646 HH12 ARG A 270       0.727  13.944  -0.025  1.00 10.00      A   
ATOM   1647  NH2 ARG A 270       1.038  15.557  -2.793  1.00 10.00      A   
ATOM   1648 HH21 ARG A 270       0.267  16.197  -2.698  1.00 10.00      A   
ATOM   1649 HH22 ARG A 270       1.608  15.594  -3.617  1.00 10.00      A   
ATOM   1650  C   ARG A 270       5.710  10.217   0.081  1.00 10.00      A   
ATOM   1651  O   ARG A 270       5.048   9.252  -0.302  1.00 10.00      A   
ATOM   1652  N   ILE A 271       6.043  10.406   1.345  1.00 10.00      A   
ATOM   1653  HN  ILE A 271       6.568  11.200   1.588  1.00 10.00      A   
ATOM   1654  CA  ILE A 271       5.645   9.472   2.387  1.00 10.00      A   
ATOM   1655  CB  ILE A 271       6.666   9.443   3.541  1.00 10.00      A   
ATOM   1656  CG1 ILE A 271       8.086   9.277   2.991  1.00 10.00      A   
ATOM   1657  CG2 ILE A 271       6.337   8.320   4.512  1.00 10.00      A   
ATOM   1658  CD1 ILE A 271       9.173   9.511   4.015  1.00 10.00      A   
ATOM   1659  C   ILE A 271       4.274   9.857   2.936  1.00 10.00      A   
ATOM   1660  O   ILE A 271       4.121  10.900   3.572  1.00 10.00      A   
ATOM   1661  N   ASP A 272       3.281   9.021   2.671  1.00 10.00      A   
ATOM   1662  HN  ASP A 272       3.468   8.200   2.162  1.00 10.00      A   
ATOM   1663  CA  ASP A 272       1.922   9.268   3.136  1.00 10.00      A   
ATOM   1664  CB  ASP A 272       0.910   8.765   2.100  1.00 10.00      A   
ATOM   1665  CG  ASP A 272      -0.287   9.682   1.921  1.00 10.00      A   
ATOM   1666  OD1 ASP A 272      -0.201  10.626   1.104  1.00 10.00      A   
ATOM   1667  OD2 ASP A 272      -1.330   9.441   2.561  1.00 10.00      A   
ATOM   1668  C   ASP A 272       1.708   8.565   4.469  1.00 10.00      A   
ATOM   1669  O   ASP A 272       1.343   7.387   4.520  1.00 10.00      A   
ATOM   1670  N   ILE A 273       1.971   9.288   5.548  1.00 10.00      A   
ATOM   1671  HN  ILE A 273       2.258  10.221   5.437  1.00 10.00      A   
ATOM   1672  CA  ILE A 273       1.834   8.744   6.890  1.00 10.00      A   
ATOM   1673  CB  ILE A 273       2.715   9.515   7.901  1.00 10.00      A   
ATOM   1674  CG1 ILE A 273       4.181   9.483   7.459  1.00 10.00      A   
ATOM   1675  CG2 ILE A 273       2.565   8.932   9.300  1.00 10.00      A   
ATOM   1676  CD1 ILE A 273       5.083  10.393   8.265  1.00 10.00      A   
ATOM   1677  C   ILE A 273       0.380   8.774   7.347  1.00 10.00      A   
ATOM   1678  O   ILE A 273      -0.211   9.845   7.510  1.00 10.00      A   
ATOM   1679  N   VAL A 274      -0.198   7.594   7.530  1.00 10.00      A   
ATOM   1680  HN  VAL A 274       0.318   6.775   7.363  1.00 10.00      A   
ATOM   1681  CA  VAL A 274      -1.579   7.482   7.974  1.00 10.00      A   
ATOM   1682  CB  VAL A 274      -2.474   6.761   6.935  1.00 10.00      A   
ATOM   1683  CG1 VAL A 274      -2.394   7.452   5.583  1.00 10.00      A   
ATOM   1684  CG2 VAL A 274      -2.105   5.292   6.810  1.00 10.00      A   
ATOM   1685  C   VAL A 274      -1.659   6.758   9.314  1.00 10.00      A   
ATOM   1686  O   VAL A 274      -0.754   6.003   9.685  1.00 10.00      A   
ATOM   1687  N   LEU A 275      -2.731   7.007  10.048  1.00 10.00      A   
ATOM   1688  HN  LEU A 275      -3.406   7.638   9.715  1.00 10.00      A   
ATOM   1689  CA  LEU A 275      -2.930   6.373  11.341  1.00 10.00      A   
ATOM   1690  CB  LEU A 275      -3.663   7.317  12.297  1.00 10.00      A   
ATOM   1691  CG  LEU A 275      -3.971   6.764  13.690  1.00 10.00      A   
ATOM   1692  CD1 LEU A 275      -2.705   6.676  14.531  1.00 10.00      A   
ATOM   1693  CD2 LEU A 275      -5.027   7.611  14.382  1.00 10.00      A   
ATOM   1694  C   LEU A 275      -3.714   5.074  11.192  1.00 10.00      A   
ATOM   1695  O   LEU A 275      -4.804   5.060  10.617  1.00 10.00      A   
ATOM   1696  N   TRP A 276      -3.149   3.988  11.700  1.00 10.00      A   
ATOM   1697  HN  TRP A 276      -2.273   4.061  12.137  1.00 10.00      A   
ATOM   1698  CA  TRP A 276      -3.804   2.689  11.638  1.00 10.00      A   
ATOM   1699  CB  TRP A 276      -2.797   1.569  11.934  1.00 10.00      A   
ATOM   1700  CG  TRP A 276      -3.417   0.242  12.271  1.00 10.00      A   
ATOM   1701  CD1 TRP A 276      -3.511  -0.323  13.509  1.00 10.00      A   
ATOM   1702  CD2 TRP A 276      -4.027  -0.687  11.364  1.00 10.00      A   
ATOM   1703  NE1 TRP A 276      -4.136  -1.542  13.430  1.00 10.00      A   
ATOM   1704  HE1 TRP A 276      -4.320  -2.141  14.189  1.00 10.00      A   
ATOM   1705  CE2 TRP A 276      -4.467  -1.788  12.126  1.00 10.00      A   
ATOM   1706  CE3 TRP A 276      -4.250  -0.692   9.985  1.00 10.00      A   
ATOM   1707  CZ2 TRP A 276      -5.106  -2.886  11.553  1.00 10.00      A   
ATOM   1708  CZ3 TRP A 276      -4.886  -1.781   9.419  1.00 10.00      A   
ATOM   1709  CH2 TRP A 276      -5.310  -2.861  10.202  1.00 10.00      A   
ATOM   1710  C   TRP A 276      -4.968   2.644  12.622  1.00 10.00      A   
ATOM   1711  O   TRP A 276      -4.812   2.987  13.797  1.00 10.00      A   
ATOM   1712  N   ASP A 277      -6.129   2.227  12.137  1.00 10.00      A   
ATOM   1713  HN  ASP A 277      -6.184   1.955  11.200  1.00 10.00      A   
ATOM   1714  CA  ASP A 277      -7.320   2.145  12.972  1.00 10.00      A   
ATOM   1715  CB  ASP A 277      -8.403   3.101  12.459  1.00 10.00      A   
ATOM   1716  CG  ASP A 277      -9.402   3.492  13.534  1.00 10.00      A   
ATOM   1717  OD1 ASP A 277     -10.306   2.684  13.842  1.00 10.00      A   
ATOM   1718  OD2 ASP A 277      -9.282   4.607  14.081  1.00 10.00      A   
ATOM   1719  C   ASP A 277      -7.855   0.721  12.999  1.00 10.00      A   
ATOM   1720  O   ASP A 277      -7.456  -0.115  12.191  1.00 10.00      A   
ATOM   1721  N   ASP A 278      -8.762   0.453  13.924  1.00 10.00      A   
ATOM   1722  HN  ASP A 278      -9.057   1.173  14.523  1.00 10.00      A   
ATOM   1723  CA  ASP A 278      -9.355  -0.869  14.064  1.00 10.00      A   
ATOM   1724  CB  ASP A 278      -9.674  -1.151  15.533  1.00 10.00      A   
ATOM   1725  CG  ASP A 278      -9.868  -2.626  15.817  1.00 10.00      A   
ATOM   1726  OD1 ASP A 278     -11.030  -3.079  15.882  1.00 10.00      A   
ATOM   1727  OD2 ASP A 278      -8.858  -3.337  15.999  1.00 10.00      A   
ATOM   1728  C   ASP A 278     -10.620  -0.968  13.220  1.00 10.00      A   
ATOM   1729  O   ASP A 278     -11.133  -2.058  12.959  1.00 10.00      A   
ATOM   1730  N   ASN A 279     -11.124   0.182  12.800  1.00 10.00      A   
ATOM   1731  HN  ASN A 279     -10.677   1.026  13.056  1.00 10.00      A   
ATOM   1732  CA  ASN A 279     -12.316   0.238  11.972  1.00 10.00      A   
ATOM   1733  CB  ASN A 279     -13.210   1.404  12.406  1.00 10.00      A   
ATOM   1734  CG  ASN A 279     -14.493   1.487  11.605  1.00 10.00      A   
ATOM   1735  OD1 ASN A 279     -14.553   2.163  10.581  1.00 10.00      A   
ATOM   1736  ND2 ASN A 279     -15.529   0.802  12.070  1.00 10.00      A   
ATOM   1737 HD21 ASN A 279     -15.410   0.285  12.898  1.00 10.00      A   
ATOM   1738 HD22 ASN A 279     -16.370   0.833  11.564  1.00 10.00      A   
ATOM   1739  C   ASN A 279     -11.919   0.396  10.508  1.00 10.00      A   
ATOM   1740  O   ASN A 279     -11.222   1.347  10.152  1.00 10.00      A   
ATOM   1741  N   PRO A 280     -12.352  -0.538   9.647  1.00 10.00      A   
ATOM   1742  CA  PRO A 280     -12.033  -0.518   8.212  1.00 10.00      A   
ATOM   1743  CB  PRO A 280     -12.908  -1.633   7.639  1.00 10.00      A   
ATOM   1744  CG  PRO A 280     -13.113  -2.565   8.781  1.00 10.00      A   
ATOM   1745  CD  PRO A 280     -13.185  -1.699  10.006  1.00 10.00      A   
ATOM   1746  C   PRO A 280     -12.369   0.813   7.545  1.00 10.00      A   
ATOM   1747  O   PRO A 280     -11.521   1.413   6.883  1.00 10.00      A   
ATOM   1748  N   ALA A 281     -13.603   1.273   7.726  1.00 10.00      A   
ATOM   1749  HN  ALA A 281     -14.236   0.750   8.268  1.00 10.00      A   
ATOM   1750  CA  ALA A 281     -14.043   2.533   7.135  1.00 10.00      A   
ATOM   1751  CB  ALA A 281     -15.517   2.779   7.415  1.00 10.00      A   
ATOM   1752  C   ALA A 281     -13.200   3.705   7.627  1.00 10.00      A   
ATOM   1753  O   ALA A 281     -12.748   4.532   6.832  1.00 10.00      A   
ATOM   1754  N   GLN A 282     -12.982   3.764   8.935  1.00 10.00      A   
ATOM   1755  HN  GLN A 282     -13.372   3.073   9.517  1.00 10.00      A   
ATOM   1756  CA  GLN A 282     -12.192   4.832   9.532  1.00 10.00      A   
ATOM   1757  CB  GLN A 282     -12.200   4.727  11.057  1.00 10.00      A   
ATOM   1758  CG  GLN A 282     -11.829   6.022  11.760  1.00 10.00      A   
ATOM   1759  CD  GLN A 282     -12.777   7.155  11.423  1.00 10.00      A   
ATOM   1760  OE1 GLN A 282     -13.965   6.940  11.193  1.00 10.00      A   
ATOM   1761  NE2 GLN A 282     -12.259   8.370  11.383  1.00 10.00      A   
ATOM   1762 HE21 GLN A 282     -11.302   8.474  11.572  1.00 10.00      A   
ATOM   1763 HE22 GLN A 282     -12.855   9.118  11.166  1.00 10.00      A   
ATOM   1764  C   GLN A 282     -10.763   4.809   9.002  1.00 10.00      A   
ATOM   1765  O   GLN A 282     -10.189   5.855   8.693  1.00 10.00      A   
ATOM   1766  N   PHE A 283     -10.196   3.611   8.896  1.00 10.00      A   
ATOM   1767  HN  PHE A 283     -10.702   2.813   9.175  1.00 10.00      A   
ATOM   1768  CA  PHE A 283      -8.843   3.447   8.384  1.00 10.00      A   
ATOM   1769  CB  PHE A 283      -8.434   1.972   8.426  1.00 10.00      A   
ATOM   1770  CG  PHE A 283      -7.094   1.689   7.807  1.00 10.00      A   
ATOM   1771  CD1 PHE A 283      -5.932   2.180   8.382  1.00 10.00      A   
ATOM   1772  CD2 PHE A 283      -6.998   0.932   6.651  1.00 10.00      A   
ATOM   1773  CE1 PHE A 283      -4.702   1.921   7.814  1.00 10.00      A   
ATOM   1774  CE2 PHE A 283      -5.770   0.669   6.078  1.00 10.00      A   
ATOM   1775  CZ  PHE A 283      -4.620   1.165   6.662  1.00 10.00      A   
ATOM   1776  C   PHE A 283      -8.764   3.981   6.958  1.00 10.00      A   
ATOM   1777  O   PHE A 283      -7.809   4.666   6.586  1.00 10.00      A   
ATOM   1778  N   VAL A 284      -9.784   3.667   6.170  1.00 10.00      A   
ATOM   1779  HN  VAL A 284     -10.504   3.099   6.525  1.00 10.00      A   
ATOM   1780  CA  VAL A 284      -9.864   4.127   4.793  1.00 10.00      A   
ATOM   1781  CB  VAL A 284     -11.095   3.530   4.073  1.00 10.00      A   
ATOM   1782  CG1 VAL A 284     -11.414   4.287   2.793  1.00 10.00      A   
ATOM   1783  CG2 VAL A 284     -10.865   2.057   3.776  1.00 10.00      A   
ATOM   1784  C   VAL A 284      -9.920   5.653   4.749  1.00 10.00      A   
ATOM   1785  O   VAL A 284      -9.227   6.283   3.953  1.00 10.00      A   
ATOM   1786  N   ILE A 285     -10.730   6.238   5.627  1.00 10.00      A   
ATOM   1787  HN  ILE A 285     -11.250   5.675   6.244  1.00 10.00      A   
ATOM   1788  CA  ILE A 285     -10.873   7.686   5.702  1.00 10.00      A   
ATOM   1789  CB  ILE A 285     -11.895   8.090   6.791  1.00 10.00      A   
ATOM   1790  CG1 ILE A 285     -13.300   7.612   6.409  1.00 10.00      A   
ATOM   1791  CG2 ILE A 285     -11.887   9.595   7.018  1.00 10.00      A   
ATOM   1792  CD1 ILE A 285     -14.331   7.787   7.504  1.00 10.00      A   
ATOM   1793  C   ILE A 285      -9.521   8.347   5.984  1.00 10.00      A   
ATOM   1794  O   ILE A 285      -9.174   9.366   5.381  1.00 10.00      A   
ATOM   1795  N   ASN A 286      -8.751   7.746   6.883  1.00 10.00      A   
ATOM   1796  HN  ASN A 286      -9.078   6.928   7.323  1.00 10.00      A   
ATOM   1797  CA  ASN A 286      -7.436   8.272   7.239  1.00 10.00      A   
ATOM   1798  CB  ASN A 286      -6.878   7.572   8.482  1.00 10.00      A   
ATOM   1799  CG  ASN A 286      -7.522   8.037   9.775  1.00 10.00      A   
ATOM   1800  OD1 ASN A 286      -8.021   9.157   9.874  1.00 10.00      A   
ATOM   1801  ND2 ASN A 286      -7.497   7.184  10.785  1.00 10.00      A   
ATOM   1802 HD21 ASN A 286      -7.068   6.312  10.647  1.00 10.00      A   
ATOM   1803 HD22 ASN A 286      -7.913   7.455  11.633  1.00 10.00      A   
ATOM   1804  C   ASN A 286      -6.453   8.119   6.083  1.00 10.00      A   
ATOM   1805  O   ASN A 286      -5.555   8.944   5.899  1.00 10.00      A   
ATOM   1806  N   ALA A 287      -6.642   7.071   5.292  1.00 10.00      A   
ATOM   1807  HN  ALA A 287      -7.390   6.458   5.480  1.00 10.00      A   
ATOM   1808  CA  ALA A 287      -5.771   6.798   4.158  1.00 10.00      A   
ATOM   1809  CB  ALA A 287      -5.710   5.302   3.887  1.00 10.00      A   
ATOM   1810  C   ALA A 287      -6.206   7.560   2.907  1.00 10.00      A   
ATOM   1811  O   ALA A 287      -5.522   7.529   1.884  1.00 10.00      A   
ATOM   1812  N   MET A 288      -7.337   8.249   2.995  1.00 10.00      A   
ATOM   1813  HN  MET A 288      -7.840   8.235   3.839  1.00 10.00      A   
ATOM   1814  CA  MET A 288      -7.861   9.018   1.869  1.00 10.00      A   
ATOM   1815  CB  MET A 288      -9.370   8.808   1.722  1.00 10.00      A   
ATOM   1816  CG  MET A 288      -9.756   7.522   1.008  1.00 10.00      A   
ATOM   1817  SD  MET A 288      -9.256   7.499  -0.725  1.00 10.00      A   
ATOM   1818  CE  MET A 288     -10.234   8.848  -1.383  1.00 10.00      A   
ATOM   1819  C   MET A 288      -7.548  10.502   2.030  1.00 10.00      A   
ATOM   1820  O   MET A 288      -8.263  11.365   1.514  1.00 10.00      A   
ATOM   1821  N   ALA A 289      -6.476  10.794   2.751  1.00 10.00      A   
ATOM   1822  HN  ALA A 289      -5.940  10.065   3.127  1.00 10.00      A   
ATOM   1823  CA  ALA A 289      -6.061  12.166   2.977  1.00 10.00      A   
ATOM   1824  CB  ALA A 289      -5.168  12.248   4.209  1.00 10.00      A   
ATOM   1825  C   ALA A 289      -5.334  12.701   1.740  1.00 10.00      A   
ATOM   1826  O   ALA A 289      -4.863  11.924   0.907  1.00 10.00      A   
ATOM   1827  N   PRO A 290      -5.224  14.031   1.599  1.00 10.00      A   
ATOM   1828  CA  PRO A 290      -5.746  14.995   2.561  1.00 10.00      A   
ATOM   1829  CB  PRO A 290      -4.710  16.112   2.459  1.00 10.00      A   
ATOM   1830  CG  PRO A 290      -4.276  16.096   1.026  1.00 10.00      A   
ATOM   1831  CD  PRO A 290      -4.548  14.712   0.483  1.00 10.00      A   
ATOM   1832  C   PRO A 290      -7.126  15.524   2.169  1.00 10.00      A   
ATOM   1833  O   PRO A 290      -7.475  16.665   2.477  1.00 10.00      A   
ATOM   1834  N   ALA A 291      -7.904  14.697   1.484  1.00 10.00      A   
ATOM   1835  HN  ALA A 291      -7.569  13.805   1.252  1.00 10.00      A   
ATOM   1836  CA  ALA A 291      -9.246  15.089   1.062  1.00 10.00      A   
ATOM   1837  CB  ALA A 291      -9.731  14.204  -0.075  1.00 10.00      A   
ATOM   1838  C   ALA A 291     -10.220  15.041   2.236  1.00 10.00      A   
ATOM   1839  O   ALA A 291      -9.814  14.879   3.389  1.00 10.00      A   
ATOM   1840  N   ASP A 292     -11.502  15.184   1.942  1.00 10.00      A   
ATOM   1841  HN  ASP A 292     -11.769  15.296   1.006  1.00 10.00      A   
ATOM   1842  CA  ASP A 292     -12.528  15.155   2.975  1.00 10.00      A   
ATOM   1843  CB  ASP A 292     -13.107  16.551   3.209  1.00 10.00      A   
ATOM   1844  CG  ASP A 292     -12.754  17.097   4.580  1.00 10.00      A   
ATOM   1845  OD1 ASP A 292     -13.360  16.644   5.576  1.00 10.00      A   
ATOM   1846  OD2 ASP A 292     -11.868  17.977   4.669  1.00 10.00      A   
ATOM   1847  C   ASP A 292     -13.633  14.173   2.613  1.00 10.00      A   
ATOM   1848  O   ASP A 292     -14.192  14.227   1.512  1.00 10.00      A   
ATOM   1849  N   VAL A 293     -13.934  13.270   3.535  1.00 10.00      A   
ATOM   1850  HN  VAL A 293     -13.454  13.286   4.393  1.00 10.00      A   
ATOM   1851  CA  VAL A 293     -14.964  12.259   3.319  1.00 10.00      A   
ATOM   1852  CB  VAL A 293     -14.616  10.928   4.027  1.00 10.00      A   
ATOM   1853  CG1 VAL A 293     -15.693   9.881   3.775  1.00 10.00      A   
ATOM   1854  CG2 VAL A 293     -13.259  10.412   3.576  1.00 10.00      A   
ATOM   1855  C   VAL A 293     -16.320  12.749   3.821  1.00 10.00      A   
ATOM   1856  O   VAL A 293     -16.488  13.027   5.011  1.00 10.00      A   
ATOM   1857  N   ALA A 294     -17.281  12.851   2.911  1.00 10.00      A   
ATOM   1858  HN  ALA A 294     -17.083  12.618   1.977  1.00 10.00      A   
ATOM   1859  CA  ALA A 294     -18.622  13.295   3.261  1.00 10.00      A   
ATOM   1860  CB  ALA A 294     -19.252  14.040   2.093  1.00 10.00      A   
ATOM   1861  C   ALA A 294     -19.481  12.103   3.666  1.00 10.00      A   
ATOM   1862  O   ALA A 294     -20.186  12.142   4.675  1.00 10.00      A   
ATOM   1863  N   SER A 295     -19.406  11.040   2.874  1.00 10.00      A   
ATOM   1864  HN  SER A 295     -18.816  11.070   2.092  1.00 10.00      A   
ATOM   1865  CA  SER A 295     -20.165   9.822   3.133  1.00 10.00      A   
ATOM   1866  CB  SER A 295     -21.495   9.854   2.372  1.00 10.00      A   
ATOM   1867  OG  SER A 295     -22.195  11.068   2.596  1.00 10.00      A   
ATOM   1868  HG  SER A 295     -22.796  10.957   3.342  1.00 10.00      A   
ATOM   1869  C   SER A 295     -19.349   8.611   2.688  1.00 10.00      A   
ATOM   1870  O   SER A 295     -18.472   8.735   1.829  1.00 10.00      A   
ATOM   1871  N   ILE A 296     -19.631   7.448   3.266  1.00 10.00      A   
ATOM   1872  HN  ILE A 296     -20.348   7.403   3.934  1.00 10.00      A   
ATOM   1873  CA  ILE A 296     -18.909   6.231   2.919  1.00 10.00      A   
ATOM   1874  CB  ILE A 296     -17.567   6.107   3.686  1.00 10.00      A   
ATOM   1875  CG1 ILE A 296     -16.813   4.841   3.259  1.00 10.00      A   
ATOM   1876  CG2 ILE A 296     -17.780   6.139   5.196  1.00 10.00      A   
ATOM   1877  CD1 ILE A 296     -15.377   4.786   3.732  1.00 10.00      A   
ATOM   1878  C   ILE A 296     -19.776   4.985   3.137  1.00 10.00      A   
ATOM   1879  O   ILE A 296     -20.375   4.803   4.197  1.00 10.00      A   
ATOM   1880  N   VAL A 297     -19.859   4.150   2.109  1.00 10.00      A   
ATOM   1881  HN  VAL A 297     -19.378   4.367   1.277  1.00 10.00      A   
ATOM   1882  CA  VAL A 297     -20.638   2.922   2.166  1.00 10.00      A   
ATOM   1883  CB  VAL A 297     -21.508   2.764   0.900  1.00 10.00      A   
ATOM   1884  CG1 VAL A 297     -22.233   1.425   0.889  1.00 10.00      A   
ATOM   1885  CG2 VAL A 297     -22.498   3.912   0.793  1.00 10.00      A   
ATOM   1886  C   VAL A 297     -19.707   1.722   2.298  1.00 10.00      A   
ATOM   1887  O   VAL A 297     -18.722   1.611   1.567  1.00 10.00      A   
ATOM   1888  N   VAL A 298     -20.017   0.832   3.230  1.00 10.00      A   
ATOM   1889  HN  VAL A 298     -20.825   0.965   3.773  1.00 10.00      A   
ATOM   1890  CA  VAL A 298     -19.193  -0.345   3.457  1.00 10.00      A   
ATOM   1891  CB  VAL A 298     -18.895  -0.549   4.959  1.00 10.00      A   
ATOM   1892  CG1 VAL A 298     -17.895  -1.678   5.159  1.00 10.00      A   
ATOM   1893  CG2 VAL A 298     -18.377   0.738   5.585  1.00 10.00      A   
ATOM   1894  C   VAL A 298     -19.857  -1.600   2.901  1.00 10.00      A   
ATOM   1895  O   VAL A 298     -20.822  -2.112   3.471  1.00 10.00      A   
ATOM   1896  N   ASP A 299     -19.341  -2.087   1.781  1.00 10.00      A   
ATOM   1897  HN  ASP A 299     -18.584  -1.626   1.364  1.00 10.00      A   
ATOM   1898  CA  ASP A 299     -19.865  -3.291   1.152  1.00 10.00      A   
ATOM   1899  CB  ASP A 299     -19.872  -3.136  -0.371  1.00 10.00      A   
ATOM   1900  CG  ASP A 299     -20.645  -4.223  -1.094  1.00 10.00      A   
ATOM   1901  OD1 ASP A 299     -20.741  -5.355  -0.570  1.00 10.00      A   
ATOM   1902  OD2 ASP A 299     -21.155  -3.946  -2.201  1.00 10.00      A   
ATOM   1903  C   ASP A 299     -19.004  -4.481   1.555  1.00 10.00      A   
ATOM   1904  O   ASP A 299     -17.981  -4.767   0.928  1.00 10.00      A   
ATOM   1905  N   GLU A 300     -19.427  -5.170   2.603  1.00 10.00      A   
ATOM   1906  HN  GLU A 300     -20.267  -4.909   3.037  1.00 10.00      A   
ATOM   1907  CA  GLU A 300     -18.693  -6.315   3.121  1.00 10.00      A   
ATOM   1908  CB  GLU A 300     -19.028  -6.528   4.600  1.00 10.00      A   
ATOM   1909  CG  GLU A 300     -18.722  -5.332   5.485  1.00 10.00      A   
ATOM   1910  CD  GLU A 300     -19.210  -5.525   6.903  1.00 10.00      A   
ATOM   1911  OE1 GLU A 300     -20.421  -5.347   7.144  1.00 10.00      A   
ATOM   1912  OE2 GLU A 300     -18.387  -5.858   7.782  1.00 10.00      A   
ATOM   1913  C   GLU A 300     -18.997  -7.587   2.337  1.00 10.00      A   
ATOM   1914  O   GLU A 300     -18.521  -8.668   2.690  1.00 10.00      A   
ATOM   1915  N   ASP A 301     -19.783  -7.463   1.281  1.00 10.00      A   
ATOM   1916  HN  ASP A 301     -20.133  -6.574   1.042  1.00 10.00      A   
ATOM   1917  CA  ASP A 301     -20.140  -8.615   0.464  1.00 10.00      A   
ATOM   1918  CB  ASP A 301     -21.638  -8.625   0.163  1.00 10.00      A   
ATOM   1919  CG  ASP A 301     -22.084  -9.905  -0.508  1.00 10.00      A   
ATOM   1920  OD1 ASP A 301     -22.140 -10.949   0.178  1.00 10.00      A   
ATOM   1921  OD2 ASP A 301     -22.390  -9.873  -1.716  1.00 10.00      A   
ATOM   1922  C   ASP A 301     -19.344  -8.635  -0.834  1.00 10.00      A   
ATOM   1923  O   ASP A 301     -18.866  -9.682  -1.270  1.00 10.00      A   
ATOM   1924  N   LYS A 302     -19.194  -7.469  -1.442  1.00 10.00      A   
ATOM   1925  HN  LYS A 302     -19.615  -6.665  -1.049  1.00 10.00      A   
ATOM   1926  CA  LYS A 302     -18.455  -7.348  -2.693  1.00 10.00      A   
ATOM   1927  CB  LYS A 302     -19.195  -6.431  -3.665  1.00 10.00      A   
ATOM   1928  CG  LYS A 302     -20.420  -7.060  -4.304  1.00 10.00      A   
ATOM   1929  CD  LYS A 302     -21.484  -6.025  -4.649  1.00 10.00      A   
ATOM   1930  CE  LYS A 302     -20.949  -4.928  -5.557  1.00 10.00      A   
ATOM   1931  NZ  LYS A 302     -20.406  -3.776  -4.788  1.00 10.00      A   
ATOM   1932  HZ1 LYS A 302     -20.629  -2.885  -5.276  1.00 10.00      A   
ATOM   1933  HZ2 LYS A 302     -19.373  -3.860  -4.697  1.00 10.00      A   
ATOM   1934  HZ3 LYS A 302     -20.826  -3.752  -3.829  1.00 10.00      A   
ATOM   1935  C   LYS A 302     -17.032  -6.843  -2.467  1.00 10.00      A   
ATOM   1936  O   LYS A 302     -16.259  -6.708  -3.421  1.00 10.00      A   
ATOM   1937  N   HIS A 303     -16.698  -6.563  -1.205  1.00 10.00      A   
ATOM   1938  HN  HIS A 303     -17.371  -6.680  -0.502  1.00 10.00      A   
ATOM   1939  CA  HIS A 303     -15.366  -6.077  -0.835  1.00 10.00      A   
ATOM   1940  CB  HIS A 303     -14.290  -7.113  -1.189  1.00 10.00      A   
ATOM   1941  CG  HIS A 303     -13.186  -7.224  -0.181  1.00 10.00      A   
ATOM   1942  ND1 HIS A 303     -11.883  -7.448  -0.563  1.00 10.00      A   
ATOM   1943  CD2 HIS A 303     -13.248  -7.157   1.173  1.00 10.00      A   
ATOM   1944  CE1 HIS A 303     -11.184  -7.511   0.558  1.00 10.00      A   
ATOM   1945  NE2 HIS A 303     -11.969  -7.342   1.630  1.00 10.00      A   
ATOM   1946  HE2 HIS A 303     -11.685  -7.358   2.570  1.00 10.00      A   
ATOM   1947  C   HIS A 303     -15.073  -4.736  -1.508  1.00 10.00      A   
ATOM   1948  O   HIS A 303     -13.970  -4.493  -2.011  1.00 10.00      A   
ATOM   1949  N   THR A 304     -16.069  -3.868  -1.506  1.00 10.00      A   
ATOM   1950  HN  THR A 304     -16.913  -4.111  -1.069  1.00 10.00      A   
ATOM   1951  CA  THR A 304     -15.949  -2.557  -2.122  1.00 10.00      A   
ATOM   1952  CB  THR A 304     -16.818  -2.475  -3.392  1.00 10.00      A   
ATOM   1953  OG1 THR A 304     -18.061  -3.162  -3.171  1.00 10.00      A   
ATOM   1954  HG1 THR A 304     -18.712  -2.536  -2.832  1.00 10.00      A   
ATOM   1955  CG2 THR A 304     -16.104  -3.106  -4.576  1.00 10.00      A   
ATOM   1956  C   THR A 304     -16.388  -1.468  -1.150  1.00 10.00      A   
ATOM   1957  O   THR A 304     -17.050  -1.749  -0.152  1.00 10.00      A   
ATOM   1958  N   MET A 305     -16.000  -0.233  -1.427  1.00 10.00      A   
ATOM   1959  HN  MET A 305     -15.438  -0.068  -2.215  1.00 10.00      A   
ATOM   1960  CA  MET A 305     -16.379   0.889  -0.581  1.00 10.00      A   
ATOM   1961  CB  MET A 305     -15.282   1.215   0.436  1.00 10.00      A   
ATOM   1962  CG  MET A 305     -15.303   0.343   1.679  1.00 10.00      A   
ATOM   1963  SD  MET A 305     -14.122   0.889   2.926  1.00 10.00      A   
ATOM   1964  CE  MET A 305     -14.359  -0.356   4.191  1.00 10.00      A   
ATOM   1965  C   MET A 305     -16.700   2.115  -1.419  1.00 10.00      A   
ATOM   1966  O   MET A 305     -15.846   2.623  -2.146  1.00 10.00      A   
ATOM   1967  N   ASP A 306     -17.941   2.567  -1.332  1.00 10.00      A   
ATOM   1968  HN  ASP A 306     -18.577   2.105  -0.746  1.00 10.00      A   
ATOM   1969  CA  ASP A 306     -18.378   3.745  -2.069  1.00 10.00      A   
ATOM   1970  CB  ASP A 306     -19.877   3.670  -2.379  1.00 10.00      A   
ATOM   1971  CG  ASP A 306     -20.250   2.541  -3.320  1.00 10.00      A   
ATOM   1972  OD1 ASP A 306     -19.786   2.539  -4.478  1.00 10.00      A   
ATOM   1973  OD2 ASP A 306     -21.024   1.650  -2.906  1.00 10.00      A   
ATOM   1974  C   ASP A 306     -18.091   4.975  -1.225  1.00 10.00      A   
ATOM   1975  O   ASP A 306     -18.662   5.138  -0.148  1.00 10.00      A   
ATOM   1976  N   ILE A 307     -17.198   5.828  -1.695  1.00 10.00      A   
ATOM   1977  HN  ILE A 307     -16.778   5.658  -2.571  1.00 10.00      A   
ATOM   1978  CA  ILE A 307     -16.832   7.020  -0.947  1.00 10.00      A   
ATOM   1979  CB  ILE A 307     -15.307   7.105  -0.729  1.00 10.00      A   
ATOM   1980  CG1 ILE A 307     -14.746   5.741  -0.316  1.00 10.00      A   
ATOM   1981  CG2 ILE A 307     -14.985   8.150   0.330  1.00 10.00      A   
ATOM   1982  CD1 ILE A 307     -13.236   5.680  -0.313  1.00 10.00      A   
ATOM   1983  C   ILE A 307     -17.304   8.292  -1.639  1.00 10.00      A   
ATOM   1984  O   ILE A 307     -17.008   8.517  -2.813  1.00 10.00      A   
ATOM   1985  N   ALA A 308     -18.031   9.122  -0.903  1.00 10.00      A   
ATOM   1986  HN  ALA A 308     -18.231   8.882   0.030  1.00 10.00      A   
ATOM   1987  CA  ALA A 308     -18.528  10.382  -1.430  1.00 10.00      A   
ATOM   1988  CB  ALA A 308     -19.936  10.651  -0.927  1.00 10.00      A   
ATOM   1989  C   ALA A 308     -17.587  11.511  -1.028  1.00 10.00      A   
ATOM   1990  O   ALA A 308     -17.424  11.802   0.161  1.00 10.00      A   
ATOM   1991  N   VAL A 309     -16.961  12.128  -2.016  1.00 10.00      A   
ATOM   1992  HN  VAL A 309     -17.144  11.854  -2.942  1.00 10.00      A   
ATOM   1993  CA  VAL A 309     -16.017  13.208  -1.769  1.00 10.00      A   
ATOM   1994  CB  VAL A 309     -14.882  13.216  -2.822  1.00 10.00      A   
ATOM   1995  CG1 VAL A 309     -15.416  13.529  -4.214  1.00 10.00      A   
ATOM   1996  CG2 VAL A 309     -13.765  14.175  -2.431  1.00 10.00      A   
ATOM   1997  C   VAL A 309     -16.712  14.571  -1.720  1.00 10.00      A   
ATOM   1998  O   VAL A 309     -17.670  14.825  -2.455  1.00 10.00      A   
ATOM   1999  N   GLU A 310     -16.231  15.431  -0.829  1.00 10.00      A   
ATOM   2000  HN  GLU A 310     -15.487  15.151  -0.252  1.00 10.00      A   
ATOM   2001  CA  GLU A 310     -16.773  16.773  -0.673  1.00 10.00      A   
ATOM   2002  CB  GLU A 310     -16.244  17.395   0.626  1.00 10.00      A   
ATOM   2003  CG  GLU A 310     -16.660  18.842   0.860  1.00 10.00      A   
ATOM   2004  CD  GLU A 310     -18.141  18.999   1.138  1.00 10.00      A   
ATOM   2005  OE1 GLU A 310     -18.872  19.470   0.240  1.00 10.00      A   
ATOM   2006  OE2 GLU A 310     -18.578  18.657   2.258  1.00 10.00      A   
ATOM   2007  C   GLU A 310     -16.392  17.643  -1.869  1.00 10.00      A   
ATOM   2008  O   GLU A 310     -15.274  17.550  -2.387  1.00 10.00      A   
ATOM   2009  N   ALA A 311     -17.325  18.480  -2.303  1.00 10.00      A   
ATOM   2010  HN  ALA A 311     -18.190  18.504  -1.840  1.00 10.00      A   
ATOM   2011  CA  ALA A 311     -17.098  19.369  -3.433  1.00 10.00      A   
ATOM   2012  CB  ALA A 311     -18.375  20.112  -3.791  1.00 10.00      A   
ATOM   2013  C   ALA A 311     -15.962  20.344  -3.138  1.00 10.00      A   
ATOM   2014  O   ALA A 311     -15.973  21.040  -2.121  1.00 10.00      A   
ATOM   2015  N   GLY A 312     -14.975  20.376  -4.026  1.00 10.00      A   
ATOM   2016  HN  GLY A 312     -15.024  19.797  -4.817  1.00 10.00      A   
ATOM   2017  CA  GLY A 312     -13.835  21.255  -3.847  1.00 10.00      A   
ATOM   2018  C   GLY A 312     -12.608  20.489  -3.404  1.00 10.00      A   
ATOM   2019  O   GLY A 312     -11.477  20.952  -3.567  1.00 10.00      A   
ATOM   2020  N   ASN A 313     -12.831  19.299  -2.866  1.00 10.00      A   
ATOM   2021  HN  ASN A 313     -13.759  18.978  -2.778  1.00 10.00      A   
ATOM   2022  CA  ASN A 313     -11.738  18.455  -2.391  1.00 10.00      A   
ATOM   2023  CB  ASN A 313     -12.028  17.945  -0.974  1.00 10.00      A   
ATOM   2024  CG  ASN A 313     -12.106  19.054   0.058  1.00 10.00      A   
ATOM   2025  OD1 ASN A 313     -13.145  19.693   0.223  1.00 10.00      A   
ATOM   2026  ND2 ASN A 313     -11.010  19.288   0.760  1.00 10.00      A   
ATOM   2027 HD21 ASN A 313     -10.213  18.742   0.578  1.00 10.00      A   
ATOM   2028 HD22 ASN A 313     -11.040  19.990   1.445  1.00 10.00      A   
ATOM   2029  C   ASN A 313     -11.526  17.271  -3.327  1.00 10.00      A   
ATOM   2030  O   ASN A 313     -10.886  16.284  -2.964  1.00 10.00      A   
ATOM   2031  N   LEU A 314     -12.051  17.385  -4.540  1.00 10.00      A   
ATOM   2032  HN  LEU A 314     -12.520  18.213  -4.778  1.00 10.00      A   
ATOM   2033  CA  LEU A 314     -11.943  16.319  -5.532  1.00 10.00      A   
ATOM   2034  CB  LEU A 314     -12.823  16.605  -6.752  1.00 10.00      A   
ATOM   2035  CG  LEU A 314     -14.297  16.198  -6.638  1.00 10.00      A   
ATOM   2036  CD1 LEU A 314     -15.070  17.181  -5.772  1.00 10.00      A   
ATOM   2037  CD2 LEU A 314     -14.934  16.078  -8.015  1.00 10.00      A   
ATOM   2038  C   LEU A 314     -10.501  16.071  -5.968  1.00 10.00      A   
ATOM   2039  O   LEU A 314     -10.056  14.924  -6.032  1.00 10.00      A   
ATOM   2040  N   ALA A 315      -9.768  17.144  -6.232  1.00 10.00      A   
ATOM   2041  HN  ALA A 315     -10.169  18.035  -6.127  1.00 10.00      A   
ATOM   2042  CA  ALA A 315      -8.379  17.036  -6.680  1.00 10.00      A   
ATOM   2043  CB  ALA A 315      -7.979  18.272  -7.471  1.00 10.00      A   
ATOM   2044  C   ALA A 315      -7.412  16.791  -5.520  1.00 10.00      A   
ATOM   2045  O   ALA A 315      -6.217  17.062  -5.626  1.00 10.00      A   
ATOM   2046  N   GLN A 316      -7.932  16.265  -4.420  1.00 10.00      A   
ATOM   2047  HN  GLN A 316      -8.891  16.061  -4.397  1.00 10.00      A   
ATOM   2048  CA  GLN A 316      -7.118  15.976  -3.244  1.00 10.00      A   
ATOM   2049  CB  GLN A 316      -7.558  16.843  -2.061  1.00 10.00      A   
ATOM   2050  CG  GLN A 316      -7.347  18.334  -2.275  1.00 10.00      A   
ATOM   2051  CD  GLN A 316      -8.099  19.191  -1.273  1.00 10.00      A   
ATOM   2052  OE1 GLN A 316      -8.318  18.792  -0.128  1.00 10.00      A   
ATOM   2053  NE2 GLN A 316      -8.498  20.379  -1.698  1.00 10.00      A   
ATOM   2054 HE21 GLN A 316      -8.288  20.633  -2.623  1.00 10.00      A   
ATOM   2055 HE22 GLN A 316      -8.986  20.958  -1.074  1.00 10.00      A   
ATOM   2056  C   GLN A 316      -7.222  14.501  -2.884  1.00 10.00      A   
ATOM   2057  O   GLN A 316      -6.907  14.099  -1.763  1.00 10.00      A   
ATOM   2058  N   ALA A 317      -7.660  13.706  -3.853  1.00 10.00      A   
ATOM   2059  HN  ALA A 317      -7.868  14.096  -4.726  1.00 10.00      A   
ATOM   2060  CA  ALA A 317      -7.826  12.269  -3.666  1.00 10.00      A   
ATOM   2061  CB  ALA A 317      -9.170  11.980  -3.015  1.00 10.00      A   
ATOM   2062  C   ALA A 317      -7.721  11.549  -5.006  1.00 10.00      A   
ATOM   2063  O   ALA A 317      -8.226  10.437  -5.175  1.00 10.00      A   
ATOM   2064  N   ILE A 318      -7.043  12.183  -5.951  1.00 10.00      A   
ATOM   2065  HN  ILE A 318      -6.590  13.029  -5.724  1.00 10.00      A   
ATOM   2066  CA  ILE A 318      -6.871  11.629  -7.285  1.00 10.00      A   
ATOM   2067  CB  ILE A 318      -7.885  12.219  -8.298  1.00 10.00      A   
ATOM   2068  CG1 ILE A 318      -9.322  12.033  -7.802  1.00 10.00      A   
ATOM   2069  CG2 ILE A 318      -7.712  11.570  -9.663  1.00 10.00      A   
ATOM   2070  CD1 ILE A 318     -10.370  12.651  -8.702  1.00 10.00      A   
ATOM   2071  C   ILE A 318      -5.455  11.910  -7.778  1.00 10.00      A   
ATOM   2072  O   ILE A 318      -4.676  10.985  -8.025  1.00 10.00      A   
ATOM   2073  N   GLY A 319      -5.124  13.193  -7.888  1.00 10.00      A   
ATOM   2074  HN  GLY A 319      -5.774  13.876  -7.625  1.00 10.00      A   
ATOM   2075  CA  GLY A 319      -3.810  13.595  -8.359  1.00 10.00      A   
ATOM   2076  C   GLY A 319      -3.529  13.116  -9.771  1.00 10.00      A   
ATOM   2077  O   GLY A 319      -4.296  13.399 -10.696  1.00 10.00      A   
ATOM   2078  N   ARG A 320      -2.436  12.387  -9.942  1.00 10.00      A   
ATOM   2079  HN  ARG A 320      -1.863  12.188  -9.168  1.00 10.00      A   
ATOM   2080  CA  ARG A 320      -2.072  11.863 -11.249  1.00 10.00      A   
ATOM   2081  CB  ARG A 320      -0.629  12.224 -11.632  1.00 10.00      A   
ATOM   2082  CG  ARG A 320       0.442  11.746 -10.663  1.00 10.00      A   
ATOM   2083  CD  ARG A 320       1.837  11.936 -11.249  1.00 10.00      A   
ATOM   2084  NE  ARG A 320       2.891  11.592 -10.289  1.00 10.00      A   
ATOM   2085  HE  ARG A 320       2.674  11.688  -9.337  1.00 10.00      A   
ATOM   2086  CZ  ARG A 320       4.109  11.163 -10.635  1.00 10.00      A   
ATOM   2087  NH1 ARG A 320       4.438  11.019 -11.911  1.00 10.00      A   
ATOM   2088 HH11 ARG A 320       5.354  10.697 -12.161  1.00 10.00      A   
ATOM   2089 HH12 ARG A 320       3.769  11.235 -12.639  1.00 10.00      A   
ATOM   2090  NH2 ARG A 320       5.009  10.880  -9.700  1.00 10.00      A   
ATOM   2091 HH21 ARG A 320       5.923  10.552  -9.965  1.00 10.00      A   
ATOM   2092 HH22 ARG A 320       4.784  10.989  -8.732  1.00 10.00      A   
ATOM   2093  C   ARG A 320      -2.297  10.356 -11.306  1.00 10.00      A   
ATOM   2094  O   ARG A 320      -1.827   9.616 -10.438  1.00 10.00      A   
ATOM   2095  N   ASN A 321      -3.052   9.919 -12.313  1.00 10.00      A   
ATOM   2096  HN  ASN A 321      -3.415  10.575 -12.949  1.00 10.00      A   
ATOM   2097  CA  ASN A 321      -3.367   8.501 -12.516  1.00 10.00      A   
ATOM   2098  CB  ASN A 321      -2.102   7.683 -12.809  1.00 10.00      A   
ATOM   2099  CG  ASN A 321      -1.481   8.008 -14.153  1.00 10.00      A   
ATOM   2100  OD1 ASN A 321      -2.168   8.414 -15.090  1.00 10.00      A   
ATOM   2101  ND2 ASN A 321      -0.173   7.823 -14.260  1.00 10.00      A   
ATOM   2102 HD21 ASN A 321       0.314   7.489 -13.478  1.00 10.00      A   
ATOM   2103 HD22 ASN A 321       0.256   8.031 -15.119  1.00 10.00      A   
ATOM   2104  C   ASN A 321      -4.122   7.905 -11.330  1.00 10.00      A   
ATOM   2105  O   ASN A 321      -4.104   6.690 -11.118  1.00 10.00      A   
ATOM   2106  N   GLY A 322      -4.801   8.764 -10.572  1.00 10.00      A   
ATOM   2107  HN  GLY A 322      -4.804   9.715 -10.812  1.00 10.00      A   
ATOM   2108  CA  GLY A 322      -5.542   8.311  -9.410  1.00 10.00      A   
ATOM   2109  C   GLY A 322      -4.625   7.690  -8.379  1.00 10.00      A   
ATOM   2110  O   GLY A 322      -4.990   6.719  -7.716  1.00 10.00      A   
ATOM   2111  N   GLN A 323      -3.439   8.268  -8.247  1.00 10.00      A   
ATOM   2112  HN  GLN A 323      -3.237   9.055  -8.800  1.00 10.00      A   
ATOM   2113  CA  GLN A 323      -2.419   7.779  -7.325  1.00 10.00      A   
ATOM   2114  CB  GLN A 323      -1.174   8.662  -7.402  1.00 10.00      A   
ATOM   2115  CG  GLN A 323       0.015   8.123  -6.626  1.00 10.00      A   
ATOM   2116  CD  GLN A 323       1.181   9.087  -6.605  1.00 10.00      A   
ATOM   2117  OE1 GLN A 323       1.336   9.877  -5.671  1.00 10.00      A   
ATOM   2118  NE2 GLN A 323       2.005   9.035  -7.635  1.00 10.00      A   
ATOM   2119 HE21 GLN A 323       1.813   8.386  -8.354  1.00 10.00      A   
ATOM   2120 HE22 GLN A 323       2.767   9.641  -7.646  1.00 10.00      A   
ATOM   2121  C   GLN A 323      -2.902   7.706  -5.881  1.00 10.00      A   
ATOM   2122  O   GLN A 323      -2.700   6.695  -5.206  1.00 10.00      A   
ATOM   2123  N   ASN A 324      -3.530   8.778  -5.410  1.00 10.00      A   
ATOM   2124  HN  ASN A 324      -3.677   9.546  -6.006  1.00 10.00      A   
ATOM   2125  CA  ASN A 324      -4.008   8.838  -4.029  1.00 10.00      A   
ATOM   2126  CB  ASN A 324      -4.701  10.172  -3.745  1.00 10.00      A   
ATOM   2127  CG  ASN A 324      -4.619  10.578  -2.285  1.00 10.00      A   
ATOM   2128  OD1 ASN A 324      -4.366   9.754  -1.406  1.00 10.00      A   
ATOM   2129  ND2 ASN A 324      -4.838  11.855  -2.015  1.00 10.00      A   
ATOM   2130 HD21 ASN A 324      -5.035  12.460  -2.764  1.00 10.00      A   
ATOM   2131 HD22 ASN A 324      -4.803  12.142  -1.075  1.00 10.00      A   
ATOM   2132  C   ASN A 324      -4.941   7.676  -3.695  1.00 10.00      A   
ATOM   2133  O   ASN A 324      -4.635   6.852  -2.830  1.00 10.00      A   
ATOM   2134  N   VAL A 325      -6.064   7.599  -4.404  1.00 10.00      A   
ATOM   2135  HN  VAL A 325      -6.243   8.277  -5.089  1.00 10.00      A   
ATOM   2136  CA  VAL A 325      -7.045   6.540  -4.179  1.00 10.00      A   
ATOM   2137  CB  VAL A 325      -8.342   6.762  -4.994  1.00 10.00      A   
ATOM   2138  CG1 VAL A 325      -8.060   6.844  -6.488  1.00 10.00      A   
ATOM   2139  CG2 VAL A 325      -9.376   5.687  -4.690  1.00 10.00      A   
ATOM   2140  C   VAL A 325      -6.464   5.142  -4.437  1.00 10.00      A   
ATOM   2141  O   VAL A 325      -6.794   4.186  -3.731  1.00 10.00      A   
ATOM   2142  N   ARG A 326      -5.582   5.032  -5.430  1.00 10.00      A   
ATOM   2143  HN  ARG A 326      -5.347   5.829  -5.955  1.00 10.00      A   
ATOM   2144  CA  ARG A 326      -4.963   3.752  -5.761  1.00 10.00      A   
ATOM   2145  CB  ARG A 326      -4.031   3.893  -6.968  1.00 10.00      A   
ATOM   2146  CG  ARG A 326      -3.392   2.584  -7.408  1.00 10.00      A   
ATOM   2147  CD  ARG A 326      -2.178   2.819  -8.292  1.00 10.00      A   
ATOM   2148  NE  ARG A 326      -1.452   1.578  -8.554  1.00 10.00      A   
ATOM   2149  HE  ARG A 326      -1.994   0.783  -8.777  1.00 10.00      A   
ATOM   2150  CZ  ARG A 326      -0.123   1.452  -8.501  1.00 10.00      A   
ATOM   2151  NH1 ARG A 326       0.645   2.495  -8.200  1.00 10.00      A   
ATOM   2152 HH11 ARG A 326       0.233   3.389  -8.010  1.00 10.00      A   
ATOM   2153 HH12 ARG A 326       1.649   2.393  -8.158  1.00 10.00      A   
ATOM   2154  NH2 ARG A 326       0.436   0.273  -8.749  1.00 10.00      A   
ATOM   2155 HH21 ARG A 326       1.432   0.165  -8.713  1.00 10.00      A   
ATOM   2156 HH22 ARG A 326      -0.140  -0.519  -8.976  1.00 10.00      A   
ATOM   2157  C   ARG A 326      -4.187   3.196  -4.572  1.00 10.00      A   
ATOM   2158  O   ARG A 326      -4.412   2.063  -4.142  1.00 10.00      A   
ATOM   2159  N   LEU A 327      -3.290   4.010  -4.033  1.00 10.00      A   
ATOM   2160  HN  LEU A 327      -3.181   4.913  -4.405  1.00 10.00      A   
ATOM   2161  CA  LEU A 327      -2.467   3.608  -2.899  1.00 10.00      A   
ATOM   2162  CB  LEU A 327      -1.388   4.654  -2.623  1.00 10.00      A   
ATOM   2163  CG  LEU A 327      -0.274   4.759  -3.664  1.00 10.00      A   
ATOM   2164  CD1 LEU A 327       0.407   6.115  -3.582  1.00 10.00      A   
ATOM   2165  CD2 LEU A 327       0.738   3.639  -3.481  1.00 10.00      A   
ATOM   2166  C   LEU A 327      -3.315   3.376  -1.656  1.00 10.00      A   
ATOM   2167  O   LEU A 327      -3.007   2.510  -0.836  1.00 10.00      A   
ATOM   2168  N   ALA A 328      -4.384   4.155  -1.519  1.00 10.00      A   
ATOM   2169  HN  ALA A 328      -4.568   4.840  -2.196  1.00 10.00      A   
ATOM   2170  CA  ALA A 328      -5.285   4.016  -0.384  1.00 10.00      A   
ATOM   2171  CB  ALA A 328      -6.315   5.135  -0.376  1.00 10.00      A   
ATOM   2172  C   ALA A 328      -5.971   2.658  -0.440  1.00 10.00      A   
ATOM   2173  O   ALA A 328      -6.173   2.008   0.587  1.00 10.00      A   
ATOM   2174  N   SER A 329      -6.301   2.228  -1.653  1.00 10.00      A   
ATOM   2175  HN  SER A 329      -6.099   2.793  -2.429  1.00 10.00      A   
ATOM   2176  CA  SER A 329      -6.952   0.944  -1.864  1.00 10.00      A   
ATOM   2177  CB  SER A 329      -7.516   0.859  -3.287  1.00 10.00      A   
ATOM   2178  OG  SER A 329      -8.342   1.978  -3.580  1.00 10.00      A   
ATOM   2179  HG  SER A 329      -7.840   2.794  -3.439  1.00 10.00      A   
ATOM   2180  C   SER A 329      -5.975  -0.202  -1.616  1.00 10.00      A   
ATOM   2181  O   SER A 329      -6.345  -1.242  -1.078  1.00 10.00      A   
ATOM   2182  N   GLN A 330      -4.718   0.010  -1.995  1.00 10.00      A   
ATOM   2183  HN  GLN A 330      -4.484   0.866  -2.410  1.00 10.00      A   
ATOM   2184  CA  GLN A 330      -3.680  -0.999  -1.819  1.00 10.00      A   
ATOM   2185  CB  GLN A 330      -2.388  -0.570  -2.524  1.00 10.00      A   
ATOM   2186  CG  GLN A 330      -2.439  -0.624  -4.043  1.00 10.00      A   
ATOM   2187  CD  GLN A 330      -1.207  -0.010  -4.684  1.00 10.00      A   
ATOM   2188  OE1 GLN A 330      -1.176   1.184  -4.977  1.00 10.00      A   
ATOM   2189  NE2 GLN A 330      -0.182  -0.821  -4.902  1.00 10.00      A   
ATOM   2190 HE21 GLN A 330      -0.271  -1.762  -4.637  1.00 10.00      A   
ATOM   2191 HE22 GLN A 330       0.624  -0.450  -5.318  1.00 10.00      A   
ATOM   2192  C   GLN A 330      -3.394  -1.251  -0.341  1.00 10.00      A   
ATOM   2193  O   GLN A 330      -3.197  -2.390   0.078  1.00 10.00      A   
ATOM   2194  N   LEU A 331      -3.379  -0.182   0.443  1.00 10.00      A   
ATOM   2195  HN  LEU A 331      -3.555   0.698   0.051  1.00 10.00      A   
ATOM   2196  CA  LEU A 331      -3.097  -0.277   1.868  1.00 10.00      A   
ATOM   2197  CB  LEU A 331      -2.832   1.114   2.446  1.00 10.00      A   
ATOM   2198  CG  LEU A 331      -2.325   1.164   3.888  1.00 10.00      A   
ATOM   2199  CD1 LEU A 331      -0.998   0.434   4.020  1.00 10.00      A   
ATOM   2200  CD2 LEU A 331      -2.193   2.606   4.355  1.00 10.00      A   
ATOM   2201  C   LEU A 331      -4.223  -0.967   2.636  1.00 10.00      A   
ATOM   2202  O   LEU A 331      -3.971  -1.706   3.589  1.00 10.00      A   
ATOM   2203  N   SER A 332      -5.457  -0.728   2.224  1.00 10.00      A   
ATOM   2204  HN  SER A 332      -5.601  -0.138   1.455  1.00 10.00      A   
ATOM   2205  CA  SER A 332      -6.608  -1.322   2.890  1.00 10.00      A   
ATOM   2206  CB  SER A 332      -7.826  -0.414   2.730  1.00 10.00      A   
ATOM   2207  OG  SER A 332      -7.897   0.096   1.407  1.00 10.00      A   
ATOM   2208  HG  SER A 332      -7.446   0.952   1.364  1.00 10.00      A   
ATOM   2209  C   SER A 332      -6.913  -2.715   2.345  1.00 10.00      A   
ATOM   2210  O   SER A 332      -7.139  -3.661   3.104  1.00 10.00      A   
ATOM   2211  N   GLY A 333      -6.903  -2.838   1.029  1.00 10.00      A   
ATOM   2212  HN  GLY A 333      -6.691  -2.054   0.473  1.00 10.00      A   
ATOM   2213  CA  GLY A 333      -7.199  -4.104   0.395  1.00 10.00      A   
ATOM   2214  C   GLY A 333      -8.608  -4.117  -0.158  1.00 10.00      A   
ATOM   2215  O   GLY A 333      -9.030  -5.080  -0.806  1.00 10.00      A   
ATOM   2216  N   TRP A 334      -9.334  -3.036   0.098  1.00 10.00      A   
ATOM   2217  HN  TRP A 334      -8.927  -2.300   0.604  1.00 10.00      A   
ATOM   2218  CA  TRP A 334     -10.707  -2.896  -0.363  1.00 10.00      A   
ATOM   2219  CB  TRP A 334     -11.569  -2.254   0.730  1.00 10.00      A   
ATOM   2220  CG  TRP A 334     -11.776  -3.110   1.944  1.00 10.00      A   
ATOM   2221  CD1 TRP A 334     -10.824  -3.536   2.822  1.00 10.00      A   
ATOM   2222  CD2 TRP A 334     -13.023  -3.632   2.419  1.00 10.00      A   
ATOM   2223  NE1 TRP A 334     -11.396  -4.300   3.810  1.00 10.00      A   
ATOM   2224  HE1 TRP A 334     -10.916  -4.722   4.558  1.00 10.00      A   
ATOM   2225  CE2 TRP A 334     -12.745  -4.374   3.587  1.00 10.00      A   
ATOM   2226  CE3 TRP A 334     -14.343  -3.551   1.971  1.00 10.00      A   
ATOM   2227  CZ2 TRP A 334     -13.741  -5.023   4.313  1.00 10.00      A   
ATOM   2228  CZ3 TRP A 334     -15.328  -4.195   2.693  1.00 10.00      A   
ATOM   2229  CH2 TRP A 334     -15.023  -4.925   3.849  1.00 10.00      A   
ATOM   2230  C   TRP A 334     -10.748  -2.025  -1.609  1.00 10.00      A   
ATOM   2231  O   TRP A 334      -9.904  -1.144  -1.788  1.00 10.00      A   
ATOM   2232  N   GLU A 335     -11.719  -2.277  -2.473  1.00 10.00      A   
ATOM   2233  HN  GLU A 335     -12.355  -3.002  -2.287  1.00 10.00      A   
ATOM   2234  CA  GLU A 335     -11.859  -1.500  -3.690  1.00 10.00      A   
ATOM   2235  CB  GLU A 335     -12.622  -2.285  -4.751  1.00 10.00      A   
ATOM   2236  CG  GLU A 335     -12.573  -1.662  -6.134  1.00 10.00      A   
ATOM   2237  CD  GLU A 335     -13.579  -2.283  -7.074  1.00 10.00      A   
ATOM   2238  OE1 GLU A 335     -13.309  -3.387  -7.594  1.00 10.00      A   
ATOM   2239  OE2 GLU A 335     -14.645  -1.673  -7.295  1.00 10.00      A   
ATOM   2240  C   GLU A 335     -12.565  -0.185  -3.390  1.00 10.00      A   
ATOM   2241  O   GLU A 335     -13.799  -0.124  -3.320  1.00 10.00      A   
ATOM   2242  N   LEU A 336     -11.777   0.855  -3.184  1.00 10.00      A   
ATOM   2243  HN  LEU A 336     -10.804   0.734  -3.240  1.00 10.00      A   
ATOM   2244  CA  LEU A 336     -12.313   2.171  -2.881  1.00 10.00      A   
ATOM   2245  CB  LEU A 336     -11.271   3.023  -2.154  1.00 10.00      A   
ATOM   2246  CG  LEU A 336     -10.590   2.374  -0.946  1.00 10.00      A   
ATOM   2247  CD1 LEU A 336      -9.633   3.353  -0.283  1.00 10.00      A   
ATOM   2248  CD2 LEU A 336     -11.622   1.867   0.051  1.00 10.00      A   
ATOM   2249  C   LEU A 336     -12.770   2.870  -4.153  1.00 10.00      A   
ATOM   2250  O   LEU A 336     -11.976   3.103  -5.067  1.00 10.00      A   
ATOM   2251  N   ASN A 337     -14.050   3.192  -4.204  1.00 10.00      A   
ATOM   2252  HN  ASN A 337     -14.628   2.981  -3.434  1.00 10.00      A   
ATOM   2253  CA  ASN A 337     -14.628   3.865  -5.355  1.00 10.00      A   
ATOM   2254  CB  ASN A 337     -15.859   3.105  -5.859  1.00 10.00      A   
ATOM   2255  CG  ASN A 337     -15.497   1.895  -6.698  1.00 10.00      A   
ATOM   2256  OD1 ASN A 337     -15.300   2.005  -7.908  1.00 10.00      A   
ATOM   2257  ND2 ASN A 337     -15.407   0.733  -6.067  1.00 10.00      A   
ATOM   2258 HD21 ASN A 337     -15.574   0.716  -5.103  1.00 10.00      A   
ATOM   2259 HD22 ASN A 337     -15.173  -0.070  -6.594  1.00 10.00      A   
ATOM   2260  C   ASN A 337     -15.004   5.289  -4.981  1.00 10.00      A   
ATOM   2261  O   ASN A 337     -15.892   5.509  -4.159  1.00 10.00      A   
ATOM   2262  N   VAL A 338     -14.315   6.250  -5.570  1.00 10.00      A   
ATOM   2263  HN  VAL A 338     -13.622   6.008  -6.222  1.00 10.00      A   
ATOM   2264  CA  VAL A 338     -14.563   7.656  -5.282  1.00 10.00      A   
ATOM   2265  CB  VAL A 338     -13.271   8.493  -5.389  1.00 10.00      A   
ATOM   2266  CG1 VAL A 338     -13.545   9.950  -5.053  1.00 10.00      A   
ATOM   2267  CG2 VAL A 338     -12.200   7.930  -4.470  1.00 10.00      A   
ATOM   2268  C   VAL A 338     -15.627   8.244  -6.204  1.00 10.00      A   
ATOM   2269  O   VAL A 338     -15.532   8.144  -7.428  1.00 10.00      A   
ATOM   2270  N   MET A 339     -16.636   8.856  -5.602  1.00 10.00      A   
ATOM   2271  HN  MET A 339     -16.649   8.897  -4.617  1.00 10.00      A   
ATOM   2272  CA  MET A 339     -17.725   9.476  -6.340  1.00 10.00      A   
ATOM   2273  CB  MET A 339     -18.857   8.468  -6.574  1.00 10.00      A   
ATOM   2274  CG  MET A 339     -19.483   7.916  -5.300  1.00 10.00      A   
ATOM   2275  SD  MET A 339     -20.710   6.633  -5.623  1.00 10.00      A   
ATOM   2276  CE  MET A 339     -19.690   5.364  -6.372  1.00 10.00      A   
ATOM   2277  C   MET A 339     -18.242  10.675  -5.557  1.00 10.00      A   
ATOM   2278  O   MET A 339     -17.765  10.949  -4.457  1.00 10.00      A   
ATOM   2279  N   THR A 340     -19.199  11.398  -6.118  1.00 10.00      A   
ATOM   2280  HN  THR A 340     -19.541  11.146  -7.001  1.00 10.00      A   
ATOM   2281  CA  THR A 340     -19.759  12.557  -5.438  1.00 10.00      A   
ATOM   2282  CB  THR A 340     -20.243  13.632  -6.436  1.00 10.00      A   
ATOM   2283  OG1 THR A 340     -21.338  13.121  -7.209  1.00 10.00      A   
ATOM   2284  HG1 THR A 340     -20.994  12.607  -7.960  1.00 10.00      A   
ATOM   2285  CG2 THR A 340     -19.113  14.055  -7.365  1.00 10.00      A   
ATOM   2286  C   THR A 340     -20.931  12.132  -4.561  1.00 10.00      A   
ATOM   2287  O   THR A 340     -21.373  10.982  -4.626  1.00 10.00      A   
ATOM   2288  N   VAL A 341     -21.425  13.053  -3.742  1.00 10.00      A   
ATOM   2289  HN  VAL A 341     -21.016  13.948  -3.723  1.00 10.00      A   
ATOM   2290  CA  VAL A 341     -22.557  12.770  -2.869  1.00 10.00      A   
ATOM   2291  CB  VAL A 341     -22.839  13.922  -1.874  1.00 10.00      A   
ATOM   2292  CG1 VAL A 341     -21.689  14.069  -0.887  1.00 10.00      A   
ATOM   2293  CG2 VAL A 341     -23.086  15.235  -2.607  1.00 10.00      A   
ATOM   2294  C   VAL A 341     -23.801  12.484  -3.705  1.00 10.00      A   
ATOM   2295  O   VAL A 341     -24.654  11.681  -3.327  1.00 10.00      A   
ATOM   2296  N   ASP A 342     -23.880  13.131  -4.863  1.00 10.00      A   
ATOM   2297  HN  ASP A 342     -23.163  13.755  -5.110  1.00 10.00      A   
ATOM   2298  CA  ASP A 342     -25.000  12.945  -5.769  1.00 10.00      A   
ATOM   2299  CB  ASP A 342     -25.043  14.060  -6.817  1.00 10.00      A   
ATOM   2300  CG  ASP A 342     -25.847  15.259  -6.360  1.00 10.00      A   
ATOM   2301  OD1 ASP A 342     -25.272  16.365  -6.256  1.00 10.00      A   
ATOM   2302  OD2 ASP A 342     -27.059  15.100  -6.102  1.00 10.00      A   
ATOM   2303  C   ASP A 342     -24.904  11.588  -6.449  1.00 10.00      A   
ATOM   2304  O   ASP A 342     -25.913  10.916  -6.666  1.00 10.00      A   
ATOM   2305  N   ASP A 343     -23.676  11.189  -6.772  1.00 10.00      A   
ATOM   2306  HN  ASP A 343     -22.915  11.775  -6.567  1.00 10.00      A   
ATOM   2307  CA  ASP A 343     -23.428   9.904  -7.417  1.00 10.00      A   
ATOM   2308  CB  ASP A 343     -21.950   9.761  -7.801  1.00 10.00      A   
ATOM   2309  CG  ASP A 343     -21.570  10.531  -9.047  1.00 10.00      A   
ATOM   2310  OD1 ASP A 343     -22.204  10.318 -10.103  1.00 10.00      A   
ATOM   2311  OD2 ASP A 343     -20.625  11.348  -8.979  1.00 10.00      A   
ATOM   2312  C   ASP A 343     -23.812   8.773  -6.479  1.00 10.00      A   
ATOM   2313  O   ASP A 343     -24.454   7.805  -6.887  1.00 10.00      A   
ATOM   2314  N   LEU A 344     -23.421   8.913  -5.216  1.00 10.00      A   
ATOM   2315  HN  LEU A 344     -22.910   9.712  -4.962  1.00 10.00      A   
ATOM   2316  CA  LEU A 344     -23.720   7.915  -4.200  1.00 10.00      A   
ATOM   2317  CB  LEU A 344     -23.087   8.303  -2.860  1.00 10.00      A   
ATOM   2318  CG  LEU A 344     -23.152   7.242  -1.759  1.00 10.00      A   
ATOM   2319  CD1 LEU A 344     -22.545   5.936  -2.244  1.00 10.00      A   
ATOM   2320  CD2 LEU A 344     -22.447   7.727  -0.503  1.00 10.00      A   
ATOM   2321  C   LEU A 344     -25.224   7.737  -4.044  1.00 10.00      A   
ATOM   2322  O   LEU A 344     -25.732   6.614  -4.046  1.00 10.00      A   
ATOM   2323  N   GLN A 345     -25.934   8.852  -3.923  1.00 10.00      A   
ATOM   2324  HN  GLN A 345     -25.469   9.718  -3.928  1.00 10.00      A   
ATOM   2325  CA  GLN A 345     -27.384   8.821  -3.779  1.00 10.00      A   
ATOM   2326  CB  GLN A 345     -27.937  10.230  -3.555  1.00 10.00      A   
ATOM   2327  CG  GLN A 345     -27.829  10.712  -2.118  1.00 10.00      A   
ATOM   2328  CD  GLN A 345     -28.651   9.870  -1.161  1.00 10.00      A   
ATOM   2329  OE1 GLN A 345     -29.690   9.317  -1.534  1.00 10.00      A   
ATOM   2330  NE2 GLN A 345     -28.195   9.770   0.077  1.00 10.00      A   
ATOM   2331 HE21 GLN A 345     -27.361  10.239   0.305  1.00 10.00      A   
ATOM   2332 HE22 GLN A 345     -28.709   9.238   0.722  1.00 10.00      A   
ATOM   2333  C   GLN A 345     -28.035   8.180  -5.001  1.00 10.00      A   
ATOM   2334  O   GLN A 345     -28.944   7.358  -4.874  1.00 10.00      A   
ATOM   2335  N   ALA A 346     -27.548   8.544  -6.181  1.00 10.00      A   
ATOM   2336  HN  ALA A 346     -26.819   9.204  -6.215  1.00 10.00      A   
ATOM   2337  CA  ALA A 346     -28.073   8.000  -7.426  1.00 10.00      A   
ATOM   2338  CB  ALA A 346     -27.464   8.716  -8.619  1.00 10.00      A   
ATOM   2339  C   ALA A 346     -27.818   6.498  -7.513  1.00 10.00      A   
ATOM   2340  O   ALA A 346     -28.668   5.739  -7.983  1.00 10.00      A   
ATOM   2341  N   LYS A 347     -26.645   6.073  -7.055  1.00 10.00      A   
ATOM   2342  HN  LYS A 347     -25.996   6.729  -6.713  1.00 10.00      A   
ATOM   2343  CA  LYS A 347     -26.289   4.662  -7.065  1.00 10.00      A   
ATOM   2344  CB  LYS A 347     -24.821   4.461  -6.676  1.00 10.00      A   
ATOM   2345  CG  LYS A 347     -24.366   3.010  -6.728  1.00 10.00      A   
ATOM   2346  CD  LYS A 347     -22.875   2.872  -6.461  1.00 10.00      A   
ATOM   2347  CE  LYS A 347     -22.453   1.412  -6.483  1.00 10.00      A   
ATOM   2348  NZ  LYS A 347     -20.976   1.249  -6.427  1.00 10.00      A   
ATOM   2349  HZ1 LYS A 347     -20.584   1.781  -5.612  1.00 10.00      A   
ATOM   2350  HZ2 LYS A 347     -20.544   1.608  -7.299  1.00 10.00      A   
ATOM   2351  HZ3 LYS A 347     -20.730   0.245  -6.319  1.00 10.00      A   
ATOM   2352  C   LYS A 347     -27.201   3.874  -6.129  1.00 10.00      A   
ATOM   2353  O   LYS A 347     -27.646   2.781  -6.469  1.00 10.00      A   
ATOM   2354  N   HIS A 348     -27.490   4.448  -4.964  1.00 10.00      A   
ATOM   2355  HN  HIS A 348     -27.107   5.330  -4.757  1.00 10.00      A   
ATOM   2356  CA  HIS A 348     -28.351   3.806  -3.975  1.00 10.00      A   
ATOM   2357  CB  HIS A 348     -28.552   4.722  -2.766  1.00 10.00      A   
ATOM   2358  CG  HIS A 348     -27.411   4.714  -1.799  1.00 10.00      A   
ATOM   2359  ND1 HIS A 348     -27.408   5.411  -0.615  1.00 10.00      A   
ATOM   2360  HD1 HIS A 348     -28.130   5.989  -0.283  1.00 10.00      A   
ATOM   2361  CD2 HIS A 348     -26.227   4.059  -1.850  1.00 10.00      A   
ATOM   2362  CE1 HIS A 348     -26.243   5.177   0.001  1.00 10.00      A   
ATOM   2363  NE2 HIS A 348     -25.490   4.355  -0.708  1.00 10.00      A   
ATOM   2364  C   HIS A 348     -29.702   3.437  -4.573  1.00 10.00      A   
ATOM   2365  O   HIS A 348     -30.189   2.321  -4.386  1.00 10.00      A   
ATOM   2366  N   GLN A 349     -30.289   4.378  -5.306  1.00 10.00      A   
ATOM   2367  HN  GLN A 349     -29.838   5.243  -5.419  1.00 10.00      A   
ATOM   2368  CA  GLN A 349     -31.583   4.164  -5.942  1.00 10.00      A   
ATOM   2369  CB  GLN A 349     -32.036   5.435  -6.665  1.00 10.00      A   
ATOM   2370  CG  GLN A 349     -32.285   6.628  -5.752  1.00 10.00      A   
ATOM   2371  CD  GLN A 349     -33.416   6.392  -4.767  1.00 10.00      A   
ATOM   2372  OE1 GLN A 349     -34.348   5.638  -5.037  1.00 10.00      A   
ATOM   2373  NE2 GLN A 349     -33.348   7.047  -3.622  1.00 10.00      A   
ATOM   2374 HE21 GLN A 349     -32.586   7.646  -3.473  1.00 10.00      A   
ATOM   2375 HE22 GLN A 349     -34.060   6.903  -2.965  1.00 10.00      A   
ATOM   2376  C   GLN A 349     -31.521   2.996  -6.925  1.00 10.00      A   
ATOM   2377  O   GLN A 349     -32.453   2.196  -7.021  1.00 10.00      A   
ATOM   2378  N   ALA A 350     -30.407   2.894  -7.641  1.00 10.00      A   
ATOM   2379  HN  ALA A 350     -29.693   3.552  -7.507  1.00 10.00      A   
ATOM   2380  CA  ALA A 350     -30.218   1.827  -8.614  1.00 10.00      A   
ATOM   2381  CB  ALA A 350     -29.051   2.144  -9.535  1.00 10.00      A   
ATOM   2382  C   ALA A 350     -29.999   0.488  -7.916  1.00 10.00      A   
ATOM   2383  O   ALA A 350     -30.511  -0.540  -8.356  1.00 10.00      A   
ATOM   2384  N   GLU A 351     -29.229   0.506  -6.832  1.00 10.00      A   
ATOM   2385  HN  GLU A 351     -28.827   1.358  -6.546  1.00 10.00      A   
ATOM   2386  CA  GLU A 351     -28.945  -0.705  -6.069  1.00 10.00      A   
ATOM   2387  CB  GLU A 351     -27.937  -0.418  -4.950  1.00 10.00      A   
ATOM   2388  CG  GLU A 351     -26.572   0.039  -5.435  1.00 10.00      A   
ATOM   2389  CD  GLU A 351     -25.870  -1.003  -6.278  1.00 10.00      A   
ATOM   2390  OE1 GLU A 351     -25.112  -1.818  -5.710  1.00 10.00      A   
ATOM   2391  OE2 GLU A 351     -26.069  -1.008  -7.512  1.00 10.00      A   
ATOM   2392  C   GLU A 351     -30.226  -1.282  -5.478  1.00 10.00      A   
ATOM   2393  O   GLU A 351     -30.473  -2.489  -5.555  1.00 10.00      A   
ATOM   2394  N   ALA A 352     -31.045  -0.408  -4.904  1.00 10.00      A   
ATOM   2395  HN  ALA A 352     -30.792   0.544  -4.882  1.00 10.00      A   
ATOM   2396  CA  ALA A 352     -32.305  -0.821  -4.299  1.00 10.00      A   
ATOM   2397  CB  ALA A 352     -32.951   0.348  -3.571  1.00 10.00      A   
ATOM   2398  C   ALA A 352     -33.252  -1.386  -5.349  1.00 10.00      A   
ATOM   2399  O   ALA A 352     -33.909  -2.403  -5.123  1.00 10.00      A   
ATOM   2400  N   HIS A 353     -33.307  -0.731  -6.505  1.00 10.00      A   
ATOM   2401  HN  HIS A 353     -32.757   0.073  -6.626  1.00 10.00      A   
ATOM   2402  CA  HIS A 353     -34.171  -1.168  -7.594  1.00 10.00      A   
ATOM   2403  CB  HIS A 353     -34.254  -0.097  -8.685  1.00 10.00      A   
ATOM   2404  CG  HIS A 353     -35.349   0.903  -8.480  1.00 10.00      A   
ATOM   2405  ND1 HIS A 353     -35.139   2.223  -8.154  1.00 10.00      A   
ATOM   2406  HD1 HIS A 353     -34.264   2.658  -8.028  1.00 10.00      A   
ATOM   2407  CD2 HIS A 353     -36.694   0.748  -8.556  1.00 10.00      A   
ATOM   2408  CE1 HIS A 353     -36.334   2.822  -8.057  1.00 10.00      A   
ATOM   2409  NE2 HIS A 353     -37.313   1.967  -8.291  1.00 10.00      A   
ATOM   2410  C   HIS A 353     -33.699  -2.492  -8.188  1.00 10.00      A   
ATOM   2411  O   HIS A 353     -34.511  -3.337  -8.571  1.00 10.00      A   
ATOM   2412  N   ALA A 354     -32.383  -2.667  -8.261  1.00 10.00      A   
ATOM   2413  HN  ALA A 354     -31.787  -1.948  -7.952  1.00 10.00      A   
ATOM   2414  CA  ALA A 354     -31.799  -3.889  -8.803  1.00 10.00      A   
ATOM   2415  CB  ALA A 354     -30.280  -3.800  -8.810  1.00 10.00      A   
ATOM   2416  C   ALA A 354     -32.261  -5.108  -8.012  1.00 10.00      A   
ATOM   2417  O   ALA A 354     -32.615  -6.135  -8.588  1.00 10.00      A   
ATOM   2418  N   ALA A 355     -32.269  -4.979  -6.689  1.00 10.00      A   
ATOM   2419  HN  ALA A 355     -31.976  -4.129  -6.290  1.00 10.00      A   
ATOM   2420  CA  ALA A 355     -32.698  -6.063  -5.816  1.00 10.00      A   
ATOM   2421  CB  ALA A 355     -32.566  -5.653  -4.356  1.00 10.00      A   
ATOM   2422  C   ALA A 355     -34.132  -6.469  -6.127  1.00 10.00      A   
ATOM   2423  O   ALA A 355     -34.452  -7.658  -6.191  1.00 10.00      A   
ATOM   2424  N   ILE A 356     -34.979  -5.469  -6.348  1.00 10.00      A   
ATOM   2425  HN  ILE A 356     -34.647  -4.549  -6.303  1.00 10.00      A   
ATOM   2426  CA  ILE A 356     -36.384  -5.704  -6.661  1.00 10.00      A   
ATOM   2427  CB  ILE A 356     -37.168  -4.379  -6.803  1.00 10.00      A   
ATOM   2428  CG1 ILE A 356     -36.986  -3.497  -5.564  1.00 10.00      A   
ATOM   2429  CG2 ILE A 356     -38.646  -4.653  -7.052  1.00 10.00      A   
ATOM   2430  CD1 ILE A 356     -37.532  -2.095  -5.731  1.00 10.00      A   
ATOM   2431  C   ILE A 356     -36.520  -6.491  -7.959  1.00 10.00      A   
ATOM   2432  O   ILE A 356     -37.218  -7.506  -8.012  1.00 10.00      A   
ATOM   2433  N   ASP A 357     -35.840  -6.019  -8.999  1.00 10.00      A   
ATOM   2434  HN  ASP A 357     -35.291  -5.212  -8.884  1.00 10.00      A   
ATOM   2435  CA  ASP A 357     -35.884  -6.665 -10.306  1.00 10.00      A   
ATOM   2436  CB  ASP A 357     -35.048  -5.886 -11.325  1.00 10.00      A   
ATOM   2437  CG  ASP A 357     -35.260  -6.376 -12.744  1.00 10.00      A   
ATOM   2438  OD1 ASP A 357     -36.359  -6.155 -13.292  1.00 10.00      A   
ATOM   2439  OD2 ASP A 357     -34.325  -6.977 -13.319  1.00 10.00      A   
ATOM   2440  C   ASP A 357     -35.400  -8.106 -10.218  1.00 10.00      A   
ATOM   2441  O   ASP A 357     -36.010  -9.013 -10.787  1.00 10.00      A   
ATOM   2442  N   THR A 358     -34.318  -8.311  -9.481  1.00 10.00      A   
ATOM   2443  HN  THR A 358     -33.881  -7.543  -9.045  1.00 10.00      A   
ATOM   2444  CA  THR A 358     -33.754  -9.639  -9.304  1.00 10.00      A   
ATOM   2445  CB  THR A 358     -32.454  -9.575  -8.479  1.00 10.00      A   
ATOM   2446  OG1 THR A 358     -31.538  -8.668  -9.107  1.00 10.00      A   
ATOM   2447  HG1 THR A 358     -31.932  -8.326  -9.923  1.00 10.00      A   
ATOM   2448  CG2 THR A 358     -31.805 -10.946  -8.378  1.00 10.00      A   
ATOM   2449  C   THR A 358     -34.757 -10.576  -8.623  1.00 10.00      A   
ATOM   2450  O   THR A 358     -35.031 -11.670  -9.116  1.00 10.00      A   
ATOM   2451  N   PHE A 359     -35.324 -10.126  -7.512  1.00 10.00      A   
ATOM   2452  HN  PHE A 359     -35.086  -9.231  -7.180  1.00 10.00      A   
ATOM   2453  CA  PHE A 359     -36.289 -10.927  -6.766  1.00 10.00      A   
ATOM   2454  CB  PHE A 359     -36.672 -10.242  -5.452  1.00 10.00      A   
ATOM   2455  CG  PHE A 359     -35.606 -10.285  -4.394  1.00 10.00      A   
ATOM   2456  CD1 PHE A 359     -34.469 -11.062  -4.559  1.00 10.00      A   
ATOM   2457  CD2 PHE A 359     -35.742  -9.549  -3.231  1.00 10.00      A   
ATOM   2458  CE1 PHE A 359     -33.491 -11.101  -3.586  1.00 10.00      A   
ATOM   2459  CE2 PHE A 359     -34.771  -9.585  -2.253  1.00 10.00      A   
ATOM   2460  CZ  PHE A 359     -33.643 -10.362  -2.431  1.00 10.00      A   
ATOM   2461  C   PHE A 359     -37.543 -11.221  -7.584  1.00 10.00      A   
ATOM   2462  O   PHE A 359     -37.936 -12.375  -7.732  1.00 10.00      A   
ATOM   2463  N   THR A 360     -38.145 -10.179  -8.134  1.00 10.00      A   
ATOM   2464  HN  THR A 360     -37.756  -9.283  -8.015  1.00 10.00      A   
ATOM   2465  CA  THR A 360     -39.368 -10.316  -8.915  1.00 10.00      A   
ATOM   2466  CB  THR A 360     -39.836  -8.946  -9.451  1.00 10.00      A   
ATOM   2467  OG1 THR A 360     -39.820  -7.990  -8.381  1.00 10.00      A   
ATOM   2468  HG1 THR A 360     -38.916  -7.678  -8.244  1.00 10.00      A   
ATOM   2469  CG2 THR A 360     -41.247  -9.038 -10.013  1.00 10.00      A   
ATOM   2470  C   THR A 360     -39.225 -11.306 -10.077  1.00 10.00      A   
ATOM   2471  O   THR A 360     -40.110 -12.134 -10.304  1.00 10.00      A   
ATOM   2472  N   LYS A 361     -38.102 -11.248 -10.783  1.00 10.00      A   
ATOM   2473  HN  LYS A 361     -37.404 -10.607 -10.530  1.00 10.00      A   
ATOM   2474  CA  LYS A 361     -37.886 -12.121 -11.929  1.00 10.00      A   
ATOM   2475  CB  LYS A 361     -36.968 -11.453 -12.959  1.00 10.00      A   
ATOM   2476  CG  LYS A 361     -36.717 -12.287 -14.208  1.00 10.00      A   
ATOM   2477  CD  LYS A 361     -35.906 -11.518 -15.234  1.00 10.00      A   
ATOM   2478  CE  LYS A 361     -36.715 -10.386 -15.847  1.00 10.00      A   
ATOM   2479  NZ  LYS A 361     -35.855  -9.446 -16.611  1.00 10.00      A   
ATOM   2480  HZ1 LYS A 361     -35.109  -9.062 -15.997  1.00 10.00      A   
ATOM   2481  HZ2 LYS A 361     -36.424  -8.656 -16.976  1.00 10.00      A   
ATOM   2482  HZ3 LYS A 361     -35.412  -9.936 -17.412  1.00 10.00      A   
ATOM   2483  C   LYS A 361     -37.356 -13.508 -11.558  1.00 10.00      A   
ATOM   2484  O   LYS A 361     -37.912 -14.518 -11.984  1.00 10.00      A   
ATOM   2485  N   TYR A 362     -36.299 -13.563 -10.759  1.00 10.00      A   
ATOM   2486  HN  TYR A 362     -35.921 -12.729 -10.396  1.00 10.00      A   
ATOM   2487  CA  TYR A 362     -35.689 -14.844 -10.396  1.00 10.00      A   
ATOM   2488  CB  TYR A 362     -34.273 -14.654  -9.849  1.00 10.00      A   
ATOM   2489  CG  TYR A 362     -33.280 -14.187 -10.892  1.00 10.00      A   
ATOM   2490  CD1 TYR A 362     -32.560 -15.097 -11.656  1.00 10.00      A   
ATOM   2491  CD2 TYR A 362     -33.069 -12.834 -11.119  1.00 10.00      A   
ATOM   2492  CE1 TYR A 362     -31.658 -14.671 -12.613  1.00 10.00      A   
ATOM   2493  CE2 TYR A 362     -32.171 -12.399 -12.071  1.00 10.00      A   
ATOM   2494  CZ  TYR A 362     -31.469 -13.321 -12.815  1.00 10.00      A   
ATOM   2495  OH  TYR A 362     -30.572 -12.887 -13.762  1.00 10.00      A   
ATOM   2496  HH  TYR A 362     -30.686 -13.402 -14.572  1.00 10.00      A   
ATOM   2497  C   TYR A 362     -36.539 -15.686  -9.446  1.00 10.00      A   
ATOM   2498  O   TYR A 362     -36.469 -16.914  -9.468  1.00 10.00      A   
ATOM   2499  N   LEU A 363     -37.334 -15.042  -8.610  1.00 10.00      A   
ATOM   2500  HN  LEU A 363     -37.356 -14.061  -8.619  1.00 10.00      A   
ATOM   2501  CA  LEU A 363     -38.177 -15.770  -7.670  1.00 10.00      A   
ATOM   2502  CB  LEU A 363     -38.286 -15.033  -6.331  1.00 10.00      A   
ATOM   2503  CG  LEU A 363     -37.119 -15.197  -5.356  1.00 10.00      A   
ATOM   2504  CD1 LEU A 363     -37.174 -14.123  -4.280  1.00 10.00      A   
ATOM   2505  CD2 LEU A 363     -37.143 -16.580  -4.725  1.00 10.00      A   
ATOM   2506  C   LEU A 363     -39.561 -16.019  -8.254  1.00 10.00      A   
ATOM   2507  O   LEU A 363     -40.364 -16.744  -7.665  1.00 10.00      A   
ATOM   2508  N   ASP A 364     -39.817 -15.423  -9.423  1.00 10.00      A   
ATOM   2509  HN  ASP A 364     -39.114 -14.887  -9.840  1.00 10.00      A   
ATOM   2510  CA  ASP A 364     -41.103 -15.554 -10.110  1.00 10.00      A   
ATOM   2511  CB  ASP A 364     -41.329 -16.991 -10.590  1.00 10.00      A   
ATOM   2512  CG  ASP A 364     -42.476 -17.110 -11.576  1.00 10.00      A   
ATOM   2513  OD1 ASP A 364     -42.391 -16.514 -12.669  1.00 10.00      A   
ATOM   2514  OD2 ASP A 364     -43.461 -17.818 -11.274  1.00 10.00      A   
ATOM   2515  C   ASP A 364     -42.233 -15.109  -9.195  1.00 10.00      A   
ATOM   2516  O   ASP A 364     -43.162 -15.863  -8.910  1.00 10.00      A   
ATOM   2517  N   ILE A 365     -42.132 -13.882  -8.716  1.00 10.00      A   
ATOM   2518  HN  ILE A 365     -41.371 -13.322  -8.987  1.00 10.00      A   
ATOM   2519  CA  ILE A 365     -43.130 -13.329  -7.813  1.00 10.00      A   
ATOM   2520  CB  ILE A 365     -42.577 -13.208  -6.376  1.00 10.00      A   
ATOM   2521  CG1 ILE A 365     -41.214 -12.508  -6.386  1.00 10.00      A   
ATOM   2522  CG2 ILE A 365     -42.481 -14.577  -5.718  1.00 10.00      A   
ATOM   2523  CD1 ILE A 365     -40.646 -12.235  -5.011  1.00 10.00      A   
ATOM   2524  C   ILE A 365     -43.579 -11.953  -8.284  1.00 10.00      A   
ATOM   2525  O   ILE A 365     -43.328 -11.562  -9.425  1.00 10.00      A   
ATOM   2526  N   ASP A 366     -44.259 -11.233  -7.411  1.00 10.00      A   
ATOM   2527  HN  ASP A 366     -44.458 -11.614  -6.529  1.00 10.00      A   
ATOM   2528  CA  ASP A 366     -44.726  -9.895  -7.723  1.00 10.00      A   
ATOM   2529  CB  ASP A 366     -46.181  -9.697  -7.286  1.00 10.00      A   
ATOM   2530  CG  ASP A 366     -46.396  -9.925  -5.805  1.00 10.00      A   
ATOM   2531  OD1 ASP A 366     -46.496  -8.933  -5.058  1.00 10.00      A   
ATOM   2532  OD2 ASP A 366     -46.476 -11.097  -5.385  1.00 10.00      A   
ATOM   2533  C   ASP A 366     -43.819  -8.863  -7.072  1.00 10.00      A   
ATOM   2534  O   ASP A 366     -43.094  -9.176  -6.124  1.00 10.00      A   
ATOM   2535  N   GLU A 367     -43.871  -7.639  -7.579  1.00 10.00      A   
ATOM   2536  HN  GLU A 367     -44.498  -7.455  -8.311  1.00 10.00      A   
ATOM   2537  CA  GLU A 367     -43.036  -6.554  -7.075  1.00 10.00      A   
ATOM   2538  CB  GLU A 367     -43.233  -5.297  -7.927  1.00 10.00      A   
ATOM   2539  CG  GLU A 367     -42.228  -4.191  -7.659  1.00 10.00      A   
ATOM   2540  CD  GLU A 367     -42.391  -3.018  -8.599  1.00 10.00      A   
ATOM   2541  OE1 GLU A 367     -42.079  -3.167  -9.800  1.00 10.00      A   
ATOM   2542  OE2 GLU A 367     -42.825  -1.938  -8.145  1.00 10.00      A   
ATOM   2543  C   GLU A 367     -43.319  -6.255  -5.606  1.00 10.00      A   
ATOM   2544  O   GLU A 367     -42.399  -5.992  -4.831  1.00 10.00      A   
ATOM   2545  N   ASP A 368     -44.588  -6.317  -5.225  1.00 10.00      A   
ATOM   2546  HN  ASP A 368     -45.273  -6.559  -5.884  1.00 10.00      A   
ATOM   2547  CA  ASP A 368     -44.987  -6.046  -3.849  1.00 10.00      A   
ATOM   2548  CB  ASP A 368     -46.512  -6.063  -3.707  1.00 10.00      A   
ATOM   2549  CG  ASP A 368     -47.185  -4.985  -4.525  1.00 10.00      A   
ATOM   2550  OD1 ASP A 368     -47.588  -5.270  -5.673  1.00 10.00      A   
ATOM   2551  OD2 ASP A 368     -47.303  -3.843  -4.031  1.00 10.00      A   
ATOM   2552  C   ASP A 368     -44.355  -7.047  -2.895  1.00 10.00      A   
ATOM   2553  O   ASP A 368     -43.681  -6.664  -1.938  1.00 10.00      A   
ATOM   2554  N   PHE A 369     -44.560  -8.332  -3.173  1.00 10.00      A   
ATOM   2555  HN  PHE A 369     -45.119  -8.569  -3.953  1.00 10.00      A   
ATOM   2556  CA  PHE A 369     -44.007  -9.399  -2.348  1.00 10.00      A   
ATOM   2557  CB  PHE A 369     -44.416 -10.768  -2.891  1.00 10.00      A   
ATOM   2558  CG  PHE A 369     -43.973 -11.919  -2.035  1.00 10.00      A   
ATOM   2559  CD1 PHE A 369     -44.569 -12.159  -0.808  1.00 10.00      A   
ATOM   2560  CD2 PHE A 369     -42.960 -12.763  -2.457  1.00 10.00      A   
ATOM   2561  CE1 PHE A 369     -44.162 -13.216  -0.021  1.00 10.00      A   
ATOM   2562  CE2 PHE A 369     -42.548 -13.821  -1.675  1.00 10.00      A   
ATOM   2563  CZ  PHE A 369     -43.150 -14.047  -0.456  1.00 10.00      A   
ATOM   2564  C   PHE A 369     -42.486  -9.299  -2.268  1.00 10.00      A   
ATOM   2565  O   PHE A 369     -41.895  -9.498  -1.203  1.00 10.00      A   
ATOM   2566  N   ALA A 370     -41.858  -8.983  -3.398  1.00 10.00      A   
ATOM   2567  HN  ALA A 370     -42.388  -8.844  -4.216  1.00 10.00      A   
ATOM   2568  CA  ALA A 370     -40.409  -8.844  -3.459  1.00 10.00      A   
ATOM   2569  CB  ALA A 370     -39.965  -8.572  -4.889  1.00 10.00      A   
ATOM   2570  C   ALA A 370     -39.938  -7.728  -2.534  1.00 10.00      A   
ATOM   2571  O   ALA A 370     -38.888  -7.833  -1.896  1.00 10.00      A   
ATOM   2572  N   THR A 371     -40.727  -6.664  -2.457  1.00 10.00      A   
ATOM   2573  HN  THR A 371     -41.557  -6.645  -2.983  1.00 10.00      A   
ATOM   2574  CA  THR A 371     -40.399  -5.531  -1.610  1.00 10.00      A   
ATOM   2575  CB  THR A 371     -41.296  -4.311  -1.922  1.00 10.00      A   
ATOM   2576  OG1 THR A 371     -41.287  -4.061  -3.338  1.00 10.00      A   
ATOM   2577  HG1 THR A 371     -41.690  -4.808  -3.804  1.00 10.00      A   
ATOM   2578  CG2 THR A 371     -40.788  -3.069  -1.200  1.00 10.00      A   
ATOM   2579  C   THR A 371     -40.503  -5.906  -0.129  1.00 10.00      A   
ATOM   2580  O   THR A 371     -39.694  -5.462   0.687  1.00 10.00      A   
ATOM   2581  N   VAL A 372     -41.479  -6.752   0.204  1.00 10.00      A   
ATOM   2582  HN  VAL A 372     -42.085  -7.083  -0.496  1.00 10.00      A   
ATOM   2583  CA  VAL A 372     -41.681  -7.192   1.585  1.00 10.00      A   
ATOM   2584  CB  VAL A 372     -42.849  -8.193   1.698  1.00 10.00      A   
ATOM   2585  CG1 VAL A 372     -43.107  -8.547   3.153  1.00 10.00      A   
ATOM   2586  CG2 VAL A 372     -44.105  -7.625   1.061  1.00 10.00      A   
ATOM   2587  C   VAL A 372     -40.414  -7.840   2.138  1.00 10.00      A   
ATOM   2588  O   VAL A 372     -40.034  -7.611   3.287  1.00 10.00      A   
ATOM   2589  N   LEU A 373     -39.759  -8.632   1.302  1.00 10.00      A   
ATOM   2590  HN  LEU A 373     -40.116  -8.763   0.398  1.00 10.00      A   
ATOM   2591  CA  LEU A 373     -38.531  -9.315   1.686  1.00 10.00      A   
ATOM   2592  CB  LEU A 373     -38.062 -10.227   0.550  1.00 10.00      A   
ATOM   2593  CG  LEU A 373     -39.078 -11.256   0.042  1.00 10.00      A   
ATOM   2594  CD1 LEU A 373     -38.618 -11.851  -1.280  1.00 10.00      A   
ATOM   2595  CD2 LEU A 373     -39.303 -12.351   1.073  1.00 10.00      A   
ATOM   2596  C   LEU A 373     -37.440  -8.301   2.032  1.00 10.00      A   
ATOM   2597  O   LEU A 373     -36.742  -8.436   3.040  1.00 10.00      A   
ATOM   2598  N   VAL A 374     -37.326  -7.272   1.201  1.00 10.00      A   
ATOM   2599  HN  VAL A 374     -37.930  -7.215   0.433  1.00 10.00      A   
ATOM   2600  CA  VAL A 374     -36.333  -6.223   1.399  1.00 10.00      A   
ATOM   2601  CB  VAL A 374     -36.251  -5.282   0.176  1.00 10.00      A   
ATOM   2602  CG1 VAL A 374     -35.184  -4.216   0.374  1.00 10.00      A   
ATOM   2603  CG2 VAL A 374     -35.976  -6.077  -1.091  1.00 10.00      A   
ATOM   2604  C   VAL A 374     -36.646  -5.413   2.655  1.00 10.00      A   
ATOM   2605  O   VAL A 374     -35.740  -4.964   3.355  1.00 10.00      A   
ATOM   2606  N   GLU A 375     -37.934  -5.247   2.950  1.00 10.00      A   
ATOM   2607  HN  GLU A 375     -38.616  -5.635   2.355  1.00 10.00      A   
ATOM   2608  CA  GLU A 375     -38.360  -4.499   4.129  1.00 10.00      A   
ATOM   2609  CB  GLU A 375     -39.886  -4.365   4.178  1.00 10.00      A   
ATOM   2610  CG  GLU A 375     -40.477  -3.500   3.079  1.00 10.00      A   
ATOM   2611  CD  GLU A 375     -41.961  -3.259   3.272  1.00 10.00      A   
ATOM   2612  OE1 GLU A 375     -42.757  -4.189   3.024  1.00 10.00      A   
ATOM   2613  OE2 GLU A 375     -42.337  -2.137   3.675  1.00 10.00      A   
ATOM   2614  C   GLU A 375     -37.858  -5.162   5.409  1.00 10.00      A   
ATOM   2615  O   GLU A 375     -37.649  -4.497   6.426  1.00 10.00      A   
ATOM   2616  N   GLU A 376     -37.663  -6.474   5.350  1.00 10.00      A   
ATOM   2617  HN  GLU A 376     -37.850  -6.947   4.511  1.00 10.00      A   
ATOM   2618  CA  GLU A 376     -37.186  -7.230   6.499  1.00 10.00      A   
ATOM   2619  CB  GLU A 376     -37.754  -8.648   6.489  1.00 10.00      A   
ATOM   2620  CG  GLU A 376     -39.271  -8.705   6.463  1.00 10.00      A   
ATOM   2621  CD  GLU A 376     -39.901  -7.859   7.552  1.00 10.00      A   
ATOM   2622  OE1 GLU A 376     -40.625  -6.897   7.221  1.00 10.00      A   
ATOM   2623  OE2 GLU A 376     -39.669  -8.150   8.744  1.00 10.00      A   
ATOM   2624  C   GLU A 376     -35.661  -7.265   6.553  1.00 10.00      A   
ATOM   2625  O   GLU A 376     -35.077  -7.740   7.527  1.00 10.00      A   
ATOM   2626  N   GLY A 377     -35.021  -6.759   5.507  1.00 10.00      A   
ATOM   2627  HN  GLY A 377     -35.539  -6.392   4.755  1.00 10.00      A   
ATOM   2628  CA  GLY A 377     -33.570  -6.731   5.469  1.00 10.00      A   
ATOM   2629  C   GLY A 377     -32.986  -7.570   4.350  1.00 10.00      A   
ATOM   2630  O   GLY A 377     -31.921  -7.253   3.820  1.00 10.00      A   
ATOM   2631  N   PHE A 378     -33.685  -8.634   3.985  1.00 10.00      A   
ATOM   2632  HN  PHE A 378     -34.535  -8.821   4.430  1.00 10.00      A   
ATOM   2633  CA  PHE A 378     -33.224  -9.529   2.926  1.00 10.00      A   
ATOM   2634  CB  PHE A 378     -34.097 -10.786   2.869  1.00 10.00      A   
ATOM   2635  CG  PHE A 378     -34.342 -11.416   4.214  1.00 10.00      A   
ATOM   2636  CD1 PHE A 378     -35.586 -11.329   4.820  1.00 10.00      A   
ATOM   2637  CD2 PHE A 378     -33.325 -12.089   4.874  1.00 10.00      A   
ATOM   2638  CE1 PHE A 378     -35.811 -11.901   6.057  1.00 10.00      A   
ATOM   2639  CE2 PHE A 378     -33.545 -12.663   6.111  1.00 10.00      A   
ATOM   2640  CZ  PHE A 378     -34.788 -12.568   6.703  1.00 10.00      A   
ATOM   2641  C   PHE A 378     -33.232  -8.816   1.576  1.00 10.00      A   
ATOM   2642  O   PHE A 378     -34.289  -8.575   0.999  1.00 10.00      A   
ATOM   2643  N   SER A 379     -32.049  -8.478   1.082  1.00 10.00      A   
ATOM   2644  HN  SER A 379     -31.231  -8.713   1.584  1.00 10.00      A   
ATOM   2645  CA  SER A 379     -31.926  -7.775  -0.189  1.00 10.00      A   
ATOM   2646  CB  SER A 379     -31.317  -6.389   0.044  1.00 10.00      A   
ATOM   2647  OG  SER A 379     -31.876  -5.778   1.200  1.00 10.00      A   
ATOM   2648  HG  SER A 379     -32.102  -6.462   1.844  1.00 10.00      A   
ATOM   2649  C   SER A 379     -31.082  -8.565  -1.190  1.00 10.00      A   
ATOM   2650  O   SER A 379     -30.980  -8.197  -2.363  1.00 10.00      A   
ATOM   2651  N   THR A 380     -30.486  -9.655  -0.726  1.00 10.00      A   
ATOM   2652  HN  THR A 380     -30.607  -9.907   0.220  1.00 10.00      A   
ATOM   2653  CA  THR A 380     -29.654 -10.487  -1.581  1.00 10.00      A   
ATOM   2654  CB  THR A 380     -28.208 -10.535  -1.054  1.00 10.00      A   
ATOM   2655  OG1 THR A 380     -28.033  -9.513  -0.062  1.00 10.00      A   
ATOM   2656  HG1 THR A 380     -28.778  -9.540   0.562  1.00 10.00      A   
ATOM   2657  CG2 THR A 380     -27.222 -10.304  -2.187  1.00 10.00      A   
ATOM   2658  C   THR A 380     -30.210 -11.908  -1.678  1.00 10.00      A   
ATOM   2659  O   THR A 380     -30.767 -12.436  -0.709  1.00 10.00      A   
ATOM   2660  N   LEU A 381     -30.052 -12.527  -2.847  1.00 10.00      A   
ATOM   2661  HN  LEU A 381     -29.599 -12.055  -3.583  1.00 10.00      A   
ATOM   2662  CA  LEU A 381     -30.541 -13.886  -3.069  1.00 10.00      A   
ATOM   2663  CB  LEU A 381     -30.344 -14.316  -4.527  1.00 10.00      A   
ATOM   2664  CG  LEU A 381     -31.462 -13.946  -5.505  1.00 10.00      A   
ATOM   2665  CD1 LEU A 381     -31.112 -14.403  -6.910  1.00 10.00      A   
ATOM   2666  CD2 LEU A 381     -32.784 -14.556  -5.064  1.00 10.00      A   
ATOM   2667  C   LEU A 381     -29.871 -14.884  -2.127  1.00 10.00      A   
ATOM   2668  O   LEU A 381     -30.508 -15.827  -1.657  1.00 10.00      A   
ATOM   2669  N   GLU A 382     -28.585 -14.666  -1.855  1.00 10.00      A   
ATOM   2670  HN  GLU A 382     -28.134 -13.904  -2.279  1.00 10.00      A   
ATOM   2671  CA  GLU A 382     -27.821 -15.535  -0.959  1.00 10.00      A   
ATOM   2672  CB  GLU A 382     -26.384 -15.010  -0.825  1.00 10.00      A   
ATOM   2673  CG  GLU A 382     -25.596 -15.580   0.350  1.00 10.00      A   
ATOM   2674  CD  GLU A 382     -24.707 -16.746  -0.031  1.00 10.00      A   
ATOM   2675  OE1 GLU A 382     -24.378 -17.561   0.859  1.00 10.00      A   
ATOM   2676  OE2 GLU A 382     -24.323 -16.845  -1.215  1.00 10.00      A   
ATOM   2677  C   GLU A 382     -28.485 -15.608   0.413  1.00 10.00      A   
ATOM   2678  O   GLU A 382     -28.589 -16.679   1.012  1.00 10.00      A   
ATOM   2679  N   GLU A 383     -28.968 -14.463   0.881  1.00 10.00      A   
ATOM   2680  HN  GLU A 383     -28.887 -13.657   0.334  1.00 10.00      A   
ATOM   2681  CA  GLU A 383     -29.623 -14.374   2.180  1.00 10.00      A   
ATOM   2682  CB  GLU A 383     -29.930 -12.917   2.523  1.00 10.00      A   
ATOM   2683  CG  GLU A 383     -28.742 -11.988   2.372  1.00 10.00      A   
ATOM   2684  CD  GLU A 383     -29.087 -10.544   2.671  1.00 10.00      A   
ATOM   2685  OE1 GLU A 383     -29.847  -9.930   1.889  1.00 10.00      A   
ATOM   2686  OE2 GLU A 383     -28.575 -10.009   3.670  1.00 10.00      A   
ATOM   2687  C   GLU A 383     -30.911 -15.184   2.202  1.00 10.00      A   
ATOM   2688  O   GLU A 383     -31.180 -15.898   3.159  1.00 10.00      A   
ATOM   2689  N   LEU A 384     -31.692 -15.079   1.132  1.00 10.00      A   
ATOM   2690  HN  LEU A 384     -31.407 -14.504   0.388  1.00 10.00      A   
ATOM   2691  CA  LEU A 384     -32.961 -15.793   1.032  1.00 10.00      A   
ATOM   2692  CB  LEU A 384     -33.816 -15.211  -0.092  1.00 10.00      A   
ATOM   2693  CG  LEU A 384     -34.427 -13.834   0.175  1.00 10.00      A   
ATOM   2694  CD1 LEU A 384     -35.158 -13.331  -1.059  1.00 10.00      A   
ATOM   2695  CD2 LEU A 384     -35.369 -13.887   1.369  1.00 10.00      A   
ATOM   2696  C   LEU A 384     -32.768 -17.292   0.823  1.00 10.00      A   
ATOM   2697  O   LEU A 384     -33.645 -18.092   1.157  1.00 10.00      A   
ATOM   2698  N   ALA A 385     -31.629 -17.668   0.259  1.00 10.00      A   
ATOM   2699  HN  ALA A 385     -30.978 -16.984  -0.007  1.00 10.00      A   
ATOM   2700  CA  ALA A 385     -31.328 -19.070   0.016  1.00 10.00      A   
ATOM   2701  CB  ALA A 385     -30.299 -19.211  -1.096  1.00 10.00      A   
ATOM   2702  C   ALA A 385     -30.835 -19.743   1.290  1.00 10.00      A   
ATOM   2703  O   ALA A 385     -31.195 -20.885   1.580  1.00 10.00      A   
ATOM   2704  N   TYR A 386     -30.019 -19.024   2.050  1.00 10.00      A   
ATOM   2705  HN  TYR A 386     -29.787 -18.109   1.779  1.00 10.00      A   
ATOM   2706  CA  TYR A 386     -29.470 -19.548   3.289  1.00 10.00      A   
ATOM   2707  CB  TYR A 386     -27.938 -19.573   3.234  1.00 10.00      A   
ATOM   2708  CG  TYR A 386     -27.379 -20.293   2.028  1.00 10.00      A   
ATOM   2709  CD1 TYR A 386     -27.307 -21.678   1.992  1.00 10.00      A   
ATOM   2710  CD2 TYR A 386     -26.928 -19.585   0.921  1.00 10.00      A   
ATOM   2711  CE1 TYR A 386     -26.801 -22.336   0.888  1.00 10.00      A   
ATOM   2712  CE2 TYR A 386     -26.418 -20.236  -0.189  1.00 10.00      A   
ATOM   2713  CZ  TYR A 386     -26.358 -21.610  -0.201  1.00 10.00      A   
ATOM   2714  OH  TYR A 386     -25.854 -22.262  -1.305  1.00 10.00      A   
ATOM   2715  HH  TYR A 386     -26.471 -22.953  -1.582  1.00 10.00      A   
ATOM   2716  C   TYR A 386     -29.955 -18.724   4.477  1.00 10.00      A   
ATOM   2717  O   TYR A 386     -29.185 -17.983   5.094  1.00 10.00      A   
ATOM   2718  N   VAL A 387     -31.243 -18.841   4.771  1.00 10.00      A   
ATOM   2719  HN  VAL A 387     -31.804 -19.429   4.224  1.00 10.00      A   
ATOM   2720  CA  VAL A 387     -31.851 -18.120   5.882  1.00 10.00      A   
ATOM   2721  CB  VAL A 387     -32.770 -16.973   5.380  1.00 10.00      A   
ATOM   2722  CG1 VAL A 387     -33.868 -17.494   4.464  1.00 10.00      A   
ATOM   2723  CG2 VAL A 387     -33.361 -16.178   6.536  1.00 10.00      A   
ATOM   2724  C   VAL A 387     -32.653 -19.079   6.760  1.00 10.00      A   
ATOM   2725  O   VAL A 387     -33.360 -19.945   6.252  1.00 10.00      A   
ATOM   2726  N   PRO A 388     -32.515 -18.975   8.086  1.00 10.00      A   
ATOM   2727  CA  PRO A 388     -33.261 -19.823   9.017  1.00 10.00      A   
ATOM   2728  CB  PRO A 388     -32.763 -19.373  10.395  1.00 10.00      A   
ATOM   2729  CG  PRO A 388     -31.469 -18.684  10.129  1.00 10.00      A   
ATOM   2730  CD  PRO A 388     -31.611 -18.047   8.782  1.00 10.00      A   
ATOM   2731  C   PRO A 388     -34.758 -19.558   8.895  1.00 10.00      A   
ATOM   2732  O   PRO A 388     -35.201 -18.415   9.018  1.00 10.00      A   
ATOM   2733  N   MET A 389     -35.530 -20.613   8.657  1.00 10.00      A   
ATOM   2734  HN  MET A 389     -35.110 -21.500   8.572  1.00 10.00      A   
ATOM   2735  CA  MET A 389     -36.983 -20.500   8.506  1.00 10.00      A   
ATOM   2736  CB  MET A 389     -37.632 -21.882   8.352  1.00 10.00      A   
ATOM   2737  CG  MET A 389     -36.899 -22.839   7.426  1.00 10.00      A   
ATOM   2738  SD  MET A 389     -35.448 -23.574   8.205  1.00 10.00      A   
ATOM   2739  CE  MET A 389     -34.932 -24.717   6.929  1.00 10.00      A   
ATOM   2740  C   MET A 389     -37.605 -19.787   9.700  1.00 10.00      A   
ATOM   2741  O   MET A 389     -38.536 -18.999   9.552  1.00 10.00      A   
ATOM   2742  N   LYS A 390     -37.063 -20.060  10.876  1.00 10.00      A   
ATOM   2743  HN  LYS A 390     -36.312 -20.687  10.914  1.00 10.00      A   
ATOM   2744  CA  LYS A 390     -37.551 -19.468  12.116  1.00 10.00      A   
ATOM   2745  CB  LYS A 390     -36.778 -20.032  13.312  1.00 10.00      A   
ATOM   2746  CG  LYS A 390     -36.599 -21.546  13.301  1.00 10.00      A   
ATOM   2747  CD  LYS A 390     -35.310 -21.956  12.604  1.00 10.00      A   
ATOM   2748  CE  LYS A 390     -35.050 -23.447  12.753  1.00 10.00      A   
ATOM   2749  NZ  LYS A 390     -33.724 -23.845  12.208  1.00 10.00      A   
ATOM   2750  HZ1 LYS A 390     -33.538 -24.848  12.415  1.00 10.00      A   
ATOM   2751  HZ2 LYS A 390     -32.970 -23.270  12.636  1.00 10.00      A   
ATOM   2752  HZ3 LYS A 390     -33.706 -23.708  11.179  1.00 10.00      A   
ATOM   2753  C   LYS A 390     -37.434 -17.943  12.098  1.00 10.00      A   
ATOM   2754  O   LYS A 390     -38.230 -17.243  12.721  1.00 10.00      A   
ATOM   2755  N   GLU A 391     -36.455 -17.435  11.363  1.00 10.00      A   
ATOM   2756  HN  GLU A 391     -35.878 -18.037  10.850  1.00 10.00      A   
ATOM   2757  CA  GLU A 391     -36.228 -15.998  11.282  1.00 10.00      A   
ATOM   2758  CB  GLU A 391     -34.730 -15.697  11.275  1.00 10.00      A   
ATOM   2759  CG  GLU A 391     -33.987 -16.296  12.456  1.00 10.00      A   
ATOM   2760  CD  GLU A 391     -32.641 -15.646  12.690  1.00 10.00      A   
ATOM   2761  OE1 GLU A 391     -31.610 -16.338  12.562  1.00 10.00      A   
ATOM   2762  OE2 GLU A 391     -32.610 -14.439  13.012  1.00 10.00      A   
ATOM   2763  C   GLU A 391     -36.896 -15.399  10.050  1.00 10.00      A   
ATOM   2764  O   GLU A 391     -36.849 -14.187   9.831  1.00 10.00      A   
ATOM   2765  N   LEU A 392     -37.511 -16.255   9.246  1.00 10.00      A   
ATOM   2766  HN  LEU A 392     -37.497 -17.211   9.468  1.00 10.00      A   
ATOM   2767  CA  LEU A 392     -38.197 -15.813   8.040  1.00 10.00      A   
ATOM   2768  CB  LEU A 392     -37.822 -16.703   6.852  1.00 10.00      A   
ATOM   2769  CG  LEU A 392     -38.318 -16.246   5.478  1.00 10.00      A   
ATOM   2770  CD1 LEU A 392     -37.640 -14.949   5.063  1.00 10.00      A   
ATOM   2771  CD2 LEU A 392     -38.084 -17.327   4.442  1.00 10.00      A   
ATOM   2772  C   LEU A 392     -39.709 -15.818   8.251  1.00 10.00      A   
ATOM   2773  O   LEU A 392     -40.459 -15.199   7.497  1.00 10.00      A   
ATOM   2774  N   LEU A 393     -40.150 -16.507   9.298  1.00 10.00      A   
ATOM   2775  HN  LEU A 393     -39.506 -16.972   9.869  1.00 10.00      A   
ATOM   2776  CA  LEU A 393     -41.569 -16.598   9.616  1.00 10.00      A   
ATOM   2777  CB  LEU A 393     -41.855 -17.831  10.477  1.00 10.00      A   
ATOM   2778  CG  LEU A 393     -41.723 -19.189   9.783  1.00 10.00      A   
ATOM   2779  CD1 LEU A 393     -41.889 -20.318  10.787  1.00 10.00      A   
ATOM   2780  CD2 LEU A 393     -42.734 -19.320   8.653  1.00 10.00      A   
ATOM   2781  C   LEU A 393     -42.062 -15.332  10.313  1.00 10.00      A   
ATOM   2782  O   LEU A 393     -43.218 -15.256  10.731  1.00 10.00      A   
ATOM   2783  N   GLU A 394     -41.183 -14.339  10.424  1.00 10.00      A   
ATOM   2784  HN  GLU A 394     -40.277 -14.461  10.069  1.00 10.00      A   
ATOM   2785  CA  GLU A 394     -41.529 -13.073  11.053  1.00 10.00      A   
ATOM   2786  CB  GLU A 394     -40.270 -12.282  11.412  1.00 10.00      A   
ATOM   2787  CG  GLU A 394     -39.415 -12.929  12.488  1.00 10.00      A   
ATOM   2788  CD  GLU A 394     -40.128 -13.012  13.819  1.00 10.00      A   
ATOM   2789  OE1 GLU A 394     -40.072 -12.036  14.591  1.00 10.00      A   
ATOM   2790  OE2 GLU A 394     -40.743 -14.055  14.107  1.00 10.00      A   
ATOM   2791  C   GLU A 394     -42.425 -12.250  10.135  1.00 10.00      A   
ATOM   2792  O   GLU A 394     -43.119 -11.335  10.579  1.00 10.00      A   
ATOM   2793  N   ILE A 395     -42.396 -12.575   8.848  1.00 10.00      A   
ATOM   2794  HN  ILE A 395     -41.803 -13.298   8.551  1.00 10.00      A   
ATOM   2795  CA  ILE A 395     -43.222 -11.886   7.868  1.00 10.00      A   
ATOM   2796  CB  ILE A 395     -42.712 -12.107   6.426  1.00 10.00      A   
ATOM   2797  CG1 ILE A 395     -41.270 -11.612   6.283  1.00 10.00      A   
ATOM   2798  CG2 ILE A 395     -43.619 -11.405   5.423  1.00 10.00      A   
ATOM   2799  CD1 ILE A 395     -40.628 -11.950   4.954  1.00 10.00      A   
ATOM   2800  C   ILE A 395     -44.660 -12.386   7.976  1.00 10.00      A   
ATOM   2801  O   ILE A 395     -44.940 -13.559   7.711  1.00 10.00      A   
ATOM   2802  N   GLU A 396     -45.560 -11.500   8.380  1.00 10.00      A   
ATOM   2803  HN  GLU A 396     -45.274 -10.583   8.570  1.00 10.00      A   
ATOM   2804  CA  GLU A 396     -46.965 -11.850   8.536  1.00 10.00      A   
ATOM   2805  CB  GLU A 396     -47.748 -10.682   9.144  1.00 10.00      A   
ATOM   2806  CG  GLU A 396     -49.158 -11.038   9.594  1.00 10.00      A   
ATOM   2807  CD  GLU A 396     -49.227 -12.375  10.304  1.00 10.00      A   
ATOM   2808  OE1 GLU A 396     -48.751 -12.472  11.454  1.00 10.00      A   
ATOM   2809  OE2 GLU A 396     -49.750 -13.337   9.707  1.00 10.00      A   
ATOM   2810  C   GLU A 396     -47.572 -12.276   7.205  1.00 10.00      A   
ATOM   2811  O   GLU A 396     -47.423 -11.590   6.191  1.00 10.00      A   
ATOM   2812  N   GLY A 397     -48.236 -13.421   7.212  1.00 10.00      A   
ATOM   2813  HN  GLY A 397     -48.317 -13.926   8.052  1.00 10.00      A   
ATOM   2814  CA  GLY A 397     -48.854 -13.928   6.005  1.00 10.00      A   
ATOM   2815  C   GLY A 397     -48.051 -15.043   5.368  1.00 10.00      A   
ATOM   2816  O   GLY A 397     -48.573 -15.805   4.555  1.00 10.00      A   
ATOM   2817  N   LEU A 398     -46.782 -15.145   5.735  1.00 10.00      A   
ATOM   2818  HN  LEU A 398     -46.419 -14.516   6.396  1.00 10.00      A   
ATOM   2819  CA  LEU A 398     -45.917 -16.177   5.179  1.00 10.00      A   
ATOM   2820  CB  LEU A 398     -44.487 -15.668   5.001  1.00 10.00      A   
ATOM   2821  CG  LEU A 398     -44.217 -14.864   3.729  1.00 10.00      A   
ATOM   2822  CD1 LEU A 398     -42.721 -14.671   3.528  1.00 10.00      A   
ATOM   2823  CD2 LEU A 398     -44.842 -15.543   2.518  1.00 10.00      A   
ATOM   2824  C   LEU A 398     -45.932 -17.441   6.023  1.00 10.00      A   
ATOM   2825  O   LEU A 398     -45.593 -17.416   7.206  1.00 10.00      A   
ATOM   2826  N   ASP A 399     -46.337 -18.541   5.408  1.00 10.00      A   
ATOM   2827  HN  ASP A 399     -46.596 -18.490   4.464  1.00 10.00      A   
ATOM   2828  CA  ASP A 399     -46.399 -19.825   6.090  1.00 10.00      A   
ATOM   2829  CB  ASP A 399     -47.707 -20.560   5.778  1.00 10.00      A   
ATOM   2830  CG  ASP A 399     -48.014 -20.635   4.296  1.00 10.00      A   
ATOM   2831  OD1 ASP A 399     -49.039 -20.067   3.869  1.00 10.00      A   
ATOM   2832  OD2 ASP A 399     -47.230 -21.258   3.546  1.00 10.00      A   
ATOM   2833  C   ASP A 399     -45.199 -20.690   5.723  1.00 10.00      A   
ATOM   2834  O   ASP A 399     -44.426 -20.345   4.825  1.00 10.00      A   
ATOM   2835  N   GLU A 400     -45.053 -21.813   6.417  1.00 10.00      A   
ATOM   2836  HN  GLU A 400     -45.716 -22.033   7.107  1.00 10.00      A   
ATOM   2837  CA  GLU A 400     -43.943 -22.735   6.181  1.00 10.00      A   
ATOM   2838  CB  GLU A 400     -43.971 -23.913   7.157  1.00 10.00      A   
ATOM   2839  CG  GLU A 400     -43.784 -23.517   8.612  1.00 10.00      A   
ATOM   2840  CD  GLU A 400     -43.920 -24.694   9.553  1.00 10.00      A   
ATOM   2841  OE1 GLU A 400     -45.065 -25.028   9.928  1.00 10.00      A   
ATOM   2842  OE2 GLU A 400     -42.886 -25.294   9.916  1.00 10.00      A   
ATOM   2843  C   GLU A 400     -43.861 -23.218   4.725  1.00 10.00      A   
ATOM   2844  O   GLU A 400     -42.798 -23.122   4.114  1.00 10.00      A   
ATOM   2845  N   PRO A 401     -44.963 -23.752   4.145  1.00 10.00      A   
ATOM   2846  CA  PRO A 401     -44.963 -24.219   2.752  1.00 10.00      A   
ATOM   2847  CB  PRO A 401     -46.439 -24.514   2.472  1.00 10.00      A   
ATOM   2848  CG  PRO A 401     -47.001 -24.848   3.806  1.00 10.00      A   
ATOM   2849  CD  PRO A 401     -46.272 -23.979   4.792  1.00 10.00      A   
ATOM   2850  C   PRO A 401     -44.442 -23.158   1.780  1.00 10.00      A   
ATOM   2851  O   PRO A 401     -43.645 -23.456   0.885  1.00 10.00      A   
ATOM   2852  N   THR A 402     -44.883 -21.919   1.967  1.00 10.00      A   
ATOM   2853  HN  THR A 402     -45.513 -21.739   2.703  1.00 10.00      A   
ATOM   2854  CA  THR A 402     -44.465 -20.824   1.100  1.00 10.00      A   
ATOM   2855  CB  THR A 402     -45.267 -19.539   1.380  1.00 10.00      A   
ATOM   2856  OG1 THR A 402     -46.661 -19.863   1.454  1.00 10.00      A   
ATOM   2857  HG1 THR A 402     -46.825 -20.412   2.242  1.00 10.00      A   
ATOM   2858  CG2 THR A 402     -45.052 -18.528   0.263  1.00 10.00      A   
ATOM   2859  C   THR A 402     -42.971 -20.531   1.229  1.00 10.00      A   
ATOM   2860  O   THR A 402     -42.266 -20.415   0.225  1.00 10.00      A   
ATOM   2861  N   VAL A 403     -42.484 -20.426   2.464  1.00 10.00      A   
ATOM   2862  HN  VAL A 403     -43.084 -20.552   3.235  1.00 10.00      A   
ATOM   2863  CA  VAL A 403     -41.073 -20.134   2.689  1.00 10.00      A   
ATOM   2864  CB  VAL A 403     -40.745 -19.750   4.152  1.00 10.00      A   
ATOM   2865  CG1 VAL A 403     -41.624 -18.599   4.617  1.00 10.00      A   
ATOM   2866  CG2 VAL A 403     -40.863 -20.937   5.093  1.00 10.00      A   
ATOM   2867  C   VAL A 403     -40.171 -21.267   2.201  1.00 10.00      A   
ATOM   2868  O   VAL A 403     -39.074 -21.019   1.702  1.00 10.00      A   
ATOM   2869  N   GLU A 404     -40.648 -22.506   2.317  1.00 10.00      A   
ATOM   2870  HN  GLU A 404     -41.534 -22.646   2.720  1.00 10.00      A   
ATOM   2871  CA  GLU A 404     -39.879 -23.665   1.869  1.00 10.00      A   
ATOM   2872  CB  GLU A 404     -40.544 -24.973   2.300  1.00 10.00      A   
ATOM   2873  CG  GLU A 404     -40.240 -25.377   3.732  1.00 10.00      A   
ATOM   2874  CD  GLU A 404     -38.758 -25.312   4.052  1.00 10.00      A   
ATOM   2875  OE1 GLU A 404     -37.948 -25.856   3.271  1.00 10.00      A   
ATOM   2876  OE2 GLU A 404     -38.399 -24.722   5.092  1.00 10.00      A   
ATOM   2877  C   GLU A 404     -39.696 -23.644   0.358  1.00 10.00      A   
ATOM   2878  O   GLU A 404     -38.630 -23.990  -0.156  1.00 10.00      A   
ATOM   2879  N   ALA A 405     -40.739 -23.230  -0.352  1.00 10.00      A   
ATOM   2880  HN  ALA A 405     -41.566 -22.973   0.114  1.00 10.00      A   
ATOM   2881  CA  ALA A 405     -40.686 -23.152  -1.803  1.00 10.00      A   
ATOM   2882  CB  ALA A 405     -42.070 -22.898  -2.378  1.00 10.00      A   
ATOM   2883  C   ALA A 405     -39.722 -22.052  -2.223  1.00 10.00      A   
ATOM   2884  O   ALA A 405     -38.972 -22.196  -3.188  1.00 10.00      A   
ATOM   2885  N   LEU A 406     -39.736 -20.956  -1.474  1.00 10.00      A   
ATOM   2886  HN  LEU A 406     -40.360 -20.904  -0.714  1.00 10.00      A   
ATOM   2887  CA  LEU A 406     -38.859 -19.827  -1.750  1.00 10.00      A   
ATOM   2888  CB  LEU A 406     -39.183 -18.658  -0.821  1.00 10.00      A   
ATOM   2889  CG  LEU A 406     -40.541 -17.989  -1.029  1.00 10.00      A   
ATOM   2890  CD1 LEU A 406     -40.802 -16.963   0.063  1.00 10.00      A   
ATOM   2891  CD2 LEU A 406     -40.615 -17.341  -2.404  1.00 10.00      A   
ATOM   2892  C   LEU A 406     -37.394 -20.225  -1.607  1.00 10.00      A   
ATOM   2893  O   LEU A 406     -36.535 -19.738  -2.346  1.00 10.00      A   
ATOM   2894  N   ARG A 407     -37.120 -21.119  -0.660  1.00 10.00      A   
ATOM   2895  HN  ARG A 407     -37.854 -21.457  -0.102  1.00 10.00      A   
ATOM   2896  CA  ARG A 407     -35.764 -21.601  -0.412  1.00 10.00      A   
ATOM   2897  CB  ARG A 407     -35.759 -22.617   0.731  1.00 10.00      A   
ATOM   2898  CG  ARG A 407     -36.147 -22.055   2.083  1.00 10.00      A   
ATOM   2899  CD  ARG A 407     -36.032 -23.112   3.166  1.00 10.00      A   
ATOM   2900  NE  ARG A 407     -34.674 -23.644   3.258  1.00 10.00      A   
ATOM   2901  HE  ARG A 407     -34.466 -24.443   2.723  1.00 10.00      A   
ATOM   2902  CZ  ARG A 407     -33.723 -23.118   4.026  1.00 10.00      A   
ATOM   2903  NH1 ARG A 407     -33.989 -22.055   4.769  1.00 10.00      A   
ATOM   2904 HH11 ARG A 407     -34.907 -21.646   4.756  1.00 10.00      A   
ATOM   2905 HH12 ARG A 407     -33.278 -21.647   5.349  1.00 10.00      A   
ATOM   2906  NH2 ARG A 407     -32.509 -23.649   4.047  1.00 10.00      A   
ATOM   2907 HH21 ARG A 407     -32.297 -24.450   3.482  1.00 10.00      A   
ATOM   2908 HH22 ARG A 407     -31.794 -23.251   4.630  1.00 10.00      A   
ATOM   2909  C   ARG A 407     -35.193 -22.275  -1.651  1.00 10.00      A   
ATOM   2910  O   ARG A 407     -34.021 -22.092  -1.995  1.00 10.00      A   
ATOM   2911  N   GLU A 408     -36.024 -23.068  -2.310  1.00 10.00      A   
ATOM   2912  HN  GLU A 408     -36.940 -23.180  -1.977  1.00 10.00      A   
ATOM   2913  CA  GLU A 408     -35.608 -23.785  -3.506  1.00 10.00      A   
ATOM   2914  CB  GLU A 408     -36.559 -24.944  -3.805  1.00 10.00      A   
ATOM   2915  CG  GLU A 408     -36.536 -26.031  -2.742  1.00 10.00      A   
ATOM   2916  CD  GLU A 408     -35.142 -26.272  -2.202  1.00 10.00      A   
ATOM   2917  OE1 GLU A 408     -34.865 -25.861  -1.057  1.00 10.00      A   
ATOM   2918  OE2 GLU A 408     -34.309 -26.850  -2.928  1.00 10.00      A   
ATOM   2919  C   GLU A 408     -35.488 -22.855  -4.703  1.00 10.00      A   
ATOM   2920  O   GLU A 408     -34.511 -22.915  -5.447  1.00 10.00      A   
ATOM   2921  N   ARG A 409     -36.471 -21.980  -4.868  1.00 10.00      A   
ATOM   2922  HN  ARG A 409     -37.220 -21.977  -4.231  1.00 10.00      A   
ATOM   2923  CA  ARG A 409     -36.473 -21.032  -5.977  1.00 10.00      A   
ATOM   2924  CB  ARG A 409     -37.764 -20.209  -5.983  1.00 10.00      A   
ATOM   2925  CG  ARG A 409     -38.999 -21.028  -6.325  1.00 10.00      A   
ATOM   2926  CD  ARG A 409     -40.240 -20.498  -5.623  1.00 10.00      A   
ATOM   2927  NE  ARG A 409     -40.888 -19.427  -6.369  1.00 10.00      A   
ATOM   2928  HE  ARG A 409     -40.315 -18.845  -6.915  1.00 10.00      A   
ATOM   2929  CZ  ARG A 409     -42.200 -19.207  -6.365  1.00 10.00      A   
ATOM   2930  NH1 ARG A 409     -43.013 -19.980  -5.652  1.00 10.00      A   
ATOM   2931 HH11 ARG A 409     -44.001 -19.807  -5.654  1.00 10.00      A   
ATOM   2932 HH12 ARG A 409     -42.647 -20.738  -5.110  1.00 10.00      A   
ATOM   2933  NH2 ARG A 409     -42.701 -18.207  -7.070  1.00 10.00      A   
ATOM   2934 HH21 ARG A 409     -42.090 -17.613  -7.607  1.00 10.00      A   
ATOM   2935 HH22 ARG A 409     -43.687 -18.036  -7.073  1.00 10.00      A   
ATOM   2936  C   ARG A 409     -35.244 -20.126  -5.936  1.00 10.00      A   
ATOM   2937  O   ARG A 409     -34.665 -19.800  -6.974  1.00 10.00      A   
ATOM   2938  N   ALA A 410     -34.838 -19.733  -4.733  1.00 10.00      A   
ATOM   2939  HN  ALA A 410     -35.345 -20.014  -3.939  1.00 10.00      A   
ATOM   2940  CA  ALA A 410     -33.667 -18.879  -4.566  1.00 10.00      A   
ATOM   2941  CB  ALA A 410     -33.592 -18.348  -3.143  1.00 10.00      A   
ATOM   2942  C   ALA A 410     -32.388 -19.632  -4.927  1.00 10.00      A   
ATOM   2943  O   ALA A 410     -31.523 -19.108  -5.625  1.00 10.00      A   
ATOM   2944  N   LYS A 411     -32.286 -20.874  -4.463  1.00 10.00      A   
ATOM   2945  HN  LYS A 411     -33.017 -21.246  -3.926  1.00 10.00      A   
ATOM   2946  CA  LYS A 411     -31.114 -21.696  -4.736  1.00 10.00      A   
ATOM   2947  CB  LYS A 411     -31.117 -22.966  -3.882  1.00 10.00      A   
ATOM   2948  CG  LYS A 411     -30.771 -22.735  -2.420  1.00 10.00      A   
ATOM   2949  CD  LYS A 411     -30.390 -24.034  -1.726  1.00 10.00      A   
ATOM   2950  CE  LYS A 411     -31.564 -24.997  -1.657  1.00 10.00      A   
ATOM   2951  NZ  LYS A 411     -32.633 -24.512  -0.749  1.00 10.00      A   
ATOM   2952  HZ1 LYS A 411     -32.294 -24.520   0.234  1.00 10.00      A   
ATOM   2953  HZ2 LYS A 411     -33.472 -25.136  -0.822  1.00 10.00      A   
ATOM   2954  HZ3 LYS A 411     -32.912 -23.545  -1.005  1.00 10.00      A   
ATOM   2955  C   LYS A 411     -31.012 -22.052  -6.216  1.00 10.00      A   
ATOM   2956  O   LYS A 411     -29.918 -22.070  -6.783  1.00 10.00      A   
ATOM   2957  N   ASN A 412     -32.150 -22.336  -6.840  1.00 10.00      A   
ATOM   2958  HN  ASN A 412     -32.996 -22.317  -6.335  1.00 10.00      A   
ATOM   2959  CA  ASN A 412     -32.176 -22.686  -8.257  1.00 10.00      A   
ATOM   2960  CB  ASN A 412     -33.582 -23.103  -8.705  1.00 10.00      A   
ATOM   2961  CG  ASN A 412     -33.952 -24.506  -8.260  1.00 10.00      A   
ATOM   2962  OD1 ASN A 412     -33.082 -25.344  -8.014  1.00 10.00      A   
ATOM   2963  ND2 ASN A 412     -35.247 -24.780  -8.172  1.00 10.00      A   
ATOM   2964 HD21 ASN A 412     -35.888 -24.072  -8.395  1.00 10.00      A   
ATOM   2965 HD22 ASN A 412     -35.512 -25.680  -7.881  1.00 10.00      A   
ATOM   2966  C   ASN A 412     -31.677 -21.527  -9.107  1.00 10.00      A   
ATOM   2967  O   ASN A 412     -30.993 -21.729 -10.114  1.00 10.00      A   
ATOM   2968  N   ALA A 413     -32.011 -20.314  -8.684  1.00 10.00      A   
ATOM   2969  HN  ALA A 413     -32.560 -20.223  -7.876  1.00 10.00      A   
ATOM   2970  CA  ALA A 413     -31.590 -19.118  -9.393  1.00 10.00      A   
ATOM   2971  CB  ALA A 413     -32.352 -17.902  -8.894  1.00 10.00      A   
ATOM   2972  C   ALA A 413     -30.089 -18.906  -9.246  1.00 10.00      A   
ATOM   2973  O   ALA A 413     -29.391 -18.665 -10.229  1.00 10.00      A   
ATOM   2974  N   LEU A 414     -29.594 -19.030  -8.017  1.00 10.00      A   
ATOM   2975  HN  LEU A 414     -30.203 -19.241  -7.277  1.00 10.00      A   
ATOM   2976  CA  LEU A 414     -28.173 -18.853  -7.735  1.00 10.00      A   
ATOM   2977  CB  LEU A 414     -27.893 -19.033  -6.242  1.00 10.00      A   
ATOM   2978  CG  LEU A 414     -28.378 -17.912  -5.324  1.00 10.00      A   
ATOM   2979  CD1 LEU A 414     -28.077 -18.244  -3.872  1.00 10.00      A   
ATOM   2980  CD2 LEU A 414     -27.739 -16.589  -5.712  1.00 10.00      A   
ATOM   2981  C   LEU A 414     -27.314 -19.815  -8.555  1.00 10.00      A   
ATOM   2982  O   LEU A 414     -26.315 -19.414  -9.154  1.00 10.00      A   
ATOM   2983  N   ALA A 415     -27.730 -21.075  -8.602  1.00 10.00      A   
ATOM   2984  HN  ALA A 415     -28.544 -21.328  -8.115  1.00 10.00      A   
ATOM   2985  CA  ALA A 415     -27.005 -22.096  -9.352  1.00 10.00      A   
ATOM   2986  CB  ALA A 415     -27.611 -23.468  -9.107  1.00 10.00      A   
ATOM   2987  C   ALA A 415     -26.991 -21.779 -10.847  1.00 10.00      A   
ATOM   2988  O   ALA A 415     -26.120 -22.239 -11.583  1.00 10.00      A   
ATOM   2989  N   THR A 416     -27.957 -20.989 -11.285  1.00 10.00      A   
ATOM   2990  HN  THR A 416     -28.619 -20.648 -10.651  1.00 10.00      A   
ATOM   2991  CA  THR A 416     -28.052 -20.603 -12.681  1.00 10.00      A   
ATOM   2992  CB  THR A 416     -29.520 -20.334 -13.074  1.00 10.00      A   
ATOM   2993  OG1 THR A 416     -30.317 -21.473 -12.709  1.00 10.00      A   
ATOM   2994  HG1 THR A 416     -30.665 -21.349 -11.814  1.00 10.00      A   
ATOM   2995  CG2 THR A 416     -29.644 -20.096 -14.572  1.00 10.00      A   
ATOM   2996  C   THR A 416     -27.199 -19.363 -12.950  1.00 10.00      A   
ATOM   2997  O   THR A 416     -26.494 -19.290 -13.955  1.00 10.00      A   
ATOM   2998  N   ILE A 417     -27.252 -18.405 -12.028  1.00 10.00      A   
ATOM   2999  HN  ILE A 417     -27.830 -18.532 -11.242  1.00 10.00      A   
ATOM   3000  CA  ILE A 417     -26.487 -17.163 -12.154  1.00 10.00      A   
ATOM   3001  CB  ILE A 417     -26.831 -16.164 -11.026  1.00 10.00      A   
ATOM   3002  CG1 ILE A 417     -28.320 -15.812 -11.067  1.00 10.00      A   
ATOM   3003  CG2 ILE A 417     -25.987 -14.900 -11.144  1.00 10.00      A   
ATOM   3004  CD1 ILE A 417     -28.813 -15.084  -9.836  1.00 10.00      A   
ATOM   3005  C   ILE A 417     -24.987 -17.449 -12.148  1.00 10.00      A   
ATOM   3006  O   ILE A 417     -24.230 -16.870 -12.924  1.00 10.00      A   
ATOM   3007  N   ALA A 418     -24.571 -18.372 -11.290  1.00 10.00      A   
ATOM   3008  HN  ALA A 418     -25.226 -18.810 -10.702  1.00 10.00      A   
ATOM   3009  CA  ALA A 418     -23.164 -18.743 -11.181  1.00 10.00      A   
ATOM   3010  CB  ALA A 418     -22.917 -19.527  -9.904  1.00 10.00      A   
ATOM   3011  C   ALA A 418     -22.699 -19.541 -12.398  1.00 10.00      A   
ATOM   3012  O   ALA A 418     -21.523 -19.890 -12.513  1.00 10.00      A   
ATOM   3013  N   GLN A 419     -23.630 -19.843 -13.294  1.00 10.00      A   
ATOM   3014  HN  GLN A 419     -24.556 -19.557 -13.134  1.00 10.00      A   
ATOM   3015  CA  GLN A 419     -23.319 -20.585 -14.510  1.00 10.00      A   
ATOM   3016  CB  GLN A 419     -24.033 -21.942 -14.529  1.00 10.00      A   
ATOM   3017  CG  GLN A 419     -23.491 -22.946 -13.527  1.00 10.00      A   
ATOM   3018  CD  GLN A 419     -24.147 -24.307 -13.654  1.00 10.00      A   
ATOM   3019  OE1 GLN A 419     -23.662 -25.178 -14.375  1.00 10.00      A   
ATOM   3020  NE2 GLN A 419     -25.258 -24.495 -12.958  1.00 10.00      A   
ATOM   3021 HE21 GLN A 419     -25.592 -23.748 -12.404  1.00 10.00      A   
ATOM   3022 HE22 GLN A 419     -25.703 -25.365 -13.018  1.00 10.00      A   
ATOM   3023  C   GLN A 419     -23.717 -19.771 -15.735  1.00 10.00      A   
ATOM   3024  O   GLN A 419     -23.755 -20.283 -16.855  1.00 10.00      A   
ATOM   3025  N   ALA A 420     -24.013 -18.497 -15.515  1.00 10.00      A   
ATOM   3026  HN  ALA A 420     -23.957 -18.142 -14.600  1.00 10.00      A   
ATOM   3027  CA  ALA A 420     -24.413 -17.607 -16.599  1.00 10.00      A   
ATOM   3028  CB  ALA A 420     -25.473 -16.627 -16.118  1.00 10.00      A   
ATOM   3029  C   ALA A 420     -23.210 -16.860 -17.165  1.00 10.00      A   
ATOM   3030  O   ALA A 420     -22.127 -16.878 -16.576  1.00 10.00      A   
ATOM   3031  N   GLY B 426       1.641  36.769  -3.931  1.00 10.00      B   
ATOM   3032  HN  GLY B 426       1.361  37.593  -3.477  1.00 10.00      B   
ATOM   3033  CA  GLY B 426       1.004  36.386  -5.176  1.00 10.00      B   
ATOM   3034  C   GLY B 426       1.479  37.229  -6.344  1.00 10.00      B   
ATOM   3035  O   GLY B 426       1.107  36.986  -7.496  1.00 10.00      B   
ATOM   3036  N   ASP B 427       2.319  38.212  -6.048  1.00 10.00      B   
ATOM   3037  HN  ASP B 427       2.591  38.338  -5.110  1.00 10.00      B   
ATOM   3038  CA  ASP B 427       2.848  39.105  -7.072  1.00 10.00      B   
ATOM   3039  CB  ASP B 427       3.448  40.366  -6.453  1.00 10.00      B   
ATOM   3040  CG  ASP B 427       2.387  41.371  -6.052  1.00 10.00      B   
ATOM   3041  OD1 ASP B 427       2.366  41.784  -4.872  1.00 10.00      B   
ATOM   3042  OD2 ASP B 427       1.564  41.749  -6.914  1.00 10.00      B   
ATOM   3043  C   ASP B 427       3.869  38.401  -7.949  1.00 10.00      B   
ATOM   3044  O   ASP B 427       4.106  38.804  -9.086  1.00 10.00      B   
ATOM   3045  N   ASN B 428       4.465  37.341  -7.422  1.00 10.00      B   
ATOM   3046  HN  ASN B 428       4.244  37.075  -6.500  1.00 10.00      B   
ATOM   3047  CA  ASN B 428       5.451  36.571  -8.172  1.00 10.00      B   
ATOM   3048  CB  ASN B 428       6.332  35.747  -7.230  1.00 10.00      B   
ATOM   3049  CG  ASN B 428       7.464  36.555  -6.628  1.00 10.00      B   
ATOM   3050  OD1 ASN B 428       7.963  37.502  -7.236  1.00 10.00      B   
ATOM   3051  ND2 ASN B 428       7.885  36.180  -5.432  1.00 10.00      B   
ATOM   3052 HD21 ASN B 428       7.450  35.405  -5.007  1.00 10.00      B   
ATOM   3053 HD22 ASN B 428       8.606  36.693  -5.011  1.00 10.00      B   
ATOM   3054  C   ASN B 428       4.759  35.656  -9.174  1.00 10.00      B   
ATOM   3055  O   ASN B 428       5.365  35.220 -10.156  1.00 10.00      B   
ATOM   3056  N   LYS B 429       3.477  35.386  -8.914  1.00 10.00      B   
ATOM   3057  HN  LYS B 429       3.071  35.785  -8.118  1.00 10.00      B   
ATOM   3058  CA  LYS B 429       2.652  34.530  -9.766  1.00 10.00      B   
ATOM   3059  CB  LYS B 429       2.504  35.125 -11.173  1.00 10.00      B   
ATOM   3060  CG  LYS B 429       1.320  34.598 -11.973  1.00 10.00      B   
ATOM   3061  CD  LYS B 429       1.732  33.475 -12.912  1.00 10.00      B   
ATOM   3062  CE  LYS B 429       0.634  33.161 -13.917  1.00 10.00      B   
ATOM   3063  NZ  LYS B 429       0.385  34.300 -14.842  1.00 10.00      B   
ATOM   3064  HZ1 LYS B 429       1.270  34.578 -15.314  1.00 10.00      B   
ATOM   3065  HZ2 LYS B 429       0.012  35.118 -14.318  1.00 10.00      B   
ATOM   3066  HZ3 LYS B 429      -0.309  34.028 -15.566  1.00 10.00      B   
ATOM   3067  C   LYS B 429       3.172  33.092  -9.815  1.00 10.00      B   
ATOM   3068  O   LYS B 429       4.125  32.782 -10.537  1.00 10.00      B   
ATOM   3069  N   PRO B 430       2.550  32.195  -9.038  1.00 10.00      B   
ATOM   3070  CA  PRO B 430       2.944  30.786  -8.994  1.00 10.00      B   
ATOM   3071  CB  PRO B 430       2.057  30.195  -7.894  1.00 10.00      B   
ATOM   3072  CG  PRO B 430       0.890  31.117  -7.813  1.00 10.00      B   
ATOM   3073  CD  PRO B 430       1.415  32.483  -8.146  1.00 10.00      B   
ATOM   3074  C   PRO B 430       2.683  30.081 -10.321  1.00 10.00      B   
ATOM   3075  O   PRO B 430       1.685  30.352 -10.997  1.00 10.00      B   
ATOM   3076  N   ALA B 431       3.596  29.201 -10.697  1.00 10.00      B   
ATOM   3077  HN  ALA B 431       4.384  29.059 -10.125  1.00 10.00      B   
ATOM   3078  CA  ALA B 431       3.477  28.447 -11.936  1.00 10.00      B   
ATOM   3079  CB  ALA B 431       4.737  27.625 -12.166  1.00 10.00      B   
ATOM   3080  C   ALA B 431       2.246  27.546 -11.905  1.00 10.00      B   
ATOM   3081  O   ALA B 431       1.791  27.134 -10.834  1.00 10.00      B   
ATOM   3082  N   ASP B 432       1.718  27.232 -13.081  1.00 10.00      B   
ATOM   3083  HN  ASP B 432       2.144  27.570 -13.899  1.00 10.00      B   
ATOM   3084  CA  ASP B 432       0.534  26.385 -13.192  1.00 10.00      B   
ATOM   3085  CB  ASP B 432       0.073  26.269 -14.650  1.00 10.00      B   
ATOM   3086  CG  ASP B 432      -0.418  27.585 -15.221  1.00 10.00      B   
ATOM   3087  OD1 ASP B 432      -1.610  27.905 -15.055  1.00 10.00      B   
ATOM   3088  OD2 ASP B 432       0.391  28.305 -15.842  1.00 10.00      B   
ATOM   3089  C   ASP B 432       0.805  25.004 -12.618  1.00 10.00      B   
ATOM   3090  O   ASP B 432      -0.091  24.355 -12.093  1.00 10.00      B   
ATOM   3091  N   ASP B 433       2.059  24.573 -12.701  1.00 10.00      B   
ATOM   3092  HN  ASP B 433       2.729  25.147 -13.129  1.00 10.00      B   
ATOM   3093  CA  ASP B 433       2.463  23.268 -12.184  1.00 10.00      B   
ATOM   3094  CB  ASP B 433       3.909  22.945 -12.580  1.00 10.00      B   
ATOM   3095  CG  ASP B 433       4.058  22.537 -14.032  1.00 10.00      B   
ATOM   3096  OD1 ASP B 433       3.922  21.333 -14.334  1.00 10.00      B   
ATOM   3097  OD2 ASP B 433       4.327  23.416 -14.877  1.00 10.00      B   
ATOM   3098  C   ASP B 433       2.318  23.216 -10.668  1.00 10.00      B   
ATOM   3099  O   ASP B 433       2.133  22.146 -10.087  1.00 10.00      B   
ATOM   3100  N   LEU B 434       2.396  24.381 -10.035  1.00 10.00      B   
ATOM   3101  HN  LEU B 434       2.533  25.201 -10.559  1.00 10.00      B   
ATOM   3102  CA  LEU B 434       2.275  24.476  -8.589  1.00 10.00      B   
ATOM   3103  CB  LEU B 434       2.943  25.763  -8.089  1.00 10.00      B   
ATOM   3104  CG  LEU B 434       3.642  25.703  -6.723  1.00 10.00      B   
ATOM   3105  CD1 LEU B 434       2.632  25.646  -5.585  1.00 10.00      B   
ATOM   3106  CD2 LEU B 434       4.612  24.532  -6.653  1.00 10.00      B   
ATOM   3107  C   LEU B 434       0.806  24.443  -8.176  1.00 10.00      B   
ATOM   3108  O   LEU B 434       0.431  23.756  -7.229  1.00 10.00      B   
ATOM   3109  N   LEU B 435      -0.024  25.171  -8.911  1.00 10.00      B   
ATOM   3110  HN  LEU B 435       0.331  25.678  -9.672  1.00 10.00      B   
ATOM   3111  CA  LEU B 435      -1.451  25.237  -8.617  1.00 10.00      B   
ATOM   3112  CB  LEU B 435      -2.089  26.453  -9.296  1.00 10.00      B   
ATOM   3113  CG  LEU B 435      -1.966  27.779  -8.544  1.00 10.00      B   
ATOM   3114  CD1 LEU B 435      -2.397  28.937  -9.430  1.00 10.00      B   
ATOM   3115  CD2 LEU B 435      -2.796  27.746  -7.268  1.00 10.00      B   
ATOM   3116  C   LEU B 435      -2.174  23.961  -9.030  1.00 10.00      B   
ATOM   3117  O   LEU B 435      -3.272  23.673  -8.549  1.00 10.00      B   
ATOM   3118  N   ASN B 436      -1.555  23.196  -9.915  1.00 10.00      B   
ATOM   3119  HN  ASN B 436      -0.683  23.479 -10.265  1.00 10.00      B   
ATOM   3120  CA  ASN B 436      -2.141  21.951 -10.394  1.00 10.00      B   
ATOM   3121  CB  ASN B 436      -1.983  21.838 -11.911  1.00 10.00      B   
ATOM   3122  CG  ASN B 436      -3.294  21.559 -12.617  1.00 10.00      B   
ATOM   3123  OD1 ASN B 436      -4.361  21.941 -12.142  1.00 10.00      B   
ATOM   3124  ND2 ASN B 436      -3.221  20.897 -13.760  1.00 10.00      B   
ATOM   3125 HD21 ASN B 436      -2.335  20.625 -14.083  1.00 10.00      B   
ATOM   3126 HD22 ASN B 436      -4.055  20.702 -14.240  1.00 10.00      B   
ATOM   3127  C   ASN B 436      -1.495  20.752  -9.714  1.00 10.00      B   
ATOM   3128  O   ASN B 436      -1.191  19.745 -10.358  1.00 10.00      B   
ATOM   3129  N   LEU B 437      -1.289  20.861  -8.409  1.00 10.00      B   
ATOM   3130  HN  LEU B 437      -1.562  21.684  -7.950  1.00 10.00      B   
ATOM   3131  CA  LEU B 437      -0.674  19.788  -7.638  1.00 10.00      B   
ATOM   3132  CB  LEU B 437       0.660  20.252  -7.049  1.00 10.00      B   
ATOM   3133  CG  LEU B 437       1.561  19.166  -6.457  1.00 10.00      B   
ATOM   3134  CD1 LEU B 437       1.995  18.183  -7.533  1.00 10.00      B   
ATOM   3135  CD2 LEU B 437       2.773  19.785  -5.780  1.00 10.00      B   
ATOM   3136  C   LEU B 437      -1.610  19.316  -6.530  1.00 10.00      B   
ATOM   3137  O   LEU B 437      -2.149  20.126  -5.773  1.00 10.00      B   
ATOM   3138  N   GLU B 438      -1.811  18.004  -6.456  1.00 10.00      B   
ATOM   3139  HN  GLU B 438      -1.375  17.423  -7.111  1.00 10.00      B   
ATOM   3140  CA  GLU B 438      -2.682  17.410  -5.446  1.00 10.00      B   
ATOM   3141  CB  GLU B 438      -2.787  15.893  -5.636  1.00 10.00      B   
ATOM   3142  CG  GLU B 438      -3.471  15.175  -4.483  1.00 10.00      B   
ATOM   3143  CD  GLU B 438      -3.818  13.738  -4.803  1.00 10.00      B   
ATOM   3144  OE1 GLU B 438      -2.886  12.916  -4.967  1.00 10.00      B   
ATOM   3145  OE2 GLU B 438      -5.020  13.427  -4.878  1.00 10.00      B   
ATOM   3146  C   GLU B 438      -2.216  17.740  -4.028  1.00 10.00      B   
ATOM   3147  O   GLU B 438      -1.107  17.378  -3.624  1.00 10.00      B   
ATOM   3148  N   GLY B 439      -3.067  18.433  -3.285  1.00 10.00      B   
ATOM   3149  HN  GLY B 439      -3.932  18.697  -3.666  1.00 10.00      B   
ATOM   3150  CA  GLY B 439      -2.738  18.800  -1.924  1.00 10.00      B   
ATOM   3151  C   GLY B 439      -2.420  20.271  -1.787  1.00 10.00      B   
ATOM   3152  O   GLY B 439      -2.319  20.784  -0.674  1.00 10.00      B   
ATOM   3153  N   VAL B 440      -2.258  20.948  -2.916  1.00 10.00      B   
ATOM   3154  HN  VAL B 440      -2.354  20.482  -3.774  1.00 10.00      B   
ATOM   3155  CA  VAL B 440      -1.946  22.369  -2.916  1.00 10.00      B   
ATOM   3156  CB  VAL B 440      -0.892  22.719  -3.989  1.00 10.00      B   
ATOM   3157  CG1 VAL B 440      -0.580  24.207  -3.976  1.00 10.00      B   
ATOM   3158  CG2 VAL B 440       0.374  21.907  -3.771  1.00 10.00      B   
ATOM   3159  C   VAL B 440      -3.202  23.197  -3.153  1.00 10.00      B   
ATOM   3160  O   VAL B 440      -3.937  22.966  -4.117  1.00 10.00      B   
ATOM   3161  N   ASP B 441      -3.447  24.145  -2.261  1.00 10.00      B   
ATOM   3162  HN  ASP B 441      -2.824  24.266  -1.516  1.00 10.00      B   
ATOM   3163  CA  ASP B 441      -4.603  25.025  -2.360  1.00 10.00      B   
ATOM   3164  CB  ASP B 441      -5.144  25.332  -0.959  1.00 10.00      B   
ATOM   3165  CG  ASP B 441      -6.349  26.253  -0.968  1.00 10.00      B   
ATOM   3166  OD1 ASP B 441      -6.164  27.486  -0.875  1.00 10.00      B   
ATOM   3167  OD2 ASP B 441      -7.488  25.752  -1.054  1.00 10.00      B   
ATOM   3168  C   ASP B 441      -4.206  26.320  -3.066  1.00 10.00      B   
ATOM   3169  O   ASP B 441      -3.044  26.728  -3.014  1.00 10.00      B   
ATOM   3170  N   ARG B 442      -5.171  26.956  -3.719  1.00 10.00      B   
ATOM   3171  HN  ARG B 442      -6.074  26.572  -3.715  1.00 10.00      B   
ATOM   3172  CA  ARG B 442      -4.935  28.201  -4.447  1.00 10.00      B   
ATOM   3173  CB  ARG B 442      -6.245  28.729  -5.041  1.00 10.00      B   
ATOM   3174  CG  ARG B 442      -6.110  30.070  -5.747  1.00 10.00      B   
ATOM   3175  CD  ARG B 442      -7.467  30.661  -6.092  1.00 10.00      B   
ATOM   3176  NE  ARG B 442      -7.369  32.081  -6.431  1.00 10.00      B   
ATOM   3177  HE  ARG B 442      -6.926  32.669  -5.776  1.00 10.00      B   
ATOM   3178  CZ  ARG B 442      -7.848  32.622  -7.551  1.00 10.00      B   
ATOM   3179  NH1 ARG B 442      -8.470  31.872  -8.455  1.00 10.00      B   
ATOM   3180 HH11 ARG B 442      -8.830  32.291  -9.294  1.00 10.00      B   
ATOM   3181 HH12 ARG B 442      -8.587  30.885  -8.307  1.00 10.00      B   
ATOM   3182  NH2 ARG B 442      -7.702  33.921  -7.767  1.00 10.00      B   
ATOM   3183 HH21 ARG B 442      -7.233  34.497  -7.090  1.00 10.00      B   
ATOM   3184 HH22 ARG B 442      -8.059  34.337  -8.608  1.00 10.00      B   
ATOM   3185  C   ARG B 442      -4.282  29.267  -3.571  1.00 10.00      B   
ATOM   3186  O   ARG B 442      -3.296  29.892  -3.970  1.00 10.00      B   
ATOM   3187  N   ASP B 443      -4.821  29.455  -2.373  1.00 10.00      B   
ATOM   3188  HN  ASP B 443      -5.583  28.897  -2.097  1.00 10.00      B   
ATOM   3189  CA  ASP B 443      -4.302  30.451  -1.442  1.00 10.00      B   
ATOM   3190  CB  ASP B 443      -5.283  30.677  -0.290  1.00 10.00      B   
ATOM   3191  CG  ASP B 443      -6.384  31.650  -0.648  1.00 10.00      B   
ATOM   3192  OD1 ASP B 443      -6.372  32.783  -0.127  1.00 10.00      B   
ATOM   3193  OD2 ASP B 443      -7.271  31.288  -1.452  1.00 10.00      B   
ATOM   3194  C   ASP B 443      -2.946  30.035  -0.899  1.00 10.00      B   
ATOM   3195  O   ASP B 443      -2.071  30.872  -0.661  1.00 10.00      B   
ATOM   3196  N   LEU B 444      -2.772  28.733  -0.723  1.00 10.00      B   
ATOM   3197  HN  LEU B 444      -3.505  28.120  -0.949  1.00 10.00      B   
ATOM   3198  CA  LEU B 444      -1.526  28.190  -0.210  1.00 10.00      B   
ATOM   3199  CB  LEU B 444      -1.668  26.682   0.028  1.00 10.00      B   
ATOM   3200  CG  LEU B 444      -0.707  26.054   1.041  1.00 10.00      B   
ATOM   3201  CD1 LEU B 444      -0.996  26.564   2.443  1.00 10.00      B   
ATOM   3202  CD2 LEU B 444      -0.795  24.537   0.990  1.00 10.00      B   
ATOM   3203  C   LEU B 444      -0.385  28.471  -1.183  1.00 10.00      B   
ATOM   3204  O   LEU B 444       0.736  28.785  -0.774  1.00 10.00      B   
ATOM   3205  N   ALA B 445      -0.687  28.392  -2.474  1.00 10.00      B   
ATOM   3206  HN  ALA B 445      -1.605  28.160  -2.738  1.00 10.00      B   
ATOM   3207  CA  ALA B 445       0.307  28.635  -3.508  1.00 10.00      B   
ATOM   3208  CB  ALA B 445      -0.213  28.193  -4.866  1.00 10.00      B   
ATOM   3209  C   ALA B 445       0.723  30.103  -3.538  1.00 10.00      B   
ATOM   3210  O   ALA B 445       1.879  30.422  -3.817  1.00 10.00      B   
ATOM   3211  N   PHE B 446      -0.217  30.994  -3.237  1.00 10.00      B   
ATOM   3212  HN  PHE B 446      -1.121  30.681  -3.006  1.00 10.00      B   
ATOM   3213  CA  PHE B 446       0.070  32.426  -3.231  1.00 10.00      B   
ATOM   3214  CB  PHE B 446      -1.211  33.247  -3.065  1.00 10.00      B   
ATOM   3215  CG  PHE B 446      -2.062  33.304  -4.301  1.00 10.00      B   
ATOM   3216  CD1 PHE B 446      -1.492  33.532  -5.542  1.00 10.00      B   
ATOM   3217  CD2 PHE B 446      -3.432  33.132  -4.220  1.00 10.00      B   
ATOM   3218  CE1 PHE B 446      -2.275  33.585  -6.681  1.00 10.00      B   
ATOM   3219  CE2 PHE B 446      -4.220  33.184  -5.353  1.00 10.00      B   
ATOM   3220  CZ  PHE B 446      -3.642  33.410  -6.587  1.00 10.00      B   
ATOM   3221  C   PHE B 446       1.066  32.770  -2.131  1.00 10.00      B   
ATOM   3222  O   PHE B 446       2.019  33.520  -2.352  1.00 10.00      B   
ATOM   3223  N   LYS B 447       0.846  32.201  -0.949  1.00 10.00      B   
ATOM   3224  HN  LYS B 447       0.068  31.610  -0.840  1.00 10.00      B   
ATOM   3225  CA  LYS B 447       1.728  32.431   0.191  1.00 10.00      B   
ATOM   3226  CB  LYS B 447       1.145  31.788   1.452  1.00 10.00      B   
ATOM   3227  CG  LYS B 447      -0.226  32.311   1.841  1.00 10.00      B   
ATOM   3228  CD  LYS B 447      -0.783  31.577   3.049  1.00 10.00      B   
ATOM   3229  CE  LYS B 447      -2.181  32.070   3.383  1.00 10.00      B   
ATOM   3230  NZ  LYS B 447      -2.779  31.334   4.527  1.00 10.00      B   
ATOM   3231  HZ1 LYS B 447      -2.242  31.521   5.397  1.00 10.00      B   
ATOM   3232  HZ2 LYS B 447      -2.775  30.311   4.340  1.00 10.00      B   
ATOM   3233  HZ3 LYS B 447      -3.763  31.639   4.670  1.00 10.00      B   
ATOM   3234  C   LYS B 447       3.112  31.858  -0.088  1.00 10.00      B   
ATOM   3235  O   LYS B 447       4.128  32.407   0.340  1.00 10.00      B   
ATOM   3236  N   LEU B 448       3.133  30.756  -0.824  1.00 10.00      B   
ATOM   3237  HN  LEU B 448       2.282  30.373  -1.124  1.00 10.00      B   
ATOM   3238  CA  LEU B 448       4.372  30.088  -1.192  1.00 10.00      B   
ATOM   3239  CB  LEU B 448       4.055  28.718  -1.795  1.00 10.00      B   
ATOM   3240  CG  LEU B 448       5.189  27.695  -1.802  1.00 10.00      B   
ATOM   3241  CD1 LEU B 448       5.662  27.414  -0.387  1.00 10.00      B   
ATOM   3242  CD2 LEU B 448       4.741  26.412  -2.484  1.00 10.00      B   
ATOM   3243  C   LEU B 448       5.156  30.934  -2.190  1.00 10.00      B   
ATOM   3244  O   LEU B 448       6.371  31.099  -2.063  1.00 10.00      B   
ATOM   3245  N   ALA B 449       4.443  31.487  -3.167  1.00 10.00      B   
ATOM   3246  HN  ALA B 449       3.476  31.319  -3.204  1.00 10.00      B   
ATOM   3247  CA  ALA B 449       5.057  32.320  -4.191  1.00 10.00      B   
ATOM   3248  CB  ALA B 449       4.038  32.690  -5.261  1.00 10.00      B   
ATOM   3249  C   ALA B 449       5.670  33.574  -3.578  1.00 10.00      B   
ATOM   3250  O   ALA B 449       6.683  34.085  -4.063  1.00 10.00      B   
ATOM   3251  N   ALA B 450       5.061  34.053  -2.500  1.00 10.00      B   
ATOM   3252  HN  ALA B 450       4.260  33.595  -2.159  1.00 10.00      B   
ATOM   3253  CA  ALA B 450       5.538  35.244  -1.812  1.00 10.00      B   
ATOM   3254  CB  ALA B 450       4.495  35.738  -0.823  1.00 10.00      B   
ATOM   3255  C   ALA B 450       6.864  34.979  -1.103  1.00 10.00      B   
ATOM   3256  O   ALA B 450       7.565  35.910  -0.706  1.00 10.00      B   
ATOM   3257  N   ARG B 451       7.210  33.708  -0.954  1.00 10.00      B   
ATOM   3258  HN  ARG B 451       6.615  33.003  -1.298  1.00 10.00      B   
ATOM   3259  CA  ARG B 451       8.449  33.331  -0.289  1.00 10.00      B   
ATOM   3260  CB  ARG B 451       8.212  32.170   0.678  1.00 10.00      B   
ATOM   3261  CG  ARG B 451       7.300  32.531   1.839  1.00 10.00      B   
ATOM   3262  CD  ARG B 451       7.251  31.428   2.879  1.00 10.00      B   
ATOM   3263  NE  ARG B 451       6.634  31.892   4.119  1.00 10.00      B   
ATOM   3264  HE  ARG B 451       5.680  32.133   4.082  1.00 10.00      B   
ATOM   3265  CZ  ARG B 451       7.283  32.013   5.274  1.00 10.00      B   
ATOM   3266  NH1 ARG B 451       8.572  31.698   5.351  1.00 10.00      B   
ATOM   3267 HH11 ARG B 451       9.063  31.789   6.217  1.00 10.00      B   
ATOM   3268 HH12 ARG B 451       9.063  31.369   4.536  1.00 10.00      B   
ATOM   3269  NH2 ARG B 451       6.642  32.462   6.352  1.00 10.00      B   
ATOM   3270 HH21 ARG B 451       5.668  32.711   6.296  1.00 10.00      B   
ATOM   3271 HH22 ARG B 451       7.126  32.559   7.225  1.00 10.00      B   
ATOM   3272  C   ARG B 451       9.547  32.992  -1.293  1.00 10.00      B   
ATOM   3273  O   ARG B 451      10.621  32.522  -0.917  1.00 10.00      B   
ATOM   3274  N   GLY B 452       9.276  33.238  -2.569  1.00 10.00      B   
ATOM   3275  HN  GLY B 452       8.402  33.609  -2.816  1.00 10.00      B   
ATOM   3276  CA  GLY B 452      10.261  32.963  -3.600  1.00 10.00      B   
ATOM   3277  C   GLY B 452       9.921  31.738  -4.421  1.00 10.00      B   
ATOM   3278  O   GLY B 452      10.377  31.597  -5.557  1.00 10.00      B   
ATOM   3279  N   VAL B 453       9.111  30.856  -3.854  1.00 10.00      B   
ATOM   3280  HN  VAL B 453       8.764  31.035  -2.956  1.00 10.00      B   
ATOM   3281  CA  VAL B 453       8.712  29.633  -4.538  1.00 10.00      B   
ATOM   3282  CB  VAL B 453       8.112  28.603  -3.557  1.00 10.00      B   
ATOM   3283  CG1 VAL B 453       7.775  27.303  -4.271  1.00 10.00      B   
ATOM   3284  CG2 VAL B 453       9.071  28.349  -2.401  1.00 10.00      B   
ATOM   3285  C   VAL B 453       7.705  29.946  -5.639  1.00 10.00      B   
ATOM   3286  O   VAL B 453       6.499  30.002  -5.399  1.00 10.00      B   
ATOM   3287  N   CYS B 454       8.205  30.165  -6.841  1.00 10.00      B   
ATOM   3288  HN  CYS B 454       9.176  30.109  -6.977  1.00 10.00      B   
ATOM   3289  CA  CYS B 454       7.350  30.492  -7.965  1.00 10.00      B   
ATOM   3290  CB  CYS B 454       7.934  31.669  -8.740  1.00 10.00      B   
ATOM   3291  SG  CYS B 454       8.594  32.979  -7.684  1.00 10.00      B   
ATOM   3292  HG  CYS B 454       9.469  32.421  -6.852  1.00 10.00      B   
ATOM   3293  C   CYS B 454       7.131  29.293  -8.878  1.00 10.00      B   
ATOM   3294  O   CYS B 454       6.034  29.098  -9.402  1.00 10.00      B   
ATOM   3295  N   THR B 455       8.167  28.488  -9.064  1.00 10.00      B   
ATOM   3296  HN  THR B 455       9.023  28.685  -8.615  1.00 10.00      B   
ATOM   3297  CA  THR B 455       8.065  27.316  -9.919  1.00 10.00      B   
ATOM   3298  CB  THR B 455       9.313  27.151 -10.810  1.00 10.00      B   
ATOM   3299  OG1 THR B 455      10.460  26.886  -9.993  1.00 10.00      B   
ATOM   3300  HG1 THR B 455      10.603  27.635  -9.392  1.00 10.00      B   
ATOM   3301  CG2 THR B 455       9.555  28.408 -11.634  1.00 10.00      B   
ATOM   3302  C   THR B 455       7.857  26.051  -9.090  1.00 10.00      B   
ATOM   3303  O   THR B 455       7.816  26.103  -7.857  1.00 10.00      B   
ATOM   3304  N   LEU B 456       7.745  24.915  -9.767  1.00 10.00      B   
ATOM   3305  HN  LEU B 456       7.817  24.930 -10.747  1.00 10.00      B   
ATOM   3306  CA  LEU B 456       7.543  23.643  -9.090  1.00 10.00      B   
ATOM   3307  CB  LEU B 456       7.008  22.595 -10.070  1.00 10.00      B   
ATOM   3308  CG  LEU B 456       6.639  21.234  -9.474  1.00 10.00      B   
ATOM   3309  CD1 LEU B 456       5.397  21.340  -8.600  1.00 10.00      B   
ATOM   3310  CD2 LEU B 456       6.448  20.198 -10.570  1.00 10.00      B   
ATOM   3311  C   LEU B 456       8.847  23.170  -8.463  1.00 10.00      B   
ATOM   3312  O   LEU B 456       8.853  22.600  -7.369  1.00 10.00      B   
ATOM   3313  N   GLU B 457       9.951  23.439  -9.151  1.00 10.00      B   
ATOM   3314  HN  GLU B 457       9.877  23.914 -10.008  1.00 10.00      B   
ATOM   3315  CA  GLU B 457      11.268  23.044  -8.669  1.00 10.00      B   
ATOM   3316  CB  GLU B 457      12.318  23.209  -9.766  1.00 10.00      B   
ATOM   3317  CG  GLU B 457      12.047  22.371 -11.006  1.00 10.00      B   
ATOM   3318  CD  GLU B 457      13.188  22.405 -11.999  1.00 10.00      B   
ATOM   3319  OE1 GLU B 457      13.310  23.410 -12.734  1.00 10.00      B   
ATOM   3320  OE2 GLU B 457      13.971  21.431 -12.048  1.00 10.00      B   
ATOM   3321  C   GLU B 457      11.656  23.836  -7.424  1.00 10.00      B   
ATOM   3322  O   GLU B 457      12.432  23.363  -6.596  1.00 10.00      B   
ATOM   3323  N   ASP B 458      11.097  25.037  -7.295  1.00 10.00      B   
ATOM   3324  HN  ASP B 458      10.491  25.357  -7.997  1.00 10.00      B   
ATOM   3325  CA  ASP B 458      11.370  25.898  -6.146  1.00 10.00      B   
ATOM   3326  CB  ASP B 458      10.626  27.228  -6.276  1.00 10.00      B   
ATOM   3327  CG  ASP B 458      11.350  28.262  -7.111  1.00 10.00      B   
ATOM   3328  OD1 ASP B 458      12.471  28.660  -6.734  1.00 10.00      B   
ATOM   3329  OD2 ASP B 458      10.787  28.692  -8.140  1.00 10.00      B   
ATOM   3330  C   ASP B 458      10.937  25.221  -4.853  1.00 10.00      B   
ATOM   3331  O   ASP B 458      11.627  25.294  -3.837  1.00 10.00      B   
ATOM   3332  N   LEU B 459       9.789  24.555  -4.906  1.00 10.00      B   
ATOM   3333  HN  LEU B 459       9.295  24.528  -5.755  1.00 10.00      B   
ATOM   3334  CA  LEU B 459       9.242  23.867  -3.743  1.00 10.00      B   
ATOM   3335  CB  LEU B 459       7.772  23.507  -3.987  1.00 10.00      B   
ATOM   3336  CG  LEU B 459       7.044  22.784  -2.851  1.00 10.00      B   
ATOM   3337  CD1 LEU B 459       7.000  23.650  -1.601  1.00 10.00      B   
ATOM   3338  CD2 LEU B 459       5.643  22.389  -3.282  1.00 10.00      B   
ATOM   3339  C   LEU B 459      10.046  22.613  -3.412  1.00 10.00      B   
ATOM   3340  O   LEU B 459      10.164  22.226  -2.253  1.00 10.00      B   
ATOM   3341  N   ALA B 460      10.612  21.996  -4.437  1.00 10.00      B   
ATOM   3342  HN  ALA B 460      10.498  22.364  -5.338  1.00 10.00      B   
ATOM   3343  CA  ALA B 460      11.403  20.786  -4.256  1.00 10.00      B   
ATOM   3344  CB  ALA B 460      11.755  20.175  -5.603  1.00 10.00      B   
ATOM   3345  C   ALA B 460      12.668  21.063  -3.448  1.00 10.00      B   
ATOM   3346  O   ALA B 460      13.159  20.190  -2.731  1.00 10.00      B   
ATOM   3347  N   GLU B 461      13.170  22.287  -3.544  1.00 10.00      B   
ATOM   3348  HN  GLU B 461      12.713  22.945  -4.114  1.00 10.00      B   
ATOM   3349  CA  GLU B 461      14.385  22.680  -2.838  1.00 10.00      B   
ATOM   3350  CB  GLU B 461      15.139  23.740  -3.642  1.00 10.00      B   
ATOM   3351  CG  GLU B 461      15.404  23.360  -5.086  1.00 10.00      B   
ATOM   3352  CD  GLU B 461      16.550  24.147  -5.683  1.00 10.00      B   
ATOM   3353  OE1 GLU B 461      16.308  25.249  -6.224  1.00 10.00      B   
ATOM   3354  OE2 GLU B 461      17.699  23.665  -5.608  1.00 10.00      B   
ATOM   3355  C   GLU B 461      14.097  23.221  -1.438  1.00 10.00      B   
ATOM   3356  O   GLU B 461      14.925  23.929  -0.863  1.00 10.00      B   
ATOM   3357  N   GLN B 462      12.942  22.884  -0.882  1.00 10.00      B   
ATOM   3358  HN  GLN B 462      12.329  22.288  -1.362  1.00 10.00      B   
ATOM   3359  CA  GLN B 462      12.579  23.367   0.445  1.00 10.00      B   
ATOM   3360  CB  GLN B 462      11.218  24.075   0.417  1.00 10.00      B   
ATOM   3361  CG  GLN B 462      11.115  25.183  -0.619  1.00 10.00      B   
ATOM   3362  CD  GLN B 462      12.222  26.213  -0.495  1.00 10.00      B   
ATOM   3363  OE1 GLN B 462      12.656  26.552   0.607  1.00 10.00      B   
ATOM   3364  NE2 GLN B 462      12.697  26.705  -1.629  1.00 10.00      B   
ATOM   3365 HE21 GLN B 462      12.309  26.379  -2.475  1.00 10.00      B   
ATOM   3366 HE22 GLN B 462      13.417  27.369  -1.582  1.00 10.00      B   
ATOM   3367  C   GLN B 462      12.560  22.236   1.465  1.00 10.00      B   
ATOM   3368  O   GLN B 462      12.434  21.062   1.108  1.00 10.00      B   
ATOM   3369  N   GLY B 463      12.708  22.595   2.731  1.00 10.00      B   
ATOM   3370  HN  GLY B 463      12.830  23.546   2.953  1.00 10.00      B   
ATOM   3371  CA  GLY B 463      12.680  21.612   3.789  1.00 10.00      B   
ATOM   3372  C   GLY B 463      11.346  21.627   4.503  1.00 10.00      B   
ATOM   3373  O   GLY B 463      10.551  22.550   4.315  1.00 10.00      B   
ATOM   3374  N   ILE B 464      11.099  20.626   5.335  1.00 10.00      B   
ATOM   3375  HN  ILE B 464      11.784  19.937   5.473  1.00 10.00      B   
ATOM   3376  CA  ILE B 464       9.839  20.537   6.069  1.00 10.00      B   
ATOM   3377  CB  ILE B 464       9.732  19.227   6.877  1.00 10.00      B   
ATOM   3378  CG1 ILE B 464      10.385  18.056   6.130  1.00 10.00      B   
ATOM   3379  CG2 ILE B 464       8.278  18.915   7.206  1.00 10.00      B   
ATOM   3380  CD1 ILE B 464       9.690  17.668   4.846  1.00 10.00      B   
ATOM   3381  C   ILE B 464       9.708  21.715   7.027  1.00 10.00      B   
ATOM   3382  O   ILE B 464       8.623  22.258   7.222  1.00 10.00      B   
ATOM   3383  N   ASP B 465      10.837  22.115   7.599  1.00 10.00      B   
ATOM   3384  HN  ASP B 465      11.669  21.641   7.386  1.00 10.00      B   
ATOM   3385  CA  ASP B 465      10.877  23.231   8.537  1.00 10.00      B   
ATOM   3386  CB  ASP B 465      12.273  23.361   9.148  1.00 10.00      B   
ATOM   3387  CG  ASP B 465      12.427  24.608   9.993  1.00 10.00      B   
ATOM   3388  OD1 ASP B 465      12.003  24.593  11.162  1.00 10.00      B   
ATOM   3389  OD2 ASP B 465      12.978  25.609   9.491  1.00 10.00      B   
ATOM   3390  C   ASP B 465      10.481  24.537   7.853  1.00 10.00      B   
ATOM   3391  O   ASP B 465       9.848  25.402   8.460  1.00 10.00      B   
ATOM   3392  N   ASP B 466      10.840  24.662   6.582  1.00 10.00      B   
ATOM   3393  HN  ASP B 466      11.315  23.926   6.147  1.00 10.00      B   
ATOM   3394  CA  ASP B 466      10.533  25.862   5.811  1.00 10.00      B   
ATOM   3395  CB  ASP B 466      11.198  25.819   4.431  1.00 10.00      B   
ATOM   3396  CG  ASP B 466      12.709  25.914   4.495  1.00 10.00      B   
ATOM   3397  OD1 ASP B 466      13.226  26.933   5.003  1.00 10.00      B   
ATOM   3398  OD2 ASP B 466      13.386  24.971   4.034  1.00 10.00      B   
ATOM   3399  C   ASP B 466       9.029  26.044   5.662  1.00 10.00      B   
ATOM   3400  O   ASP B 466       8.516  27.159   5.740  1.00 10.00      B   
ATOM   3401  N   LEU B 467       8.318  24.938   5.472  1.00 10.00      B   
ATOM   3402  HN  LEU B 467       8.776  24.072   5.431  1.00 10.00      B   
ATOM   3403  CA  LEU B 467       6.871  24.992   5.316  1.00 10.00      B   
ATOM   3404  CB  LEU B 467       6.365  23.891   4.382  1.00 10.00      B   
ATOM   3405  CG  LEU B 467       6.686  24.062   2.893  1.00 10.00      B   
ATOM   3406  CD1 LEU B 467       5.716  23.255   2.042  1.00 10.00      B   
ATOM   3407  CD2 LEU B 467       6.657  25.529   2.491  1.00 10.00      B   
ATOM   3408  C   LEU B 467       6.153  24.938   6.661  1.00 10.00      B   
ATOM   3409  O   LEU B 467       4.931  25.048   6.725  1.00 10.00      B   
ATOM   3410  N   ALA B 468       6.917  24.790   7.734  1.00 10.00      B   
ATOM   3411  HN  ALA B 468       7.889  24.715   7.625  1.00 10.00      B   
ATOM   3412  CA  ALA B 468       6.343  24.734   9.074  1.00 10.00      B   
ATOM   3413  CB  ALA B 468       7.342  24.151  10.064  1.00 10.00      B   
ATOM   3414  C   ALA B 468       5.905  26.123   9.518  1.00 10.00      B   
ATOM   3415  O   ALA B 468       5.127  26.274  10.461  1.00 10.00      B   
ATOM   3416  N   ASP B 469       6.405  27.136   8.819  1.00 10.00      B   
ATOM   3417  HN  ASP B 469       7.017  26.947   8.075  1.00 10.00      B   
ATOM   3418  CA  ASP B 469       6.071  28.522   9.131  1.00 10.00      B   
ATOM   3419  CB  ASP B 469       7.224  29.453   8.759  1.00 10.00      B   
ATOM   3420  CG  ASP B 469       7.442  30.548   9.784  1.00 10.00      B   
ATOM   3421  OD1 ASP B 469       6.524  31.361  10.012  1.00 10.00      B   
ATOM   3422  OD2 ASP B 469       8.546  30.609  10.359  1.00 10.00      B   
ATOM   3423  C   ASP B 469       4.804  28.947   8.404  1.00 10.00      B   
ATOM   3424  O   ASP B 469       4.380  30.101   8.481  1.00 10.00      B   
ATOM   3425  N   ILE B 470       4.211  28.009   7.680  1.00 10.00      B   
ATOM   3426  HN  ILE B 470       4.605  27.114   7.641  1.00 10.00      B   
ATOM   3427  CA  ILE B 470       2.986  28.275   6.950  1.00 10.00      B   
ATOM   3428  CB  ILE B 470       2.865  27.394   5.686  1.00 10.00      B   
ATOM   3429  CG1 ILE B 470       4.053  27.639   4.745  1.00 10.00      B   
ATOM   3430  CG2 ILE B 470       1.545  27.644   4.967  1.00 10.00      B   
ATOM   3431  CD1 ILE B 470       4.205  29.078   4.287  1.00 10.00      B   
ATOM   3432  C   ILE B 470       1.787  28.050   7.861  1.00 10.00      B   
ATOM   3433  O   ILE B 470       1.684  27.021   8.534  1.00 10.00      B   
ATOM   3434  N   GLU B 471       0.909  29.035   7.910  1.00 10.00      B   
ATOM   3435  HN  GLU B 471       1.067  29.843   7.375  1.00 10.00      B   
ATOM   3436  CA  GLU B 471      -0.281  28.957   8.740  1.00 10.00      B   
ATOM   3437  CB  GLU B 471      -0.906  30.345   8.861  1.00 10.00      B   
ATOM   3438  CG  GLU B 471      -1.786  30.538  10.083  1.00 10.00      B   
ATOM   3439  CD  GLU B 471      -2.438  31.901  10.106  1.00 10.00      B   
ATOM   3440  OE1 GLU B 471      -1.832  32.863   9.591  1.00 10.00      B   
ATOM   3441  OE2 GLU B 471      -3.561  32.022  10.637  1.00 10.00      B   
ATOM   3442  C   GLU B 471      -1.288  27.974   8.148  1.00 10.00      B   
ATOM   3443  O   GLU B 471      -1.804  28.192   7.051  1.00 10.00      B   
ATOM   3444  N   GLY B 472      -1.544  26.884   8.863  1.00 10.00      B   
ATOM   3445  HN  GLY B 472      -1.079  26.747   9.717  1.00 10.00      B   
ATOM   3446  CA  GLY B 472      -2.490  25.893   8.389  1.00 10.00      B   
ATOM   3447  C   GLY B 472      -1.814  24.744   7.672  1.00 10.00      B   
ATOM   3448  O   GLY B 472      -2.356  24.195   6.711  1.00 10.00      B   
ATOM   3449  N   LEU B 473      -0.626  24.380   8.134  1.00 10.00      B   
ATOM   3450  HN  LEU B 473      -0.246  24.856   8.903  1.00 10.00      B   
ATOM   3451  CA  LEU B 473       0.129  23.290   7.532  1.00 10.00      B   
ATOM   3452  CB  LEU B 473       1.201  23.836   6.585  1.00 10.00      B   
ATOM   3453  CG  LEU B 473       1.675  22.890   5.477  1.00 10.00      B   
ATOM   3454  CD1 LEU B 473       0.490  22.312   4.715  1.00 10.00      B   
ATOM   3455  CD2 LEU B 473       2.617  23.613   4.527  1.00 10.00      B   
ATOM   3456  C   LEU B 473       0.749  22.402   8.608  1.00 10.00      B   
ATOM   3457  O   LEU B 473       1.641  22.827   9.346  1.00 10.00      B   
ATOM   3458  N   THR B 474       0.253  21.172   8.700  1.00 10.00      B   
ATOM   3459  HN  THR B 474      -0.462  20.898   8.088  1.00 10.00      B   
ATOM   3460  CA  THR B 474       0.739  20.214   9.682  1.00 10.00      B   
ATOM   3461  CB  THR B 474      -0.273  19.064   9.856  1.00 10.00      B   
ATOM   3462  OG1 THR B 474      -1.326  19.214   8.889  1.00 10.00      B   
ATOM   3463  HG1 THR B 474      -2.036  19.751   9.270  1.00 10.00      B   
ATOM   3464  CG2 THR B 474      -0.873  19.088  11.254  1.00 10.00      B   
ATOM   3465  C   THR B 474       2.094  19.637   9.269  1.00 10.00      B   
ATOM   3466  O   THR B 474       2.459  19.658   8.091  1.00 10.00      B   
ATOM   3467  N   ASP B 475       2.835  19.121  10.245  1.00 10.00      B   
ATOM   3468  HN  ASP B 475       2.494  19.152  11.165  1.00 10.00      B   
ATOM   3469  CA  ASP B 475       4.155  18.532   9.999  1.00 10.00      B   
ATOM   3470  CB  ASP B 475       4.815  18.118  11.318  1.00 10.00      B   
ATOM   3471  CG  ASP B 475       5.225  19.289  12.184  1.00 10.00      B   
ATOM   3472  OD1 ASP B 475       6.350  19.277  12.717  1.00 10.00      B   
ATOM   3473  OD2 ASP B 475       4.417  20.231  12.342  1.00 10.00      B   
ATOM   3474  C   ASP B 475       4.051  17.321   9.084  1.00 10.00      B   
ATOM   3475  O   ASP B 475       4.986  16.989   8.356  1.00 10.00      B   
ATOM   3476  N   GLU B 476       2.899  16.670   9.123  1.00 10.00      B   
ATOM   3477  HN  GLU B 476       2.198  16.982   9.728  1.00 10.00      B   
ATOM   3478  CA  GLU B 476       2.649  15.495   8.308  1.00 10.00      B   
ATOM   3479  CB  GLU B 476       1.725  14.534   9.060  1.00 10.00      B   
ATOM   3480  CG  GLU B 476       0.429  15.176   9.530  1.00 10.00      B   
ATOM   3481  CD  GLU B 476      -0.143  14.498  10.753  1.00 10.00      B   
ATOM   3482  OE1 GLU B 476       0.541  14.479  11.795  1.00 10.00      B   
ATOM   3483  OE2 GLU B 476      -1.286  13.999  10.683  1.00 10.00      B   
ATOM   3484  C   GLU B 476       2.041  15.873   6.957  1.00 10.00      B   
ATOM   3485  O   GLU B 476       1.678  15.003   6.168  1.00 10.00      B   
ATOM   3486  N   LYS B 477       1.940  17.169   6.686  1.00 10.00      B   
ATOM   3487  HN  LYS B 477       2.258  17.824   7.344  1.00 10.00      B   
ATOM   3488  CA  LYS B 477       1.372  17.635   5.427  1.00 10.00      B   
ATOM   3489  CB  LYS B 477       0.026  18.323   5.667  1.00 10.00      B   
ATOM   3490  CG  LYS B 477      -0.801  18.533   4.406  1.00 10.00      B   
ATOM   3491  CD  LYS B 477      -2.090  19.280   4.706  1.00 10.00      B   
ATOM   3492  CE  LYS B 477      -2.929  19.475   3.447  1.00 10.00      B   
ATOM   3493  NZ  LYS B 477      -4.154  20.282   3.710  1.00 10.00      B   
ATOM   3494  HZ1 LYS B 477      -4.707  19.855   4.481  1.00 10.00      B   
ATOM   3495  HZ2 LYS B 477      -4.751  20.325   2.858  1.00 10.00      B   
ATOM   3496  HZ3 LYS B 477      -3.893  21.252   3.984  1.00 10.00      B   
ATOM   3497  C   LYS B 477       2.328  18.579   4.702  1.00 10.00      B   
ATOM   3498  O   LYS B 477       2.323  18.657   3.475  1.00 10.00      B   
ATOM   3499  N   ALA B 478       3.151  19.284   5.471  1.00 10.00      B   
ATOM   3500  HN  ALA B 478       3.102  19.174   6.445  1.00 10.00      B   
ATOM   3501  CA  ALA B 478       4.115  20.229   4.914  1.00 10.00      B   
ATOM   3502  CB  ALA B 478       4.891  20.913   6.032  1.00 10.00      B   
ATOM   3503  C   ALA B 478       5.068  19.555   3.934  1.00 10.00      B   
ATOM   3504  O   ALA B 478       5.223  19.997   2.794  1.00 10.00      B   
ATOM   3505  N   GLY B 479       5.679  18.465   4.375  1.00 10.00      B   
ATOM   3506  HN  GLY B 479       5.477  18.133   5.273  1.00 10.00      B   
ATOM   3507  CA  GLY B 479       6.621  17.751   3.538  1.00 10.00      B   
ATOM   3508  C   GLY B 479       5.956  17.030   2.392  1.00 10.00      B   
ATOM   3509  O   GLY B 479       6.563  16.845   1.338  1.00 10.00      B   
ATOM   3510  N   ALA B 480       4.703  16.640   2.594  1.00 10.00      B   
ATOM   3511  HN  ALA B 480       4.284  16.831   3.461  1.00 10.00      B   
ATOM   3512  CA  ALA B 480       3.934  15.927   1.580  1.00 10.00      B   
ATOM   3513  CB  ALA B 480       2.504  15.704   2.051  1.00 10.00      B   
ATOM   3514  C   ALA B 480       3.952  16.656   0.238  1.00 10.00      B   
ATOM   3515  O   ALA B 480       4.208  16.053  -0.805  1.00 10.00      B   
ATOM   3516  N   LEU B 481       3.706  17.958   0.268  1.00 10.00      B   
ATOM   3517  HN  LEU B 481       3.528  18.396   1.129  1.00 10.00      B   
ATOM   3518  CA  LEU B 481       3.694  18.748  -0.957  1.00 10.00      B   
ATOM   3519  CB  LEU B 481       2.956  20.075  -0.765  1.00 10.00      B   
ATOM   3520  CG  LEU B 481       1.427  19.986  -0.672  1.00 10.00      B   
ATOM   3521  CD1 LEU B 481       0.896  18.813  -1.488  1.00 10.00      B   
ATOM   3522  CD2 LEU B 481       0.969  19.892   0.776  1.00 10.00      B   
ATOM   3523  C   LEU B 481       5.099  18.959  -1.514  1.00 10.00      B   
ATOM   3524  O   LEU B 481       5.288  19.024  -2.728  1.00 10.00      B   
ATOM   3525  N   ILE B 482       6.080  19.052  -0.624  1.00 10.00      B   
ATOM   3526  HN  ILE B 482       5.865  18.998   0.332  1.00 10.00      B   
ATOM   3527  CA  ILE B 482       7.470  19.230  -1.033  1.00 10.00      B   
ATOM   3528  CB  ILE B 482       8.396  19.432   0.186  1.00 10.00      B   
ATOM   3529  CG1 ILE B 482       7.978  20.675   0.971  1.00 10.00      B   
ATOM   3530  CG2 ILE B 482       9.852  19.540  -0.249  1.00 10.00      B   
ATOM   3531  CD1 ILE B 482       8.623  20.782   2.334  1.00 10.00      B   
ATOM   3532  C   ILE B 482       7.929  17.999  -1.806  1.00 10.00      B   
ATOM   3533  O   ILE B 482       8.556  18.102  -2.863  1.00 10.00      B   
ATOM   3534  N   MET B 483       7.580  16.832  -1.278  1.00 10.00      B   
ATOM   3535  HN  MET B 483       7.068  16.825  -0.435  1.00 10.00      B   
ATOM   3536  CA  MET B 483       7.933  15.567  -1.901  1.00 10.00      B   
ATOM   3537  CB  MET B 483       7.555  14.400  -0.988  1.00 10.00      B   
ATOM   3538  CG  MET B 483       8.206  14.452   0.382  1.00 10.00      B   
ATOM   3539  SD  MET B 483       7.450  13.319   1.563  1.00 10.00      B   
ATOM   3540  CE  MET B 483       8.259  13.832   3.074  1.00 10.00      B   
ATOM   3541  C   MET B 483       7.232  15.434  -3.243  1.00 10.00      B   
ATOM   3542  O   MET B 483       7.803  14.920  -4.198  1.00 10.00      B   
ATOM   3543  N   ALA B 484       5.996  15.921  -3.312  1.00 10.00      B   
ATOM   3544  HN  ALA B 484       5.596  16.323  -2.511  1.00 10.00      B   
ATOM   3545  CA  ALA B 484       5.222  15.871  -4.548  1.00 10.00      B   
ATOM   3546  CB  ALA B 484       3.838  16.458  -4.337  1.00 10.00      B   
ATOM   3547  C   ALA B 484       5.957  16.618  -5.652  1.00 10.00      B   
ATOM   3548  O   ALA B 484       5.993  16.181  -6.802  1.00 10.00      B   
ATOM   3549  N   ALA B 485       6.548  17.749  -5.290  1.00 10.00      B   
ATOM   3550  HN  ALA B 485       6.464  18.056  -4.362  1.00 10.00      B   
ATOM   3551  CA  ALA B 485       7.307  18.547  -6.237  1.00 10.00      B   
ATOM   3552  CB  ALA B 485       7.619  19.912  -5.651  1.00 10.00      B   
ATOM   3553  C   ALA B 485       8.593  17.818  -6.603  1.00 10.00      B   
ATOM   3554  O   ALA B 485       8.972  17.749  -7.775  1.00 10.00      B   
ATOM   3555  N   ARG B 486       9.249  17.257  -5.588  1.00 10.00      B   
ATOM   3556  HN  ARG B 486       8.884  17.347  -4.680  1.00 10.00      B   
ATOM   3557  CA  ARG B 486      10.488  16.513  -5.780  1.00 10.00      B   
ATOM   3558  CB  ARG B 486      11.037  16.029  -4.433  1.00 10.00      B   
ATOM   3559  CG  ARG B 486      11.631  17.125  -3.565  1.00 10.00      B   
ATOM   3560  CD  ARG B 486      12.104  16.583  -2.225  1.00 10.00      B   
ATOM   3561  NE  ARG B 486      12.912  17.563  -1.500  1.00 10.00      B   
ATOM   3562  HE  ARG B 486      12.855  18.501  -1.803  1.00 10.00      B   
ATOM   3563  CZ  ARG B 486      13.719  17.264  -0.477  1.00 10.00      B   
ATOM   3564  NH1 ARG B 486      13.828  16.005  -0.051  1.00 10.00      B   
ATOM   3565 HH11 ARG B 486      13.305  15.276  -0.494  1.00 10.00      B   
ATOM   3566 HH12 ARG B 486      14.437  15.781   0.718  1.00 10.00      B   
ATOM   3567  NH2 ARG B 486      14.413  18.227   0.120  1.00 10.00      B   
ATOM   3568 HH21 ARG B 486      15.023  18.010   0.887  1.00 10.00      B   
ATOM   3569 HH22 ARG B 486      14.331  19.178  -0.194  1.00 10.00      B   
ATOM   3570  C   ARG B 486      10.256  15.318  -6.700  1.00 10.00      B   
ATOM   3571  O   ARG B 486      11.125  14.958  -7.493  1.00 10.00      B   
ATOM   3572  N   ASN B 487       9.076  14.716  -6.576  1.00 10.00      B   
ATOM   3573  HN  ASN B 487       8.448  15.044  -5.892  1.00 10.00      B   
ATOM   3574  CA  ASN B 487       8.687  13.570  -7.388  1.00 10.00      B   
ATOM   3575  CB  ASN B 487       7.212  13.229  -7.148  1.00 10.00      B   
ATOM   3576  CG  ASN B 487       6.973  12.264  -6.003  1.00 10.00      B   
ATOM   3577  OD1 ASN B 487       5.967  12.365  -5.297  1.00 10.00      B   
ATOM   3578  ND2 ASN B 487       7.872  11.313  -5.822  1.00 10.00      B   
ATOM   3579 HD21 ASN B 487       8.641  11.280  -6.429  1.00 10.00      B   
ATOM   3580 HD22 ASN B 487       7.731  10.679  -5.090  1.00 10.00      B   
ATOM   3581  C   ASN B 487       8.879  13.852  -8.871  1.00 10.00      B   
ATOM   3582  O   ASN B 487       9.585  13.126  -9.563  1.00 10.00      B   
ATOM   3583  N   ILE B 488       8.267  14.929  -9.344  1.00 10.00      B   
ATOM   3584  HN  ILE B 488       7.754  15.497  -8.727  1.00 10.00      B   
ATOM   3585  CA  ILE B 488       8.339  15.300 -10.751  1.00 10.00      B   
ATOM   3586  CB  ILE B 488       7.234  16.314 -11.121  1.00 10.00      B   
ATOM   3587  CG1 ILE B 488       5.877  15.809 -10.622  1.00 10.00      B   
ATOM   3588  CG2 ILE B 488       7.192  16.537 -12.627  1.00 10.00      B   
ATOM   3589  CD1 ILE B 488       4.738  16.784 -10.828  1.00 10.00      B   
ATOM   3590  C   ILE B 488       9.708  15.864 -11.130  1.00 10.00      B   
ATOM   3591  O   ILE B 488      10.169  15.691 -12.258  1.00 10.00      B   
ATOM   3592  N   CYS B 489      10.370  16.513 -10.189  1.00 10.00      B   
ATOM   3593  HN  CYS B 489       9.977  16.600  -9.296  1.00 10.00      B   
ATOM   3594  CA  CYS B 489      11.672  17.109 -10.461  1.00 10.00      B   
ATOM   3595  CB  CYS B 489      11.996  18.196  -9.435  1.00 10.00      B   
ATOM   3596  SG  CYS B 489      10.742  19.490  -9.317  1.00 10.00      B   
ATOM   3597  HG  CYS B 489       9.662  18.955  -8.762  1.00 10.00      B   
ATOM   3598  C   CYS B 489      12.804  16.081 -10.528  1.00 10.00      B   
ATOM   3599  O   CYS B 489      13.744  16.244 -11.306  1.00 10.00      B   
ATOM   3600  N   TRP B 490      12.719  15.024  -9.729  1.00 10.00      B   
ATOM   3601  HN  TRP B 490      11.945  14.927  -9.130  1.00 10.00      B   
ATOM   3602  CA  TRP B 490      13.773  14.014  -9.709  1.00 10.00      B   
ATOM   3603  CB  TRP B 490      14.230  13.722  -8.274  1.00 10.00      B   
ATOM   3604  CG  TRP B 490      14.909  14.888  -7.612  1.00 10.00      B   
ATOM   3605  CD1 TRP B 490      15.494  15.951  -8.233  1.00 10.00      B   
ATOM   3606  CD2 TRP B 490      15.075  15.113  -6.205  1.00 10.00      B   
ATOM   3607  NE1 TRP B 490      16.011  16.820  -7.309  1.00 10.00      B   
ATOM   3608  HE1 TRP B 490      16.480  17.659  -7.515  1.00 10.00      B   
ATOM   3609  CE2 TRP B 490      15.769  16.331  -6.055  1.00 10.00      B   
ATOM   3610  CE3 TRP B 490      14.707  14.406  -5.060  1.00 10.00      B   
ATOM   3611  CZ2 TRP B 490      16.098  16.855  -4.807  1.00 10.00      B   
ATOM   3612  CZ3 TRP B 490      15.033  14.927  -3.822  1.00 10.00      B   
ATOM   3613  CH2 TRP B 490      15.723  16.139  -3.704  1.00 10.00      B   
ATOM   3614  C   TRP B 490      13.409  12.725 -10.455  1.00 10.00      B   
ATOM   3615  O   TRP B 490      14.263  12.124 -11.110  1.00 10.00      B   
ATOM   3616  N   PHE B 491      12.155  12.296 -10.361  1.00 10.00      B   
ATOM   3617  HN  PHE B 491      11.506  12.807  -9.830  1.00 10.00      B   
ATOM   3618  CA  PHE B 491      11.728  11.069 -11.033  1.00 10.00      B   
ATOM   3619  CB  PHE B 491      11.148  10.060 -10.037  1.00 10.00      B   
ATOM   3620  CG  PHE B 491      12.197   9.260  -9.311  1.00 10.00      B   
ATOM   3621  CD1 PHE B 491      12.564   8.002  -9.763  1.00 10.00      B   
ATOM   3622  CD2 PHE B 491      12.821   9.771  -8.184  1.00 10.00      B   
ATOM   3623  CE1 PHE B 491      13.534   7.270  -9.108  1.00 10.00      B   
ATOM   3624  CE2 PHE B 491      13.791   9.042  -7.522  1.00 10.00      B   
ATOM   3625  CZ  PHE B 491      14.148   7.791  -7.987  1.00 10.00      B   
ATOM   3626  C   PHE B 491      10.757  11.343 -12.181  1.00 10.00      B   
ATOM   3627  O   PHE B 491      10.582  10.509 -13.071  1.00 10.00      B   
ATOM   3628  N   GLY B 492      10.130  12.510 -12.151  1.00 10.00      B   
ATOM   3629  HN  GLY B 492      10.286  13.117 -11.396  1.00 10.00      B   
ATOM   3630  CA  GLY B 492       9.197  12.891 -13.195  1.00 10.00      B   
ATOM   3631  C   GLY B 492       7.954  12.031 -13.209  1.00 10.00      B   
ATOM   3632  O   GLY B 492       7.477  11.590 -12.161  1.00 10.00      B   
ATOM   3633  N   ASP B 493       7.430  11.788 -14.400  1.00 10.00      B   
ATOM   3634  HN  ASP B 493       7.856  12.177 -15.199  1.00 10.00      B   
ATOM   3635  CA  ASP B 493       6.238  10.962 -14.559  1.00 10.00      B   
ATOM   3636  CB  ASP B 493       5.379  11.463 -15.724  1.00 10.00      B   
ATOM   3637  CG  ASP B 493       4.053  12.052 -15.274  1.00 10.00      B   
ATOM   3638  OD1 ASP B 493       3.404  11.473 -14.374  1.00 10.00      B   
ATOM   3639  OD2 ASP B 493       3.649  13.097 -15.827  1.00 10.00      B   
ATOM   3640  C   ASP B 493       6.634   9.512 -14.793  1.00 10.00      B   
ATOM   3641  O   ASP B 493       5.782   8.628 -14.896  1.00 10.00      B   
ATOM   3642  N   GLU B 494       7.938   9.281 -14.867  1.00 10.00      B   
ATOM   3643  HN  GLU B 494       8.558  10.032 -14.760  1.00 10.00      B   
ATOM   3644  CA  GLU B 494       8.478   7.950 -15.093  1.00 10.00      B   
ATOM   3645  CB  GLU B 494       9.962   8.046 -15.460  1.00 10.00      B   
ATOM   3646  CG  GLU B 494      10.573   6.746 -15.953  1.00 10.00      B   
ATOM   3647  CD  GLU B 494      11.940   6.942 -16.574  1.00 10.00      B   
ATOM   3648  OE1 GLU B 494      12.531   5.943 -17.035  1.00 10.00      B   
ATOM   3649  OE2 GLU B 494      12.426   8.090 -16.612  1.00 10.00      B   
ATOM   3650  C   GLU B 494       8.292   7.084 -13.850  1.00 10.00      B   
ATOM   3651  O   GLU B 494       8.205   5.860 -13.936  1.00 10.00      B   
ATOM   3652  N   ALA B 495       8.229   7.732 -12.699  1.00 10.00      B   
ATOM   3653  HN  ALA B 495       8.298   8.711 -12.697  1.00 10.00      B   
ATOM   3654  CA  ALA B 495       8.048   7.033 -11.438  1.00 10.00      B   
ATOM   3655  CB  ALA B 495       9.393   6.731 -10.795  1.00 10.00      B   
ATOM   3656  C   ALA B 495       7.180   7.854 -10.496  1.00 10.00      B   
ATOM   3657  O   ALA B 495       6.896   9.026 -10.766  1.00 10.00      B   
END
